# Supplementary material for: Targeted genomic analysis of a predominant uncultured marine pelagiphage-host model via microfluidics and semipermeable capsule technology
Source: ISME Commun. 2025 Jul 17;5(1):ycaf123. doi: 10.1093/ismeco/ycaf123 (PMC12404659; doi:10.1093/ismeco/ycaf123)
Supplement: Supplementary_Data_1_final_ycaf123 [file supplementary_data_1_final_ycaf123.zip]

Archive with 1 entries (1 files):
- Supplementary_Data_1_final_ycaf123.fa
