# Supplementary material for: Targeted genomic analysis of a predominant uncultured marine pelagiphage-host model via microfluidics and semipermeable capsule technology
Source: ISME Commun. 2025 Jul 17;5(1):ycaf123. doi: 10.1093/ismeco/ycaf123 (PMC12404659; doi:10.1093/ismeco/ycaf123)
Supplement: Supplementary_Data_1_final_ycaf123 [file supplementary_data_1_final_ycaf123.zip › Supplementary_Data_1_final_ycaf123.fa]

>NODE_1_length_84840_cov_1577.417909
TTTACAGTTGGAATTGATACTTGCTTAGGCTTTGGGGCAGGCATTGCATTAGCGACACAA
TCTGCACAAATCCATTGGATAATACCATCGGGACGATGCGGAGTATGATTGTTACACGTC
TTTCCGTTCCAATAATTAGTATCATTTTTGATGTGATTGATACAATACATTTGTCCATGT
TTAACCATCGACAATGCTTTATTCTTTGTACTCATAGTATGAGCTTTCGCAGAAATGATT
GAATTGAACACTACAAATTTACGAAAAATATTCTAAAATACAAGTGAAATATTATTTACA
TCTTACAACATTAATTATCGCAAGTTTTATAATACCAACAATCTACAGCACTATCGCATA
CTGCATAGAATTCTCCGTCCGTTACAGTTGCCATGATTTCATTTAATGTACATCCCCATG
TGAGATTATGTTCTCGCATACGTTGCATATACAATACCATAATAGCATCAATCGCAATAG
CACACTCCTCGGAAGAACTATAGTTATCCACATAGTCGGCGATACGACTTCGGAGTTCAG
ATGAGGTATTAATTGTAATATTCATTGGAACATTATTCAAATATGTTAAAAATCAATATG
TATTGAACAATAATAGAATTCTTACAATGCAGAATATGCAGCGACGGCTAGATTTTCTGT
GCGGGCAAGAGTAAACAAATCGACAAGGCCGAGTTGTTCATCGTTAATCCTCGCGGCCAA
ATCGATTAATGATGTGGAATGACCATTAGCGGTGGCATAAACCCGATTATTATTGATATA
GGCTACCTCCAATTCACATGAACCGCGTAGACCATTGGTAGAGAACACGATCCAATAACC
ATTTTCGAGCATACGGACGCCATCACTAATAGTCGATTCATAACACTTGCGAATCTCCGT
TATGCCGAGGATAAGACATTTATGTGGGTATTCAATATCGTTCTCGGCCATTTTGAGTCG
GTATGATTCCATCAATTTCGCCGCCATAATGTCACAAACGACACAGGCTTTACCAACGTC
CCTAGCAGCAATATCAATACATTCATCATAGAGTTGTCTATCGCTATCGATAACCAAATC
AGTTGGGTAAATCATGTCAACCTTTGCAATGAAATCAATTAGTAGATATTGACAATAATA
CTGCTATTCAATTAAACCGTAGGATCAAGTGATTTTTGAGCGAATTATCTAGTGTTCTCA
TTGCAGATCGTCTACAGCATCTTGGACCTTCTTGCTCACCAGCATGTCACCAATGTACGC
CCATCCGAGAATGGTGTACTTGAACTCGTCTTCACCTGAAGCGTCGTACCATTCTCCTTC
GTATTCCGCCGTCTCTTCGTTGTACTCTTCGTGGTAAACGGCCACTCCGACATAGACACT
TGATCCGATCTCGTATCTAACCAGAACTTGCATGTCTGATTGAGGAGTGCAGGCTATGGA
TTGCTCGTTCAAAAGAACTTGTGTTTCTGTGTCCATGTGAACCTCGTTTAAACGTTTACA
ACACTTGCAAATTTACGTATAATAGAACGTATATGCAATAAAAATGTTTCATATGATTTT
AAGATATTAGTAACTCGTTTAATATCATATAGATAGATACTTATTTACACGTGTATTTTT
TTTAATGATTGTACAATTTGATACCCAATCCACCAATCCTCGCGGAGATCTTCCAATATC
ATACTTGGCAAAATGGTTCTGAGATGAGCGGCATCGGGATCAGGTCCACAATCCCAATCA
ACACATCTACGTGCGTGTTCAATCCAGTCGTCAAGCATCCTGTGCGATCCATGCACGTTC
ATCATAGCAATGCGCCCAAACGATGTTTGTTCAAGCATCTCTGCTGTAAGCTCATCAATC
GGCAACCAGCCCGGCGGCAGGACGTAGCCGCGGGAGACGTGGTGTTGGAACGCTGCGTAA
TATTCATGCTGATAACACCAGCCATCAGGCGCATACGCGATATAATATCCAGCGTACCAG
CACCCCGATTTGTACGAACAGATGCCATCAGAGTCATCAGCAATGCAATACACCTCGTGT
TTGGTTATCACGTCCCCACGTCGAGTAGAAATATATGCCAGAGAGTCATTTGATTTTGGC
AGTTCACTCGCCGGTCGTTCGTTCGGTAGGCGGTATACGGTGTTACTCATCGTCTTGTAC
CTCTATCATTGATACTAATTATTTTATACATTACGTTAAGATTCATTATAGCTCTATAAA
TGGTATGTCAATTCCGGGAATAAAGGGGCGATACAAGTCGAAGTCATTGAGCTTAATATC
ATAATGGGGATTATATAAATAAATCGAAGGATCGTCCTCAGTATCATCAAACGCTATTTC
CACCATCAATGTCTGCCCATCATAACGTATCATGTAACGTCGCCATAGCGTCAAATCTAT
CGGCTCAGAAGCCTGATTGCGCCATCGTAAATCATCAGCCGATACGTTAGGAATGACGCA
AACTGGTGTTGAAAACTTGACCGGCATATAACTAGATGTCCTGACATAAATGCCCCGTGC
ATCTCTATCGGGAAGGGAAATAATTCCATCGACTCCAATTATATTTTTCATAAACATTTT
CCCATCTGATTATCCATATCTTTGATAATAACTGCCTTTTCACGATCATGTATAGCGATT
AATATGACTACATTTCTCAATGATAATTTTTTGGTCATATAGTCTCCATCTTCTCTAGTG
CGTCGGCGATGAACTGAACTAATTCTAGATCATAAACGGTACAGACGATGGTGGCTGCGG
TATACATATCAGTGATTCCGTATTTTACCCCACCATAAGATGTAGAGAGTTTGTCAACCC
GATACCTCCTCGGCTTCGGTGGCGTGGGTGGGACGGGAGACCACCATGAGTCAGCTCCCC
AGAACTCTCTAACAATACGCACAGATCCTATATGGGCATTGCCATGCGAATTCCCGTAGA
CCACACGGGGAGAACCATTTGAATCGGTTCTCCCCTCCGGATCGACGTAATCCGTAGGTG
GTGGTTGGCGGTAGTCGTATACAAGAGTCGAGGATTCTTCATTAATCATTATATATTCTC
CATTATTAATTCATGTTTTCTATCATTCCACCCATCTACCCAAGCTATTCGAAATGATCG
ACTAAATGTCAGTTTTCCGGATTTTTGTCTTATGTCTTGATAGGGGCAATTGTTAATTAA
AATACCATTCTCATATGCTATTCGACCTTTTCGATAAGCTCCAAGCTGTGGACCTTTAAA
CATAGATTCTTGATTCATGTTTCACCTCGTGCGCGTTTCAGGACAATGTCAATCAATGCA
ATAGCAGCCTGAACATCGTCGAGATCATATGACTCCGTTGGATGGGCAACCTCAGATAAT
ATATCATAGACATGATCCAACGCCTCGTACATATTGGGTGCGGCGGCCATGAGACGCGCA
TTGGGCTCGGCATTCTCCCACGCTGGATAGATCGTACAGATGATTAGATGCCTCCTCTCC
CCATTTTCAACGCAGATATACACGCTTCCCGTTTCAATTGGGAATACCGCCCACTCACCC
GGTGTCCACGGTCGTTGTTTGTTGTTACTCATACCTTATCTCCTGCACTGATCCACTGCA
ACTGCGCGGCGATGCAGATGCTACCGTTTTCGACCAGATATTCGCGATCCATACCGAGAC
CATCGACGGCGTTCTCCCACGCATGGCCTGTAGTTCTGCATTCGTTATACTTGGTACCAT
TTTAATTCTCCGTGATAATAGTTACAGTTTTCGACCATGCGACAGGGAAACAGCCTATAT
ATTCATTACGACAATATTCAACACGTACCATGTTGTCCACCACCTCGCGCTGACCACATC
TACGGTCTGGCTCACAATATTCAAAGAGTACGAAAACATGTCCCTCGATTGGTAGTGTGT
CCATTGGTTGAGGATCGACGAGTTGCAGTCTATTTGTTTCTTTCATTGGTTTATCTTGCA
TTTGTTAATTAAGTCATATACAGCATCATACCATAGACACTCGCCGTTGTCGTCGAAATT
CAGATCTGCGTCGTAACGTTGTAGTTTCTCAAATCCCTCGATTATGTCAGCGAGTTGTTG
AAGTGCATCAATTGTATGCTCTATATCATTAATGACTTTATCCGCATAGATGTCTCGGTT
ATAGTAAAGGATTTTACTATGCGTAACCGCTAGTATTCGGAGAGACTTGGGCGTCAGAGA
AGCTTTGTCCATTTATCTATCAACCATAAATTAATTCGAAATTAATTACACGCAAATATA
CGGAGAATTTTAGAAATAAGTTTCAAAATAATTGAGTGTGGATAACTTTATATAAAAAAT
GGGGCTATTTGATAATAGCCCCATTTCCCCGTACCATACCCCATCATATCCCCCTAATTT
TAACTCAATCCAAGCTCGTCAAATTCCCCATATATCATGTCACCATCCCCTAATAAATAT
TGTACATCTGTACTCAATGGAGACATTTCTGTATATTGAACATCTGTGATAGTTTGACAG
CATAACCACCAACCGTCAGATGATCGTAAAAGTTTATTTGTTAGACGTAATGAATCATTA
ATACGAGTCGCATCTTCTTCAGATGTATATGGGTATAATTTCCGATGTACAAAAACATAT
GTATCATCTTGTAAACGTATAAACATATTGTTATGACATAGTCTTCATTAAAACATCAGG
TCTAGGTATCTTTTCAAGGATAATATCATCGGATTCAAAATTTACAGTGATACACAATAT
ATTTTCAGTATCCCATGAAATAATTGAGTTTGATGATTCGCACCCATATCGTTGAAAATA
TGAATCGTATTCATCATACAAATCATCAATTGAAATTGACTCGTCATCATCAAATATTGG
GAAATCTTTAATCCCAATAATACGACGCTTATATCGATTAAATTGTTCTATCACAGAAAT
ATTATCGCTTTCAATAGATTCAATAAACGATACAAGCTTTGTTTTGATATTAATAAAATT
ACTATATGCACTTTGCAATTCATCAATAGTGTTTGCATTATCACACATTGAACGAAATTG
TTCCAATACATTAAGGGTATCTATAAATTGTGTTTCTAGTTGTTGAATTTCATCACTAGT
TGTACCCGGTGTAATAGTAATATTAGAATCGATCATTGAATAAAATCCTCAAAATTTGTG
CAAACACAATCCTTCACTTCAAAAGGCTCAGTGGATGTAGCAAGATATCTATTAACCTTT
TCTTCAGCATCTGTTGGTGATACAGCATCAACAATATATTGTCGATTTTTATGCTTAATT
TGTTGTCCATTGTCAACTTCAAATTGAACCTTAACCTTAAACAGTGTCATTATGTATTTC
TCTTTCTAGAATATGTACATTATATAAATTTTTACAATTAAATTGAGATGATCCTGTCAA
ATATACAATATTAAAATATCCATTTTGAGTTTTGACAAGATCATTTTTTACACCGATAAA
ATTACAATCGCCGTCATACAGAATATATGATGGTGTAAATGTAACTTTAATTTCAGATTG
CATTGAATCTTTATAAATAGCATTAACTCGTATAGAATTCAATTGCATATGTTGAATGTC
ATTAATGTTCAATTGAACCATAATCAACCATTCTATGTTCATAAATTGGTTCGCATTTAC
GATAAATATCGTACAAAGTTTCAATAAAAAATTGAGTAGCATTAGCATCAAAAATTGAAC
CGTCTTCCCTTTCGATGCTAACAATCAATTCTCGTTTAGATGTTCGTTTTATACCAATCA
CATCTACTCCAATATGATTAACAGTATCTCCATTATATTCATTAATTGGTAGTGTATTAA
ATATGATTGAATTTTCAAATTTATATTCTAATTGATAACACTTATCAAGTAAAAAACATA
ATCTTCCAATTAACTGTTGTTTAAATGTTTCTGGCTCAATAATCAATGCATTCATATGCC
CATGCTTAATCATAAAAACTTATACCCCAAGAAAGATATTATAAAATAGTGCAATAAATG
GAATCGAAAAAAGTAAACTAAATGCGAATGTCCGCATTCGATATTTAAATGCATCGGTAT
CGCTCATAGTATTATATGAAGTTAACGAATATACAAATTCTGATTTTGTAATATCAGATT
CAAATTCTGCAAATGCATTTGGATTTGCAATAAAAACATGTGATATAGTATCCTTAGACG
ATTGACGCGACCAATCAAATACGGGTGTATTCATAATAACATCAAGATTAATGTAACTTC
AATAACAAATGCAATATACAAAAATAAACTATTATCGTGCAAGAAATTTTTTATTCAATG
TTCGAGCAATATCCATAACATTCGAAACATCAATTAAAAATGAATTTTTTTTGCCATACA
TATGAATAAAAGTTTCATTAATATCTTTTTCATGTAAATCACTGTATATGAAATATGATA
ATACATTAATATTATTATTTTCCATAATCATTCGTTGTTTTCGAGTAAAATCAATATATT
GACCGTTGGGAAATCCATCACTAATATTAACAAAATATAAATCTGTATTATTAGTATTAT
GCTGTAAAATATTATCTATGATAACTGGGAATACTGCGCCTTCGGGGGTACCGGAGTGCG
GGCGCAGTGTTGGAAATATTGTTTTAATGTGATGTATATCATGTTTCTTCGAATCGAATA
AAAAACAAATATTAGGATATTCTTCTCCATCTCTCAAACCAAATTTAATTTTAGGACCAA
CAAATGCCATATTTCGCATGGATACAACCACATGAATAGTTGGGATTAGTAATGACATTG
TCGTTAAAGCTGTCATTAAATGCAGCGTTTCAGTCCATTTTCGACCAGACATAGAACCAG
ACGCATCAATGGATATATGCATAAAAATATTATTATACGATTGTATATTATTTTTTGTAA
ATATATCAAAATTTCCCATACCCAATTCATTAATAAGCCGCTTATCCAATTTACCATTTT
TTAATCTAGTAGTTTTCGTAGAAAATTGTTCAGTATGAAATTTTAATTTTTTTGCTAATA
GCTTACCGGATTGAATCCCCTGCATAACAGATAGTGAGTGTTGCCCAGTAATATCTGTAA
ATCCAACACCATGCGCATTGCCGTAATATGTGCCGATAATAGACGGTGTAATATCAGTTA
CTATTGTAATATCCCCCAATTCAGTTGCAACTTTTTTATGATCACACGTCGACACATATT
GTATATATGTTTCCTCATCGGCATTTAATTTAAATTTTGAACTATTGGGATTAAATTCGA
TAGAATCTCCCAATGTAAATGCATATTGTTTATCAATTGTATCTAATATGTGGCTATCAA
TTGTACCATTATCACTAATATTTGAACTATCTAAAGAAATCCCCATAGAAATCAATAATG
AATTGATGTGCTTATATATTTTAATTGCTAATTCCAAACGAGAAGCATTGGTATTTAGTC
GAGTAATATTAGATAATTCGATTAAAGACTCCAAATGATCCAATCCCGGTAATATATCAC
TATTATAATATGGCGATACCATATTCAATATGCAAAATAGATATGCATTAAATGTCGGTG
GATTTTTACGTAGTATTTGAATATACTCGTCCACCGATGGATTACCAAATAGATGTTGAT
ACAATGCTATATAATAGCCACGATATCCGGGTGCCTTTTCATAAATTTTAGCATCTACAT
ATCGATCTTCTATAATACGATATATAGTACATATAATATCAATTTCATTGTGATTAATTA
TTTTATTAGAAAGAGAAAGTAATATTCTGTCGCGTAAAACAACATCCGATAAACTATTAT
ATAATAAATGTGATGCTTCATGTAAAGCAAGACCAACAGTAGCGTCAAATAAAATACCAT
TTTGTAATGCAGGTGAAATGTATACTGTATCCTTTACTGGTGCAGCATCCGATTTAAATC
TAATTTTTATACCATAATTGTTTGAAATGATATTTACAAAATTTGTAATTGTTTTCAAAT
ATTGACTAAAATCGAATACATCATATTTGGGTTTAGTTACTTTTCTATATTTTGATAATG
TATTTCGAATAGTTTTTTTATCAGAATACTCTGATTGCAACCAATATTGAGAAATTTTGT
CTGACTGTGTAGATTTTTTATTTGTAGTTGACATATTGTAGCCCAATCATAATAGTTGTA
TATTTTGCAAAATATATAACAAATATAATGATTTTTAAATTTTGTATTATACTGAATTAT
TTAGTATATTTGTACTAAACTTATACATATAGGCATATAATGGATAATATTAATATAATA
CAATTTATTCATACGGATTCACTTAAATTGAAACCGGATACATTTATCGTATCAGATTTA
AAATGGAAATATTTACTACGAACTGCCTTACGTGGTAAAAACTTAATGATCACTGGACCA
TCTGGGTCTGGTAAGACATCAGCAATCCGAATTACCGCTGAGGTACTAAATCGTCCATTT
TACTATTTCAATCTAGGTGCAACACAGGATCCACGATCAACGTTGATCGGAAATATGCAT
TTTAATCAAACTGATGGCACTTATTTTGCAGATGCGGCATTTGTCAAGGCAATTCAAACT
GAAGGAGCCATTATCCTATTGGATGAATTGTCCAGAGCAAATCCAGAGGCATGGAATATT
TTAATGACTGTTTTAGACGAAAAACAACGCTATTTACGTATTGATGAATCACCAGATGCC
CCAGTCATTAATGTTGCAACCGGAGTTTCATTTTTTGCCACCGCAAATATAGGGCTTGAA
TATACATCAACTCGTGTAATTGATAGAGCTATTCAAGATAGATTTCAAATTTTAGAAATG
CCTATGTTATCTGAATCGGAACAAAAACAACTTTTACGAAAATTATATCCGAACTTAGAT
CAAAAAATTATAAACATACTTGCTAAAATATATCATGATATATATGTAATTACGTTAGAT
AGCTCCTCTATACTATCAACTCATATTTCAACTAGATCCATTATAGAAATGGCCGAATTA
ATTATGGATGGATTTACTGTAATGGATGCAGTTGATATTTGTGTATATCCCTATTATTCA
AATGACGGTGATTTAGATTCAGAGCGCACATTCGTACGTCAATTAGTCCAAAAGAATATA
CCTGATAAATTTTTAACAAATTCAAATTTATATACAGAAATACAGGACTAATATGTGAAA
ATATTCATTACAATAATATTGCTTGCGATGCCCATATCTAATGTATATAGTCGAGAATGG
TCATTTATAATACATAAAGATTCAATACGTTTTATAAGTGCATCAAAGCTACAATCACCA
AAAAAATATATTGAAAATTATTATTTGAAAAATATGATAAATTTATCATATTTTAATCAT
AATGCATATATCCCACCATATAGAGACTTTGATAATATAACGTATAAAAATTCAAAAAAT
TGGCCCATCTTTGGTATTACCGCTGATTCTGTCATCATAGGTTATAGACGGTTTTTAGAA
TTATATGATTTCATCTATCTAGCAAGTGGATATCCACTTTTGCTTGAAAATGGTAAATCA
ATAAAATTACATAAAACTAAATTCATTAAACGTAAGTGTGCTAGAACTGCCATTGGAATT
CGTGATGATGGATATATCGTCATATTAATTACAACGAATATGTCATTATATCAAGTACAA
CATAAACTACATTCAATGCGATGCATAACCGCATTAAATTTAGATGGGGGTGGCTCCACC
TTCTTATATCATAATTTCAAATGGATATATAAAAAAACAAATCGTAAATATCCGAATGTA
TTAACATGGAATTAATAGAAGATATTATATTGTATATGTGTGAATTTGCATCATGGGTTG
TAGTGATTGGGATTGTATTAATTACAACTGTAATACCGTTGTTTAGTAGTATTACTAAAC
TATTCCGAGCGTATTCAAAAAAATAATTGCATATGATATTTTTATCTATTATATGTGCAA
TCACATCATTGAATTATTTTGATCCAATTAATTTAAAATTTAATTATGATAGATAAACTT
GAATATACAAATGGTCCGTGGGAATGGAGTACAGCGTATCATACGCTCGATAACAGACCT
ACACTAACATTGCTTGGTCAAGGCGGGTACGGTATTATGTCATGCGATGGTATATCTAAT
GCACCACATGAACAGCCTGTTGTAGGATATGGCAACAGTAGACTTATGGAATGTGCTAGT
GATATGTATGAAGTATTGTTGGATATACACAATGCCGTCATAAATGGTAATGAATATAGT
TTACCGTATATTTCAATGCGAGTCAATGATTGTCTTATGAATATGCATACCAAAATAGAT
ACACATATCTAATAATTTAATTACTTAGAACCACACCTGTTGTTATGACTAATACATCTA
CATCAAATCATAGTCTTAATATGATTTATAGTGAATATTATGACAAATGGATTGAACCTA
TTAATGTATATTTCTATGATATAAGTGCCATACAAAAATATAATGCAAGGATAGGCCATC
ATTTTTTTGATAATGATACAATGAAATTTTTTAATTCAAGAATCTTACAAAATGTATATG
GCGGCTGCGTGTTCATTACATCTGAACAAAACCGTCATATCAACAATGGAGAACGCAAAT
ATACAGTTCGATGTGTTACTGCATATGGAATAGAAACTATTAAACAATTTAATTCAGCAC
AGGAAGCTAAATTGCATGCAAAGGATGTTATACTAAAATGCGGTAGGCCATTAACATGCA
CCAATGCCGTGCTTAACGCTAAGAGTTTAGTGAATACGCATGATTCAAATGTTATATATA
CAATTCAATGGAGTTAAAAATACTCCAAATTAACACACATCAGCCGGTAAATATTTTCAA
TTAAAAATCGAAAGAATGTAATATGAATCATCACCCAAATGAACTAAGACCAATTGATAT
TTTTCTACCAATCTCGCATAATTATTCTACTTCATATGCAGTAAATTTTTCATATAATGA
TCTATTGTTATATAGTGCAACTGGCGAAGTTAGTGGAATTCTTAGTTGGAGATATATAGA
TTCCATTCTATACAAATGGGGGTTTCGTCGACGTGACGTGACATCTACATTGTATTATGG
TATCAATGGAACCCAATCGGTAGTAAACATTGTACTTGCATTACAAGAATTAATGCAAAA
ATATGAATGGTTTAATGCCACTACAATTGAAGCCGAAATAATTAAAATAGATGAATTAAC
CACTAATCTTATTTCTCAACTTACCGAAGAATTTGTCAATGAGCCAAAATGAAATTGACC
CGCAAATAAAAGCACAAATTGATTCAATGTCATATAATCAACTTTTGGCAAGATGGCGAT
TTGCCCAAGTTGGTGATTCAATGTTTCAAGGTGCAGTTGGCGATTACTTCTCTAAAGTAA
TGAATGAAAAACGTAAAGCAATATCAAACGATGAACATTCAGAAATTTCTAAACAAATCG
GATGGTAACTAATAATGAAAAAAAATAATAGTACAATATTAAATCAAGATTTTAATTCAA
TAATAGAACGATATGGTAATGCACCAATGCAGTTAGCATGTATGAATTTAAATTCACTTT
GGATAAAATTTAGTCCAAGAATAGATGCTAATATTGATTATGAGGATGATGTTTCAATTT
ATATACATACGAATTTAAAGAATAAATTTATGTATATGTATTTTGAAATACATACATATG
AAAGTTTCCTTACGGTTAAAAATATTATTGATATGTTTGGTGAACATATACATTGCATTA
CCGTCAATCATAATCAAGAATATGGGTATTCATTTACCGATCTACGTGAATTTTTGGATA
ATAAATTTACTACCGAAGATTCTATTATAGCAGAATCGACCGATGGATATTTTTGTATCA
ATGAAGAAATTGATGATGATATCATAGCTGATGAAGTTCAATTTATACCAACAAACAAAA
CAGATAACTCTCCAATCGCATATCATGGGGAATCCTATACTGGTGGTACTTTCTTCCCGA
CAAGTTTAGTTATACTTTCATTACTAGAAACAATTCCTATATACGATGCAAGAACAGATC
AAAATATAATTATATCTAATCTAATAGGTGGTTATATACATTCAACCACACGGACCAAAG
GATATAAAAACATTTCAGTTGGAAATTATTGTAATGATTATAGAACTGATAATCGATATG
TAATTCTTACAATATTTGTATCCCATTATAGTATATCCACTACTACTGATCATCTTGTAG
TTTGTTTCGATATTACAAATGCTAGATTTGTATTGTTTAATTCGCATCAGTTGCGTCCAG
AAAATAATGAATGCAGCACCATATAATATTAATCCAGTAGATTGTAGCGGCATTATTATT
GATATTAACGATAGAGTTATTGTTGAAGGTAATATAATTAAAAGCTATATTGTTACAGGG
ATTCATGAACATTTTATGTATGGATCCCAAATTGAAATACAAGATGACGACGGAATGGTT
TATTGGTATAATCCCACTTCATTACGAAAAATTACCATATGGTAATTTTTTTATTTATAG
TAATTTGTGTATTTTTGTAATTGAACTGCACACCATAAACAATTCTAGAGGTAGTATAAT
GCGTCGTATTGTATATAATTCAATTATACCAGAGATTACATCTAAACTTAAATTAGAATT
TGCATCAAATACAAATGCAAGTCTTACATCTCTTATAGAAAAAGCTAAACTATTGGACAT
GCGTAGTAATATTACTATACCTGTTAGATTAAATTGGACCAATCCAAATATTGATGACTT
AATTAATGATAACAATTTAGACGCAATCGATGATTTAGATATTAGTGATTATATCTTTGC
AAATCAAGAAAATTGTGTTTTTCTAGATGACGTATGTGCATTTCATATTGAATGGAAGAA
TTTTATTATATCATATGTAAATAATTTTCTAAATTCCAATAATTTACTAGAGATTTGTAA
TAATCAAACGGAATATGACTACATTATAACATGGCTAACGTATAATATTCCTATGTAGAA
ATATACCATTTTGAACATGGATATTGGTGAAATACCCCATTATAAACTAATACTGAAGGT
AATCTAGAACATGATCGATACTACTGAAATTATAGAAAACATCATTTTGCGATTGCGGTG
GGATATCGTACAAGATCATAATTCAGATTTAACATTATTTGTTAAAAGATTCAAGGATTT
GAATGAACGTAGTAATATGATCATGTCAATTAAATTAGATTGGACTACACCAAATAATAA
TGATTTAATCAGTGAAGCTATAGATTCAAATTTTCTTAATGATGTAAATCAATTTCATCT
AGATTGGGAGAATTTTATTGCAATGTATGTGGATAGATTTTTGGAGGCTAATAGTTTCAT
AGATATTATTAGAAGTCCAAAGATGCGTAACTATATCATATTTTTTCTACGGAATGATGT
AGTCTCTATATTGAATTATACACACCTACCAGCGTCACCCAATGATGCTCCTTCAATACT
AAATGATCCAACAGCTATGGCTGCAATTACTAAGTTAAAATCACTTGGGTACACTCCTGA
AGACGTGCATGATGTAATGATGATGGAACACTAATAATAATGTTTTTTATATAAAGTTAT
CCACACTCAATTATTTTGAAACTCATTTCTAAAATTCTTCGTATATTTGCATGTGGTTAA
TTTCGAATCAATTTATGGTTAATTGAGAGGTTATAAATATGGGTCTCGACATGTACTTGA
ATTGTAAGTATTATCTCGGTAATACGTCCATTACCATTCACCCAAATGAATCTAAGCCAT
CATCTGAAATACGTACAGATATTCATTTAGATAAAATTTCATCTATATCTCAAGATGTAG
CATATTGGCGTAAAGCAAATCAAATCCATAATTGGTTCGTAAAAAATGTACAAAATGGTG
TCGACGATTGTAAACAATATTTTGTAGATCAAACACATTTTGAGACTCTTTTAGAAGATA
TTAATGCCGCACTTGAACAACATACCGAAGAAGCTGCACATACATTCATGCCGCCAATTA
CAGGATTTTTCTTTGGATCGACTGACATCGATGATTACTATTGGGAAGAATTAGAACGAA
CAAAATTGATTATAACGATAATCCTTAATACAAATCAATACCCCGATCTATATGCAGAAT
ATTATTATCAATCTAGTTGGTAAATACATATATGAATATAATTCCTGATAGTATTCAGAT
ACGATCCGTCCGACACATTGATATTATTGAACGGGTTGGTAAACCTACCGAATGGATCAG
AACTATCGATGTTCCAGATGTTTGATATGTAACTATTAATTCAATTAAGCGCACTCACAA
CGGACATTTCTTTTCGTCAGATAACATGAAATTTCATAATTCACGCATTGGTAACGATGT
ATTTGGTGGATGTCTTTTCATTACAAGCGAAAGACATCCACCTTATTATTATGACGGGAA
AAATTACGAATTTAAACGAACTTATAGTGTGCGGATTGCATTAGCGGACGGATCAATTGA
AACTATAGGCGAATATGGCATGTTTGATACGAATAAAAAAGCAAAAGAATGTGCTGCGCA
TATAGCCATGTTATTGGGGCGATCCCCTGTGATGTTCAACGATGAACGCAATACATTAGA
TCCAATTGATGCATCCCCCTGTATTCGCAACAGTAAAGACGCTACACTTCTTTATAGAAT
TATTTGGTAAATAAATATCAATAACAATAATATTATGACATATACAGACAAAATTAAATC
TTTACAAGATTCCAATCCAAATGACATTAATGTTGGGGATTTGGTCTACCTAACCGATAA
TTTTCCGGGTATACCCGATGACATATATCAAGTTATTGCAATACAAATTGGTCTAGGTTA
TACACTAATGGCGAAGATACAACCGCATAATAATGATGGTCATAATAATATGATGTATTA
TGAAATATTTTTACGTGATCTAACTAAGATCGCCCTACAGAAAACCAAAAAGGTCAAAAA
CGCATGTGTTATATTGATTGACCAATATGAAAATTATATTATAGAGATCATAATGAATTT
TATAGATAAAGTTGAATCCATACAAGAGTCCAACCCCAGAGGAATTAATATTGGAGATAT
TGTTAACTATAAAAATGATGTATTTCAAGTTACGTCAATGTATATCGAAGCTGACTATAA
ATTGTATAGTACGTTAACATCAGCAGATAATGATATCCATTGTGGAATACCAGTAAATAG
TATAACTAAGATTACCGTAACAGTAACAATTCCAAAAGGTACTGAAATACATCTACTAAA
TGGCGCTAATTTATTCCTAGCAAAAGATACGATAATGTATAATCCAATAGTCATGCCGTT
CGTAGTAAAAGAAATATAAAAATTTCGTATATTTGTTCTATAATAAACAATAATTCTACA
GGAATTGAAATGCAGACGTTTGCGTATCTTCATGGATATTATGATCTCCTTTCTAATATG
GAGATCAGAAATAAGTTGATTACATTTCAACATACATCAAAACGCCTTCAAACCAAGTAT
ATAGAGATTGGAACATATTCCATTGAAATTAAATGGATATCTGGTACGGCATACGACATT
ATTAATGATATTAAGCACCTTTCTTCAAATGAAAAGGCAATATTGTATAATATTGTACTT
AATCATAATGATGAACTAGATAAATTTTGTGATGAAGTAGAATCATATCTTCTAGATACA
CTTAACCTTGATCTAGATTTTGTTCGATATATCATTAATTATACAATTTATTCTCATCCC
CTTACCGAAAGTTGTGAATAATATTAAGCTCTATTTTTAGAAAACATAATAACTTCTTAT
AAATACTAGTAAAATTTAATATATGCCTACCATACAAATTGGTGATTTAGTATATGACAG
GAATAATCCTAAGATTAATGGGAAGGTGTGTGCAACATTTATCTGCGAAGGATTAAGAGG
ACACAACCAGACTAATAGTGAAATGGTGTGTGTTAGATTCATAAACAACGATAGAATCTA
TATTATTAGACCAGAAAATGAACTTGTAATATTTTCTCAAGAATATATACAAGAATGCAT
CGATACCCAGCATATTACCAATGTATATAATCCGCATGGTATTAATGTTGGTGATATATG
CGTAGAGGAAGATAATCCATATGATGCAATATATCAAATCGAATCACTCAAGTTGTGTTT
GAGTGGTAAAATTACAGCAACTTGTAGATTGTTATTTTCTCCTATAAAAGATCACACCCG
TCCAATTTCTTTTAATGCTGATGAATTGATGCCATTTTCAAAATTAAACCATATCAATGC
AATTGATGAATATGATTGTAATGATGAAGGTAGTGATCTCCTCACAGAAAGTCAATTTGA
TGAATGTGTTCGACATAATACAGAAAAACAATGGTGTGATACTGCTATCGGTGCAATAAT
GACTAGTATATATGACGAGAATAAAAAAAAGCAACGGCAAGAATATGATGAATTAGTTAG
TAAGATTGATCAACTTATAACCGATGTAAATTTTATTAAGCGTGAAATTATACATATTGG
ATTTAAGGTATAATTAAGTTATCCACATGTATATATTTCTCCTTGCAAATTGAATAAAAA
ATTCTTATATTTGTAAAGAATTTGATCAACATTGGTGTTTCTAATACCTTGGAGTTATCA
ATGGATACTCATTACAACAGAGGCCATGAATTCGTCTACTACGGTGAAAACCTTAAGATT
GTAGTATATCAACTCGATAATGATACAATTTATATTAGTCTAAAGAATCCACATCATTCT
GTAATGCCAATTATCATTAAAGTACCCAGCACCGCATTCAAAGATCTTACATATGCCATC
AATGAATTTCAAGTTCTTTACCATAATAATTCAGAACAATCAATTAAGGATTCATGATGA
CAACAACATTTTTTGTTGGAACCTTTTTGAACAAACCATTCATGCAACCAATGAATGATG
TTCCTGAAATAAAACAACAGATTTTTTTGTCAGAGAAGGCAGCACGAATATGGCTTGAAG
ATTATGCTTGTTATGTGAACAGAGACTTCATTGAAATCGATGAATATTCGAGTGATGACA
TTCTTAATGATCTTAGAGAATGTCTTCATATTGAACGATATGAAATTTAATTCCCAAATC
TCAAATTTTGTTGATAACTTTTGTTTGTAATATGTATAGGTTTTACTCATGATTTACGTC
TATCATGATTTCACTGCGAAAGCAGCCAAAGATCTGTGTGATATATTCCAAACACGCCCA
AATTCCGGATATGAAGTTCAACTTGATATCGATAAGTGTTTCTCTCTTATTAGAGAAGCG
TGTTCTCGCGGAGAACTCCGTGTAGATATTGATCTAAATCATTTTTCAGATTCATTTATT
ATGTCATTTTTCGCTTGGAAAAATCCTGTAAGATCACCTGCACTATATATGGAATTTAAA
CAACATCTTGAAGAAAATGGATTTCGCGTCGTACCATTCTTAGGTAATACTGAAACAACA
ATTACTATTTATTGGGATTGATAGAAAACAATTACATGTGGATAAGTTTCGCTTGTATAT
AAATTGAAATGTCCATACATTTGTATGTAGTTAAATTGCTCTTTGAAATACGTATACTGT
TTGATGAACATTCATAGTTCAATATGTATAATCGGCAACGTTGCTTTATACTGTGCGGTA
ATCTATGAACCGCATTATTATTGGTTTGCTTGACGAAATTGTCTTATTCTGTACGAGTTG
AGATCCGAAAGGGATATTGACGACATATTGAACTATGAATGTTCATCAAACAGTATAGTT
CAAGAACTTGCTGCTTCGATACAATGTTGGTATAATAAAGTTTGTACTTCTTTCCTCACA
AATTTCATACATTGTATACAGTAGGGGATACAATGGAATTAAAATATATGTAATATCATG
TTACATAATACGCACGTGCAACGTTGGTTACCACCAGTTACAGATTATACATATTCTTGT
AACTGGTGGTATTATTAAACCGATATTGTATTACGCTATGACAATTCATATATTTTAGTG
GATCCTCGTGTAGATGTTATTTTGAATTAATGAATACGAGCAAGGATGTACACACCAAGA
GTCTTCGTTTATTTGAATAAAGTAGCGAGGATCCACTAAAATATATAAAAATAAAAATTT
GTATTAGCATGATATAACACAACAATACAACTTATCACGAATAGTGCATCTGTGTCAATC
AATGTACTAATACAATCTATTAAAAACCCCTTATAAGATTAAATTATAAGGGGTTTTTAT
ATTATTATATGTAGCCATTTAACTACATTAATCTTCTTCCGATGGTGAATCTAATTTCAA
TGTTTTTGTAATATCATTTTCTGGATTATAGAATTTACTTTTATGTTTTTTACTATCCCA
TCTACTATAGTAATATCCCGCTGATAAATCCACTGGGACGAACCCCTGTTCAATGTACCG
CAATCGATCCATCTCATTATATTTTTTTCGTCTCTCTTCTCGACGTTCTTCTGGTGTTAT
TTTCACATTTGGATTTTCTTTCCATCGCTTATGATTATAACCCGGTTCCCTACCATCTGC
ACGCGGTTTCCCTATGACTTTTCCATACGACCAACCTTGAAATGAATTCGATGGTGCTTT
CCCTAGAATATTAAAATAACAATTATAACATAGCAATGTTATATTTTCTAGTTTTTGATT
TTTCCAATTACCATCCTTAAAATGTAATAGCAATGGATAATTATTATCGGTTATCCTAGG
TTCACACCACCCACAGTTACTGCAAACATTATCAATCCACTCTGACATCAATAATCGTTT
ACGAAGTTTTCGTGGATGATATCCAATATATTTACCATCAAGAATATCTTCAAGTTTAAC
ATCATATCCTATATTACATTTGTATTGACGATTAATAGCTCTTTTCTTTACTTTTTTCTT
TGATGGACTATATTCACTAGTAACACTACGAGTTTGTTTTCGATGCAATTCGTATAGCGA
TTTACCAGTCTCAGCGTCAATACATTCTTTTGCATACATTTTGTATGTTACAAATGATAC
ATTTAAAAATACAGCAGCTTGTTGATTACTGTATGTATGCGCCATAGCGTATCTAATTTG
TGATTCGGTTAAATTAGCTCTAGGACGACCACTTAAAGACATTATCAGCCCCATTTTTAA
TATAATAGTTATATTCAATAATAAAAAATCTAAATTTTTATCACTATATTCTTCCAAAAA
TAATAAAAAATCTAAATTTTTATCACTATATATAAATAACTTTATTTTAATTTTTGACAC
CCTTTCCAACATTATTTGTAGTCATTTAGCTACAAATACAAATTTTATATATACATTGCA
AAAATCTCTGCATATAACATATAATAGTGCATATACATTATACTCTCCCATTGATTCTAC
GCCATTGAGTTTCACTATTACACCGTATATGTACTATTCCATATAAAGATCAAATGTGTA
TAGTTTGGTTATATTGACGTATATTACTGTATTACTATAGTGTATACATATAGTATGATT
CTATCATATATTACACAAATATTATTATATGTACCGTGCGAATTCGTCTTTCACAGACCA
ATCTAATTACTAATACCGACCAATGAGTTCTATATAAAAATAATTTGCATTTTTAATACT
ATTGTTGTATATTGCATTCATAATAATATATCAATTTTTATTACGAGGTACCATATGACA
TCACAGCCATCAATACAGCTATCAGCAGATCAGCGAGGTAAAGCGGATTTCTCACGCGGT
ATTCCGCGAAGTCTAAATCCGTATGACAAGGAGCATCCATTTCATAGTGATTGGAATTTT
GGATGGGATGCTGCATATGAGGAATATAATTCTCAAAAGATACAAGAAAACACCATTCGT
CGTATTGTATTGAATGATTAATATATGATAACATACCCGCAATACAATGCATGCATGGTA
GAAGCTGCTGCTAATGGCAATATATCAATATATTCATTAGACGATAGACATCGCTATATT
CATACTATACTATTAAATGACTATGTTGATTGTGACAAGCATATGCTTATTATTGGATTG
CATCCAACCACTATTAGAGCAAATGAAGAAGATTCGATTGTACGTAAATGCAAACAATTT
GCTATTAGAGAAAACTGTTCTAAAGTATCGTTAGTTAATTTATTTTCATATAGATGTACC
GGTCCCAGTGAGTTGTTGTCTACACATGATAAAACACGAAGTGACAATACTTCTACTATA
ATAGAGACTGCGACTAGATCTGACATTGTAATTGCCGCGTGGGGAGATCTAGAATCTGAC
AGATTAACATCGTACAAACCCTACTATGATATCCAAAGTAGTAGCGTAGATCTATTATAC
GTATTGCGTAATATGGATTGCCCAGTACATTGTTTCGGTACAACAAAAAATGGTTATCCA
AAACATCCATTATATGTAGCTAAAAATGCACCATTAACATTATTCAATTCATAATATATT
CAATCCAATTATTCAATATACCGCTATGAACCCTATCCTTACATTATTTGATAAGATCAT
TCTCGCATTCTATAATAATAAAATAATATCATATGCAATTCTTATGCTATTGGTATTGGT
GTTGGATCTAATTGTAATCCATGTTATACCGCTTACTACCGTGAGTTACGCGCTAATATT
TTGTAGTGGAATATATTTGATCATATCAACACTATTTAATACGTTAAAACTACAATCTAC
GTATTCTGCTCGTGTAACCGTTTTTAACTTGATTCAAGATCAGCAAGATCGTATATTATT
TGGACTAGATACATATAAAAATAAATTGATACGATCACAATTAGGTACTACGATAAATTC
TTTTATTATTGTACTTTTTGGGAGTATTCTTGCATCAATTCCTATTGAAACAATACAACA
TTATGGTATTCACCGTTGGATAACAGTAATTATTTCATCTATTATGGTATATGGTGTTAT
CAACTTATGTGATCAATTTATCGGTCATGTTATTGACGAAGATAGCAGAGTCAAATTAGT
GAAAGATTTACATAAGCAATCTAAATTAGATGAAGAATTACTATGAGGAATACTTTATTT
AAATCATATGGTGCAATTATTAATGGATATTTAATCATGACTAATTCTGTCTCTTCAAAA
TGGACCGATATTCCGTTTGATTCATTTTTTAGACCAAAATTTACATTCCAATGTGGAAAC
TGTAATAAGGTTAATATAAAACGTAAAGATTGGTTCTTATATAAACATTATGTATATTGT
GAATGCAGTAAATGTGAAATGATCAATGATCTTAATACACCGGAATTATATGTGTAATTT
CATACTATAATGATTCTTTAAATTAAATGAGGACAACTATAATGCATATTTCTATCACTG
AAGATGATCTCATTAAAAATGGGTGGACTATATTTTCAAATACCGGGGCTGAAAAGGCGT
ATAAAACGTTGGTTCGGCCACCAGATGCTGTTGGCACTAATGGTGAATTGCTTTATACGC
ATGAAAGCATAGATTTAGTTTTTAGAGATTTGGGAAATGAACAAATTATAAGCTTATATA
TTGGATATGGGCTATTCATTGATACAAATCTAACTACAATAGATGAGATTAAACAATTTG
AATCTATGATAAGAATACCTAATATTCAATAATGTAGGTGTATTCAATGGGAAGGCCGAG
GCCGTTACCGCCTATAGCACACAATACTTCAATACAAGTCATTGATCATGGACATGGTGA
GCCATATGATGTATGCAATGCAATGAAAGAACTTGGATCAATTTCTCCATGTATATTACT
AGATGGTTTAATTGAATCACGAAAATCACTGAAACAACGAATGAATAAAGAATGGTTTTG
TACTAAATGTAACAACACTATAACTGAATTATTGCAATAATACTATAATTTTTATCATGA
ATATCACCCCATCATCAATGCAGCCAGATATGCCACATGTTTACCACAACGAAGGTTATT
GGTTAACATTATGTGCTACACGTTTATACAAATTACTGAGATCTACTATTAACCAGTATG
GGCTGTCGTCAACTGCTGAAAAACTCAATACTAATGATGATTATATATTAGATATATTGA
CTGAACTTACACAATCTCATGTTAAGGTTACGTATGCGCAGATGGTTAATATTGCCCTTC
ATTTAGGATATGCTCCACATATAATTTTTGAACCAATAGAGAATGCTATTAATCGCAGCG
ATAACCAGCAAAATTCCATATTAGACTACAATAGTAATATACATTATAGTCCTTCAGAAT
TTGAATTTTGTTTCTCAATAGAACCAGAATTATCAAGCAAATTTGATGTTAATGTATCGG
TGCAAATAAAATCATTACTAACAAATACAATTATGTATCGTAACGATGATGTTTTGCACA
TCATTTGCTCAAAACTAGACGGTCAATATTATCCACGAACTGATGTTTTAAACCTAAACA
AAATCCAATCTAATGTACACATATGCTCATATGATACTGAAGAATCTTTTTGCGAATTTT
TTAATGATGTTCAAGATATTTTTGGGAAAATAGAATATTATTTACTTAAAAATTTTGATC
CAAATTTTATTGCTAATTCAAAACAGTTGGGAACCTGTAATTGGCTGTGGAAATTTAACA
TGAACAGTGATAAAGATTTTTCAGATGAATATAGTAAATTTATAGCAATATATGATAATT
CAAACACATTAGTTAAATTGCAAACGGATGAGTGTAGCTCCAAGCGAAACGATTATATTA
GATTCAATATACCTGTATATCGCGATAGGAAGACGGGGTCTTTAATTAAAGACCTAGAAT
AGAGTCAAATTCAATTAATATCAATACAACCATGCCACTATCCAAAGAACAGTTTGAATC
AATTAGAGAACGTATTCATAAGATAGAAATATCAGATGAATTTTTAAATGAAATGCAAGA
TAGGCATCGATATTGGGATGCTATTTATGCGGATTTGTTTAATGGTATACCTGTAAAAGA
AATATGCGACCGTGAAGGCATGGATATAATGACATTAGTGTGTACCGCTCAATTAGATGG
CATGTCACATTGTAGTCAATGTAATAAATGGTTTCAAATAATATTAGAAGATAATACAAT
AGGTTTTTTACCACTATTCAATTCTTGTACTGAACATGAAAATCTTATGTATACGAATCA
TGCATTGAGGGCTTCAAATGAATAAAAATAATCTATGCATAAATTGCAAATATTATAACG
TACCGTGGAATAACAATGATAAAGTATACGAACATGAATTTAGTAAATGTATGGTTACTG
GATTATACACAGTAACAGAACGTCGTAAACACTTTGATTCTTACAACGCTTGCGGATTTA
GTGGTCGATTATTCGAACCGCATGAATCCCATATCCACGCGCCATTGATTTTGCCGCCAT
TAAAAAAATCATGGATCGAAAAATTATTTGACTTTATATTCCCCCGATATTGATATATGA
CAATTACACAACATTCTTCTAGTAATAATATCCGTCATTTTGTATCCGCTATATATACAG
ATATGACTAGAACAAATCCGTTAATTCGAAATTCTCCCATAGACTTACAAATGGTTTTTA
CACATATGAAGAATATGCGTATTCTTCCAAGTAAATTTACTATAAAGCGCGTTGATATAG
ACACATCTCAATATTATGGATATTTTAATGTATTAAATGATACATTCTATATAGCAAAAA
ACCTTTCATTTTGTCAACAGCGAGAAGTTGCGGCCAGTGCAATGGGCTGTTTAATAATGG
CACATGGTGAAGATAGATTTTTACCATGCTATGATATAGTCACAAATGAAAATTATTGCC
CCACCATTGCCCCAAGTATTAGTATACAGAAATATCAATTATTGGGGAAATATTTCGCTA
GTTTTCTATTGTTGCCAGACGAAATTATTGATAAACATATACTATTTAAACCAGATATAT
CTCCATCTGAAGTAGATGATCTGGTAAAAATTTTTAATGTACCGAAAAATCTAATCTATA
CACGACGATCATTAAACTATACATACTCAAATCGTGGTTCATTTGTAAATAGCTTCTCAG
ATGACTATTTTTTAAAATAATATAAGAAATATATGCCCATTATTACAACAACAATGCCCG
TATCAATTCAATATATATCAACGCCAGCAATCCAACCCAGCATGGATACGCAATATGAAT
TTACGAACGATAAATTCTATACAATATGGAGTGGCTATAAACAACCGAATGTCCCAGAAA
GTATGCAAAATGCAATTGAAATATCGCCAATACTAACGGACACTACTGAATGTGAAATAA
CTACTTTAGATTTATTGAAACAGGCTGTAGCAGAATTATATACAGCGACTCATGCCCCCA
ATCAATATTGTGAAATTTCGCAATGCCTACTTAATTGTATACAAATATGGTATGGCAATG
AATATAGTTCAATGCTAAGTGATGCCTATGGAGAACATGGGGATACGAATAAAAACGCCA
CAGAATTAAAATATAGCTCAAATAAAGCATATAATGACGTATACAACGAATTATATACAC
AACTGTTAATTGAGTCTCCGCATACAAGATTACAGGATGATTATGAAATATTACGACCAA
ATGCAATTAAACAGCTTTCATCATTGTTGCGTAAATATATAACATTAGTCCCAGAACGAT
TACTAGCAGATACGGGAGAGTCTACATTTATTTATTTTCCAATGGAGACTACGAATTATG
TAATTTTGTTAACTTATAATAAAATTACAGTATCAACTACTAAGCTAAAAATTTAATATA
TGATACTTGATATTTGCTATCTTTGTATTTCATTCTTAATACTATTAGAAATATTGAATG
ATGATGTACAGTAATTAGCTTTAACATTTTTATTAAAAATTCATTAAATGTTATATTATT
ACGCATATTTATGTATATGCAAGTGAAAAATATTAATGCATTTAATGAGAATATTCAATG
ATTAAATTAAAATCATTATTAACAGAGACAATTGATTTAGAACGTTTTGGAATTCGATAT
GAACTTAGTAGAGGGGTGTATGATATCATTAGTATTCCTATTAATTTTCTAGATACCCTT
AAAGATTTAATTAAAACTAAAAAAATAATCCCCTATATTGAATTACCACAATATAAAAAT
GGTTATAATGTTGATGATACATGCGGAGTAATTCTATTGTGTATTTCTAAAAATTTAACG
AATGATGTGTTGATGATTTTAAAGGATATGATATACACATCCACAAATTAAATTCTATGA
TTAAACTACGTGAACTACTCCAAAAAAGCACAAAAGTATCCCTTATGGAAAGGGCAACAT
CAACAATATATCATTTCACCAATCTTTCTAATTTAGGTGAAATTCTTAGTAGTAATACAT
TAAAAACAGCAAAATTAGAACCATCTGCAATTCGTGCATCAAATATACCTTCTAAATATA
AGGCATATTTTTCGACTACTCGCACTAAAAATTTAGAAGCGTGGATAAAAACAGGTAGTA
ATATACGTATTGAACTTAATGGTGATTCTGTATCACAAAAATATAAAGTGACGCCGTTTG
ATTATTGGTTTCATTCCTTTAAGGATGATGAAATATATACACATGGCGATGAACAAGCAA
AAACAGCATATAAACGATATATAACACCATCGTCCCGGATGTCATTAGGACCAGCTATAA
AAAATGATGAGATGGAGGATCGAATATGGACTAATGGATCGAATATAGCAAACGCTACAT
CTTACATTAAGGGAGTTGATATATATTTTGATAGTTTTTATAAATCAGATAAATTTTATG
ATTATTATGGGACTGCATTAGAATATATCTTTTCAGAGCTATTACACAAAAATATTTCAA
CATACATTTATTTTAATGAACGTGATTTTAGTTTACAGAAGAAATCATCCGCGCTTAAAT
TAACATCAAGTTTATTGGAAAATTTTTCAATAAACCGAGGATTTAAAGAATTAGTGCCAT
AATGAATATAATTTTTACTTTCAATTTTTTATATGAGATTAATTAGTCTGTATGATATTG
TTTATTCAAGACAACTATGACGATTATATAATGTATTATCCAATAATACAAGAATTAATA
AAAAAAAATATTAAACACACTATATTAAATGTAATTGGAAAGACATCGATTGAAGTTGTA
TTACAGCTTTCTACACAAAAAATATCATCAATAATAATGTTTGGATGGTCTGAATTAAAA
CTTGTTACCGCTTTGTTATGTAAAGACATGAAAATTCCAGTTATTATGCTTGGAAATTCA
GGCTTAGAACTTAATACATATGCACATAATATCGATAGCCCAATAATACAAATTCTCCCC
CATCTCGTATCATACAATTTAGTATTTGATGAATATGATAGACAATCATTATTAAAACAT
AATGTCAAAATACCAATATCAATGATAAATTGTCCTCTTACATATTCATTTAAAAATAAA
AATTCTCTTAAAAACCGTACATTTGACATATTGCTTTATGTTACATCGGAAGTAAATACT
TCAATTTTAGCCTACATTGAATCATTGCAATTATCGTATACTATTTTTTATGCTAATGAA
ATTGAAGCCAACATCACAGAGTTTTATGATGTATTACAACAATGTAAATGGATTATGTCA
GACAGTTTCATATTTGATTTTATATCACCTATAAAATCACCTTTTATATATTTTGGAAAT
GCAGATAAAATTTCATCATATAAAAATTTAGGAATTTCTACACATAGATTTAATGAAAAT
ATTCCATTGTCTAATTTAATAAAAAATGATTCGAATACTACAATTAATCCTAAATTTGGA
TATACCGCATTATATAGCATATTGAATACTATTTACATACCTAACTAACCCCTTAACAAG
CCATGCTATAAAGCATGATTCTAAAACAAATCAACACCCCAACTCTATTTATAGGTATTA
GACAGAAATTAATATTATTAATATAGTATCAACCTAGCTTTACGTATATGAATCAATCTA
AAAAATCCAAAGTTGGACGAGTGCATTTAGTATTGCGAAAAAATTTGGAAAACATGCTAT
GTTAGCAACAAGAGTAGACGATAATTTTTTCTTTAATAAAAATATTAATGCATCTTTAGT
AAAATATGGAAAAACTGAATCAGAAACAATTCACTTTGGCACAGAATACAGCACCAATGT
ATATATTATCAGTGATTTATCAAAATTAAACAATTCCCCAATTGGCACTGAGCGTGCGCT
AAAAGATCTTATTTCAAAAAATAATTCTTCAGATGAATTCAAATCTTTAATAAAAACTAT
TATTAAGTAGTTTTAACTTTTCGCATAAAGGAATAATTTAGTTTTGTTTTGATTATTTTA
ATCACAATTTACATGGATTTAAAACTCATCATCAATTTTTGAATTAATTAAATCTCCGAA
ATTTTGTAAAAATTGAATTCCTCTAATGGTTAAGGTATAATTTTTAGATTTAATCTTATT
ATATATTTCGGTTACAATTTTTTGTTCCATCGAGTATTGGTCCGAAAAATATCGAGATTG
AACATAGATAGATTCTAATAAAGCAATGTAATACTCAAATGTATCATCAGTTGAATTGTC
ATTTCTTTGGATGTATTTCAATTCAATAGGATTGCTTTCTGTTATATAACTCCAAAAGGT
ATCTAACATCAGACACTTTCATATTTAAGATTAGCATATTGATCAAATGTAGTGGGGACC
AGTAGATCAATGCCCAATGCATCTAACGCCAAATGCCAATCAGATATATTTAGAGATTGA
ATGGACTCAATCCAATCTCCAATTGATTTAATATATGTAGTAATAGCGTCAACACTAAGA
TTTTTAATGGTAGCATCAATATCAGAAAATGTGTCTTCATTTAATGAATTGATAATAGTA
TTGTGTAGTAATATAGACTCACGATCTAATAATTCATTCAATGTATTATATAATTTTATA
GTTTCTGTTTGTATTTTAGCAGATATTTGTAATATTTTATGAATCGAACTTCTGGTTTTG
ACTTTAATTTTAGGGATATCAAATGTTGTAGTACATGCTAATGCGCATTTAGGTATGCTA
ACACTATGGATATCACTAAAATCAGAATTCCACACTAGTATTGAAGTCGCTCTTCCTTTA
GAAGTTTTGCCAAACATTATATTACCAGATAAGGCTTCCGAGATACATGTAAGCTTAAAT
TTAGGATTATCATTTACTAATGTTGAAAAAATTTGATTTAATGATTTCGTTAATTCTATT
GTATTAGCATCAAATTTTTTCAACATTTCTTTTAATTGAGGATCTACTAATTTACGCATT
TCAGCCAATCCCATTTTTTTACCAGTCGCAATGTCTATGGATCGAGAAATTTTAAATCCA
CTTTCATTTTGCAATTTTTTCATAACACTTAATTGCTTAGCAATACTACTTTGAATTTTG
TCTGATATTTTTAATGTTTCAATTGTAGCATTAATCAATGCTGTGAATTGCGGGATAGAT
GCATCGAATATACGCACTTCTGTTGATGCATTTTTTACAGATAATAAATTTATAGGCGTA
ATAATATCAGATTTTGCAATAGCAGTGGATAATCCGCCATATTTTTGCCATCTGGTAGTA
GTGCTATATCTAGTATCTCCAGATTCTATTGCAGGCAATTTAATATTATGTTTTCTTATC
GCTTGTAATGCAGTATAATATACATCAACTGGATCTTTTTCATTAGAAATATATGCATTA
TAATAAGACAATAGAAAAGCCCCATTCGGATCATTCGCATCTTTCAATTTAATGCGTAAC
TTAGATTTGGTTAAATTCTGCCAATTTATCAGTATTGTTAATATTTTTTCAGCATATATA
GATCTACTAGTGTCAGCTTCTATTAATGTTTTAATATTCATTATTTTAATGCATTATAAT
ATTTTTTAAATCTATTAATACGATCATCCAACCCATTAGTACCGCCATTAACTCTTTTTG
TTACTTGTGCAACAATATCATTCGAATCACCTTTATCTGTTATTGATAATATACCTGCTT
TATAAAAAAACCATGCAGCAGACAAAAGAGGATATTTTGTACCAACTAACTCCGGATTTG
AAATAATGTCATCGTCTACAAATTGATCAAATTGAGCATAATTATTTTTCCCCGTGAGTT
GAATGTATCCCCGCCCCCGATATCTCCACCCATCACGCGAACCTTCGTCGCCATTTCCCA
TTCTATTAGCATACACACGAGATGCTATTAATTCTGGTTTTCGTGCGTATGATTCCGCAA
GTCCTTTTTGAGTAAAATATTTACTAAATATTCGATTCAGCCCGTCTACAGAATAATTTA
AATTTTCGACTACAGACTTAAATCCCCCAGATTCATGCGAACATTGTGCTAAAAAATGTG
CTAATCGCAATGGAGTATTTATACCAAACTTTTGCATTACAGATGGTAATTCATTTAATA
CTGATTGTGGTATTATATTTTGCAAATTACTAATATTCATAATTATATATTTTAATGTAT
AAAATTAGATTAGAGAAACATTTAATCCATTTGATGTTTCTCTAATCATTACAGTAGCAT
CATTTAAGTTACAAATTATTAATTTTATATTTGTAGTTTGAATTTTATCAAACTTTGAAA
ATGGATATTTAGTTTTTCCCGGTATCCACGATTCAACATATTTTCCGATTATTCCACTAG
AATTTAGATCATTAATAATATCTATAATAGAATCTCTATCCTCACTCCAATCGATAAAAT
CATTATATCGATAGACATCACCATCAGCATTTATTCTTAGTGCTGATTGTCTTCCAAATT
TCAAGGGAGTTATAATACGTAAACTAATAAGCTCGGTTTGTACATCTAAACCTAGGAATA
TATGCTCCATTTTTTTAATTTGAGATGATAATAAATTCCTATTTCGAATTACAATAAAAC
GAATAGCCCTTTCTTCTAAAAATTTTTTATTAGAAGCTAATGTCATATCGATTGGAATAA
TAATATTATTCGTAATAACGCCAAAAAATATATTTTTACTTAAATGCTTTGACCACATAT
CAAAACTACCCTTATATAAGGTTGAATCTGATACCAAACACCCAGTATATGATAACGCAG
CATCATATAATATTTTTCCATAACCCTTACCTCTAAATGTATTTAACAAATATGACCATG
ATACCGCCTCTGCATTTTTTATACCAAATGCAGTATTTGCAAAATCATAGATTTCTGTGC
GTAATACACCAATGACACGCGATGCCATATTATCATTTATATAGAATAACGCATAAATAA
TCTCGTCAGCATCTACAAATCTACATACATATAAATCATCTAATGATAGTATACTATTAG
ATTTTACATATTCAATTCCATATGAAGATAATTCATAATGAACTGTTTGATCAGACTCAT
CTACAAATAATTTATAAAAAATATCATCTGGTATGGCACTATATAATTTAAAATTAGTGT
CAACATTATTGGTACCAGCATTTCCCGGTTCAAAATCAAATTCAAGCAAAGATTTTAATT
TTATCATATCAAATTAATTATAAACAATATAAATAAGGGTATAACATCAATGCTATACCC
TTATAAATATGTCATTATTATCAATACTTAATGAATTTTAATGGTGTAGCATAATACCCC
ATCGATGAATATATGAGATAATATATTCCACTTGCTAAATTGGATATATCTGTAGATATA
TTATAATGTCCATTTGATTGATATCCATTTACTAATGGTATAATATTACCAGATATATCA
ACTATTTGAATATTAACATCTGCTGACAATCCAACTCCATATTCGAGATCGAGTGTATTA
TGCACTATTGAATTCATAGTTTTTATGAAATATTTTGTATTTGTTACGTTTACAAGACGT
AGTGTACCAGAACATGGTGCCGTAATTTGAATTGATCCCGGTTCATAATTAAACACCATA
TATTGACGGTCTTCCTTCAATTCTTGTTCTAGATCAGCCCAATATAATTGAACTGGTAAC
TCTGCTATCTTTGACGAAGCTAATAATGTTTGAAATTTAATTCCGTATATTGGCGTCATC
GTATTTGTAAGACATTGCGATTGATCATTTTTTAAGTCAATTTCTATCATATTTCCATTA
AGAATTTTATATGATATTACTCTCCAACCATTCGTTTGAGTTGAGGTTTGAATAATAGAT
ATTGGAGATAACATTTTAGGATCAAACGATAATCTAGATCTAAATTGACGAATATACCCA
GAATCAACACTTTGAGGAGATTCTTTTAAATATACAAATACATCTTTAGTTTCACCTAAT
ACTGCATTATATTGTGGTATATACACAGTGGATTCCAAATATGTACCATCTCCAATTATT
CTTGATGTATCTGATATTCCAGATACTATATCTTTAAATTCAATATCACATGTAAATGAA
TCATATCTAAAAGGTAACCTATTCTGTAAATTCTGCCCAGCCTGTAATCCAGCATTAGTA
ACGGATGGTGGGGTAAACTGTACAATTACTCTAACCGGAATCCCCTTGCTAACGCTAATT
TGTTTATAATTCAAATTAAGTTGTCCATTTAGCATTATCCACCCAACGATTGAAAAATTA
CTGCCATCGATTCCAGATGGATCACTGGCTTCTATAGTGCCATCGAAATTAGTAGTCAAT
ATAATTTCACCACTAATTGTATGATTAAACCAATTGATTAAATTTAAATTCGATACATCT
ATGGTAGTAAATTGCTCAGAACTTCCAGTTAACACTGGGTATACTGTTCTATGCCCATTA
TACTTTACGCTATAAACAACAGCCCATGTTCCGACCGACGTTGGTGTAAATGTTACTGGC
TCTGTCCATCCAAATGAATTTCCGGGCTTAACAATTTGGTATGGTGAATAGGATATTGTT
TTTTGGCCGTTTCTAGTCCATACAAAGGGATAATTTACAGGTATGCTTAATTCAAACAAT
TGCATATCAAGTGTTCCATCAGTTGTATTTGTTAATGGCGAGGTGAATGTAGAATCTACA
TTTGTAATATCTATTGCATGCGTACTTGATGCCCCAACTTGTACTATTCCAAAATCATAT
CCAGATGCAGATATTCTTGGTTGTAATGCAGTACCGTTTAATTCACCAATTATTTGATTA
AATTCACCATCAACTGAGAATTCTATCTTAAGTCCTGCGGCATATTGGCGTTCAGAACTA
CGGTCGTTTATATTTTCAATTGGAACAAATGCTACTATAATCGGTATATTTTTAACTCCC
CCGGTAAATGTAAATGGCACCTTAGATATATCTACTATCCGGAACCATGCATTATCCGGA
CCCACCAATGATATTGATTTAATAGTCGCAGTTCTAATACCAACATTTTCTACATAAATT
GTATCTATATACTGTGTAATATTTTGATCTATTTGCCATTTATCCACTACACGCTCGGTC
CAATTAACATTAGTTATTTGGAGAGTTGCATCTGCACCTTGTCCCACTAAATCAGAATAT
AATTTTGTTTTTGTAGCATTAACAGTCCAATTTATACGTTCGGTATGCTGTATACCAACA
GTTCCATTTGGGGTATAATCAACATCTACATTAACGCGATCACCTTTATGAATAATCAAT
GGTAAATTAATCTTTACATTTGAGAAATATGGACCAGACAATTGTGGTGTATAGTTTGTA
ACTATTACATCAGCATCGCCTGTATTTGTTAATGTAACTTGTTTTGTTACTGTTTGATTT
TTACCAATAATGCCCCAATCTTGATCCGACGCATAAAAATTAGGCTCATCAACTTTAGCT
CTAATTTCAAGTGGGGCAACATCATAACATATTGTATTATTATTCTTGTACTCGAATATA
AGAGTATCCAATATATTTCCAAAGAAATTTGCTTTTAAACAAACATCAATATGTAAAGTT
TCATTTGGACGAATATCAATATTGTTTGGTGTGATAGTAAATAATGTACGATTCAATTTT
GGATATATTCGATTAATATTAATAGTGTATAAACCAGTATTTTTAATTGATACTGTTTTA
CATATCGAATCCCCCCGTGAAATGACTCCAAAATCTAATGAATTTGTGGATAATTCAATA
GAATTTGGAATATATATAAATGGATAGCGAATCAATGTCCCAGACTTTGATAAAATATAC
AATATCCCATATGCTGATTTTGTTTTATCAATCACTTTAATTTCAAATGGATATTTAGAT
ACATTTTTTTCAAAAATAGCAGCATCTTCTATAAAACTCAATTCACAATTACTATTGCTA
TCTAAATAAATGTCAAATAGTCCACTACAATAATCAACAGGCGAGTGTACATTAATTGTA
CCTTGCCAATCACCACAAATACTATCGATATCTATAGAAACCGAATCGGGGCATTCTGCC
GCTACATTAATCGCAACTGGAGTGCCGTATGCACGCCCTTGTTGCAGGCCATCGAGTGAA
CCATATGTCCATGCCACAAATTTTGCAGTTGAACCAGAATCAGTTTCTATTATATGATCT
CCGCTACTAACACTAGTTCGTATATATGCATATGAAGTTCCTGTTATTGGTCGAATTCCA
AATGATGATAACGCTCTGCCATCAAATTTAATGTTATTTACATCAACCAAATGGCAGACA
ATATTCATAAAATTATCCATACCGTCTGGTGAATTAAACAATCCATAGTCTACCCATCTA
TTTACAGGCGGGACGTACTGGAGCATGGGCATTCCGGATTCGACCGTCGGGTGACCTTGG
GGAAGGTCGACCTTGCCATCGTCCGAACGACCCATGATGGGAGGAAGGATCTTGGCATAG
GACTTACCATAGTGACCAACTAATATGGGCTTATCTGCACGATAAACTGTAGTTTGTTCT
AATGATGTTACTAAATGCGATTCACCTTTATTGAATTTTCGAATATTCGCAACACTGCCA
TCGGATCGTAAAAATCCTAAAGTTGTATTGTCTTGAGTTGCAATAAATCGTATGACATCA
CCCTTGTCATCGTCGATACCGAATTCCTGCGAAGCCATACCGACGACGCGCGTAGGCGTG
TACATACAGGGTACCACTACGAATTCCATACCAGCCATTTCGACCGGCAGCATGGCATCG
TGAACGTTGTTACGGACGAAGTGCGCTTCGGCAGCGAAGGCACCCGTCGGAGGAAGTACG
TCTGGATACCGTAAAATGCCAACCTTGGTATGTCCAGAAATTAATCCAAACGGCTTACTT
CCCTTTATGAAAGTTCCGCTCATATCAGAAATAAATTCTTTTAATTCGTCTTCCTTTATT
TTAGATTTAATTAAAAATGTTTCACCCTTTTCCAACGTAATCGTACTTGATGAATTTTTA
ATAGTAGATACTGACGAAATTCCGCCTTCAGTTGTAACGGTTGATGTAAATGTTATAACA
GTATTATCGTGGGCACTTATGATCAATGATTGAGATGGTCGATATTTATAATTTCCACTT
GTACCGTATCTATCCAAATAAAAATTCATCGTATAATAATTTTTACCCCACGCAGCCACT
GGTAATTGCCGAGCAAGTTCTCCATTACCCATCCATGATTGATAGGTGTAAACTGTTATT
GGTCTCTCTCCGATTACCTCAATGCCAAATCCTTGTATAGATTCAGATTCAGTATTCATA
TAAGATATTGGAATTGGTACTCTCAATATTTGATTCTTTTTTAAAACAAATTGACGATTA
ATTCCAGATGCATTATTTGATGCTGCAATACTGCGTACTATAACTTTAGTATCAAACTTA
GATCCGATTAATAATGTCATTGGTTGCGGCAGTGGAGTTTCAGTCGGGCTTGCCCATACT
TGCGGAAACGCAACTACATATCGTCTACCTTCTGTAATCGAAAGATTTTTTTGTTGTGAT
TGACTAAAACTTGTGAAAGATATTAGAACAAAACACATCAACATAGTATAAATAAACTTT
TGCATTAACTATACCCTCCAAATATCTATGAAAACTACCTTTATAAATAAGTAGACTATT
TACAAATGAATTTGTATGTTATTTCAATATACAAAAAAGGAACATTATCATGCAAGCGAT
AATGTTCCTTTTTAAATTTAAAATAATATAAATATTATCCTATGATAATCCAATTTGTTC
CGTTATAAAACAATGTCTTTGTATGCCCAACCGACATTGTAAATGCACGCCCGTCATCTA
TATTCCAAATTACTGGATCAATTTTTACGGTTCCACCATTCGGACTTGCATTATTAATTG
TAACCATTTGTCCAATGACAGGATTAGTTGGCGCTGGAATTATATAATTTGCTGCGACTC
GTGATACAATATATCTTGCATCTGGTAGGTTACCGGGTTGTTGAGTAAGTATTGCCACAT
CCGTAGTATAATTGTGAGGATTTTTAACCCATTGAATCCCATTTTGGCCTTTTACCAACA
CAGCACCAATTGCTGCCGTGCTACTCCCATCAAGAGCAGCTAATGTAACACCATTAGTAG
AAACAGAATTTGAAATGGATGCATTATCCGCATGACTAGCATTAACAGTAGAATCGGATA
TACTAGCATGTTGTGCATTTAAAGACAATGTTGCAGTATCTGCCTTAGTAGCGCGTTCGG
TTCGATATGCAAATGTCGCAACTTCGGCAGTAACAGAAGATCCCGCTGAACGTGCATATG
TAGCAGTATCAGCCATCAATGCTGTAATTGCAATGGTAGCAGTGTCGGCAATCGACGCTT
GAACTGCATTATTTGCATTGCGGGAAAATCTAGAATATGGTACAGGATAGATTGGAAGTC
TACCTAGAGATTCACCATCAATATACCCATATACAAATAAATTATTTTCGTACACACTAA
AGATAGAATCGGCGATATTCTCTAGTGTTACATTAATAATGCCGTTATGAACCTCAACTT
CAATATTTTCAATATACCAAAAAGCTCCGGTATTTAAATGGGAATTCATATCAAACGTAG
AATCTGCAATGTAGGCAGAGAATTGTACTTGTGTCGCTGTCGTTGTAACATTAGCTTGAT
ATTGCAATGTAGTTTGTGCATTAAGATTAATACCAAAAATTGCAAAAATGGTCGCGATAA
TAATAGAAATACGCATTGTATAGTTTTCCTTAAAAAATATATAAAAATTACTTAGAAACA
ATAGTAAAAGAATAAAGGATGTTATTGGCCGTAGTCACATGTATAATATACATTCCAGCA
GATGTAAATCGAAGTTCTCGTGTATATGGATCAAACGAATTTCGAATTTCAAGGCCAGAT
AGTGTATAGACTGTAATAGTCTTTACATCATCACCGATATATGTAGTCGATCTATTACAT
GGATTTGGTGCAAATTTTCCATTAAATCTTGGCTGTATGTTAAATTCAAATACAGACGTG
GTTGTAGTTGGGGTTCGCACACCAATATGAAACCCATTATGATAGCCCGCTAATACTTGC
CCAATAGTAGCATTTTTATTACTCCCAGCCACAAATCGTTGTGGGTATGAATAATGTTGT
GCTATGACAGACATATTCAATACTATCGATAAAATAATTGTTGTAAACAATACCCGCATA
GGGCATTTCCTCCATGATAAATTAATTAAAATAATAAATGTACAGTATGCTTTAATAGTA
AAACAAAAATAGATGCAATTGTTGCAAATAACGCTGTTCGAACAGTTTTATTTGTTTTGA
TCATATAATTTGTTTTTCTAATTAACCTTGTTAATTTTCGTGTAATATTTTGTTTACGAG
TTATAATACGATTATGAATTGACATTAGTTTCACTTTCCAATGCTATTCTAGTAAGTATT
TCATAAAAAACTGATAGATCTGTGTAGTTTGGTATAATTTTACTAAGATTTCCATTTTTC
CCGCACAATCCCGTCACATATGGCAGGGGCACCTTCCCACGTCCGATTCGTTTTAACTTA
TTAGCTAATAGTCGAATTTGAAATGGTGGAAGTGTATCAATAATAGTTTTTCCATTTAAA
TGATCAACTTCATGTTGTATAACAGCTGCGATTGGACATTCAAATATCATATTGACCTTT
TCCCATGTGTCCCCATTGATATATTCAACATTTATTGTTTTAAATCTTTGAATTTTACAA
ATAATATCTGGGATTGATAAACATCCTTCAATTGATTCATATGTTTCCATATCAAATGAA
TCATGTACCGATTTGATAGGTGTTATTACTGGATTTATCATTTTAATGATGTTTGAATTG
TCTTTAATAACGCAAATCCGTATATTTTTGCCCAATTGAGGTGCAGCTAGGCCAACTCCA
TTGGCATAATGTAATGTATCTATTAAATCATTAATGATAGATTGAATATATATTTTTTCA
TCATCTGATGAAAACGTAACTTCGGATGAATATTTCGACAAAATAGGATGTTGTCTGGTG
TACAACAAGATTGGCTGGATCATAACAGTTAGATATATAGCTCAATTATTTGGATTCGCG
TCACGAATTATTTGCTTTATCCATTCAAATGTGCGTGGAAATCGTGTATTCACTTTCCAT
GTCGTTGATAATTCAACTGCTGCGTCTGGGATCCCAAATCCTCGTTCCTCCGAAAGAACA
ACTGTTTCGCCAGATTCAAATTGAATATGCCAAGCGCATTGTTCAGTTCCATCAAATGAA
TCATTATTTTCAATAGAAAATGTTGGCCGACCAAATGCACGCACTAAATGATTAAATGTA
CATGAAATGGATCCATAATGCGGCGCAAACCGAGCTTCAATATCTTTGCCCAAGCGAAAT
GGTGAATATTCTATCATAGTATTAAACCTTAAAAAAATAAACAATAGACACATTAATTAA
ATGAACTAATATACAAATATACATAAAAACTATATAAATACCAACTCTTTATATCCCATC
TAATTCGGAAATTAATCTATTATAATCTATAGAATCAATATTTATATATTTAATTAAAAA
TGATAGTTGTAATGCATGTAATGCAGCATTAATTTTTAATTTTAATTCTGATTTTAATAT
TGGAATTACAACTGTAATAAAATTATTATTACTAAACGATGCATTTTCATTACAAATAGT
CCGTTCAGATGAAATAATAGCTTCTAATTCATTTGCAAATTGAGCATCTAATTTAAGAAT
ATCTAAAACAATTCTTGTATCAAAATTCATTTGAACCCTGTATATTAATTGCATTTTTAT
TTGAAAAATCTTGAAAGTATTGATTTGATAAATGAGAAAATGCCATTACTTTAATACCGT
CATCTGTAATAAAGTTTTCTTTAAAATTTTGATAATCCGCATCTGTAATTTGTAACATTT
TTCCATTATATGCATATGTCGTTATATTATTGAGTGCAGTTCCACAATCAAACATAAATG
TAACAATACCCATACTATATTATCTTTTAAATTTTTTATATTTAGTTTCCATTAAGTCAT
CATCATCGATATCATCACTATCCTCAAATTCGTCATCATCAAATTCATCGGTAGCATTAT
TTAAATCGTCATATTCACCATCGCCAATGTATTCATTCGATAATTCTTCATTTTCATTAT
AATCATCTTGACGATCCTTTATTTTAAGCATAGTGGACGCAACAGTAAGAGACTCGTCTG
CTAATTGTATTTTAGATAAAATTACATCGTCAATTTTAGTATCAATATCAATCGTCATAT
AAAGTTCCTTTGCATTTTCCATACTGCGTAACAACATTTCATATATTGTAGAATTATCTA
CAGCCCCATTGTCGTCAACATAACATTCATCCGAATACATATCTTCATATTCCTCATGAA
TCTGTTGATTAATTCTTTCAACAATTTCAATTGCTTTTTTTAAATTAGGCGATTTTACAG
TTTTAAATTCTTCAACTAAATGAGAAGCTTCAGTTAATGATTGGATATAATTATCTATAA
TTTTTGATTTATCTTTAGTTTTTTTCTGTTTACGTATTTCTTCACGAATTATAGTTTTTA
TATTAGCACTATTTTTATTTCTCATGGTATTCTCCAAAATGATAATTTCATTTTAAATTT
GAAATATCAATATTTTTAAAATGTGATTCAATATTATCACTGTCTTGCTCAGAATCGGAT
TCATAATCCGATTTAGATATCCGGGTATCTAAATCCAATGCATTATCTAATTTAGCATCT
CTACCTTGCACATATTGTTTCTTATTCATAAGCAGTTCAACTTTATCCCAATGTTGTTCG
CGTTCTTCATCCGTAGCTGGCTCTTCTAATTTTTTATGCAGCTTATCAGTATCGGCCTTA
GAATATGTCATTACTCTATGCCCAAATAATGTTTCTCGCATAGATTTCATCAAATAATCG
GCTTCAATTATTTCTTTCATGTATTTCATAGGTATGATACTCGTCGTATTGCATTAATAA
TTGCGGATGGTATTTGATCTGGCAATTTCTCTAAAGTAAACCATCCAATATTAATATATT
TTCGATGTAATTTAATAAAAAATTTACGTTTAACTTTCCATAAGAATATAAAATATACTC
TTTTATCATCAACAATATAACGATCTATGCATTTTAATACTGTACCATGCGGAATTTCTA
CTCCCGTATCATTTACACAAATTCTCCTAGCACACTGATCTAAAGATTCTAATTCATTTA
CAAGAGATATACCAGATGGGATAGACCAAACACCAGAATATGAACGAAGTTTCATTGAAC
GTTGTACTAATAAATATTCACCAGTAGATTCGCACAATATCAGTACACCCGCACTCGGTG
GATTGCGAATTGAATCTAGTTCAGTTTGTGTAAATACATTACGTCCTTGCATTTTAATGT
ATTACTTAGTTTTCGGTTTATATGGAAATAATTCATTTAATTTAGCACGTCTTTTATTAC
ACCCACAATCATCCTTTCCAGCCAATTCAGTGATTTTTTGTGCAACACTATCAAGTTTTA
AAACTTCTGCTATTTTAGCTACAGTATCCCCCAATCCTTGTGAATCGGTGTTATTCTGAG
ATTCCATTATAGTTCTCCCATCATATTATTATTCTAATGTAATCAAATATTTTAATTGGT
TAAAGGTGGTTAACATTTCATCTCGAATATTAAGTAAATCCGTATTATTTTCCCCACCAA
TTTCATTAGAAAGAGCTATCAACCAAATAATAGTATCATCTATAAATTGCTTTAGTTGAT
AATCCGTTCTATTCATTAATTTAATATCAAGCACTGGCTGTCTTCCATATTTTGCTATAG
AAGTTTCAACAAATACATCAACCAAATTATTAAATACATCATATGCCTTTCCGCACGCTT
TATGTCGTGCATATGATTTTGTTTGCCAATGATATATTCTAAGTTGGGTTTGTATTTGTA
ATAATCTATTAATAATAATATGCATATTAAAATCCAATGTATATAAGTATAATCATATAC
ATAAATATATGATGTTATGCAAATAGATATTCAGCATCAGTTAATAATGCTGTATTTATA
GGTGAAATACCAGTATTAAATTTTAATTGATCAATTTTGTTTGAAATATTAATAGTAATA
TCTCCCATTTCATCATTTGATATCGTAAATTGCCCTGCATCATGAGTATGTATTATATAC
TGAAATTCATAGAAAATATTCATTTGATTTGTATTCATTAATATATCAAGAGATTTTCCA
GATAACATAATCTGATTATAATATGACGAAGTTGGTAATTCTTCCGTACTCCAATCCAAT
ATCTTACAGTAAAAATCATCTTCCTTAAAAAATTTTCTATGAGTCCTCCAATATTCATCG
GAATAACCAAATTTTAAATTTGCAAAATAGTGGTTTCGGAACGTACATTCCGCTATTAAT
CTATTAGCTAACATTTTATTATTAATATTAATAATATCAAAATACGGTTCGATTAATAAT
AAATTATCAAAACTAGTGATTGTTGGGTCATATAAATTCAATCCGGTGTTGTATTTATAC
GGTATAGTATGATTAAATTGGCCCCATTTACGGATGAATCGGCGTACTTCTTCAGAATCA
GCAGCATTTTGAAGTTTCAATTTATATGATGATTCATTTGAACTATCATACCACGAGACA
CCACGTGATGATGTACATGTAAAATGATATACAATTGCATTCCATGTTTGAATTAATTTT
ATATCACATAATTTAGCTTTTACAATAAAATCAGAATCTTCACGAGAACATCTAAATCGA
GTATCAAACCCACCTAATTTTTGCCAAGTTGTTTTATACAATGCAAACGGTGCAAAATTA
TATTCGATTGAAGGCAAATTTTTTTCTTGTGTTTCCTTTACTACCGCATCAAATATTTCC
CATGAAAACTCCAATGGGGTTTTCCCAATATCCATAGTAATTTTTTCCGGGCTATGCGGG
TGTAACGGTGGCTCTATTCTAGTTAAACTTACAATAGTATTATCATCTACCAATTCTTGA
CGAATATATTTATCCGAATCTTTACCGATTACCATATCCGATTGCAAATAGCATACAATG
TCATTGGAAGCATTATGGAATAATATAGCTAATGAGCGTTGTAATCCATACGGGACACCA
CTTTGATTCCGAGCAATCTTTAAATTTGGTATTTTCGATTGTAATTGCACTAGTGCATCA
TATGTACCTAAATTATCAGAGTCAACAAACACTAGAATTTCATGATCAGCACTCACGTTT
CGATGTAATGATTCAACTGCAAGTAATGTATAATCACGTTCATCACCTGCACTCGGAATA
CAAAATGTTATCATATTATAACTCCCCAATTTGTAATTTTAATTTCATATATGTTCTATA
TATTCCTTCAGAAAATCCAATCATTTTTGAAAAATTTAATCTGGGATTGGGTGTTCCCAA
ATATTGCTTATTGAATCTAGGTTTAAACTGAACATTATGTTCAACTGGAGTATTATTTAT
CATTGACAACGGATTTATGTAGCGTTCAATTATAGTTCTTAATGATTTATCAATATCATT
AATATTCGCTGGATTATATGATGGATATACGCAATCGATATTTTTTATTGATGCTATTGA
TTTTCGATTTATTATATCTTTAATTATATAAACAAAATCTTCCATATAAATGAAGTCCAT
TTCAGTATCACTATAGATATGCGTTGGAACATTATATAATAAATTACGAATTGCTGTTGA
AATGAATCTAGATGAAGGTTCATTTTCATCAAATATCCCAAATATATTAAGATTATATGT
CTTTGGCGTATTAATAATATACTGTAGTATATAATATTTACTCATACCATATGGGTCAAT
TGGAATATTAATTAAATCAATATTTGGTACAATTGGATATCTTCTATCGTATACAGCACC
AGAACCTATATTAATAAGATACTCAAATTGAATACCTTGTAAATTAGCAATATTGGAAAA
CATTGTTAAATTCTTATACACATCATCATCTTGTGCTGGCTTTAATTTTGAATCACCAAT
ACCTGCGCAATGTATTACAAAATCAAATTTACCATATTCATCAAAAAACCTATTAACAGA
TTCACTATCTAATAGATTACATTTTTCATGAGTAAGTTCTACTATATCATAAATATTATT
AAGATATTTACTAAGGGACGACCCAATATACCCATGCGCTCCTGTTATTAATACACGCAT
TTTATTTGATATTCCTTAAATACTATAATTTAATATTCCACCATTACTATTGAATTACAC
TATACTAACAGTATATTTCATCTTAAATTACCACACTAAACTATAATCATATGGATGTTC
TAAATTTATATCACTATTCGTACTGAAAATTTCGGCTATCGCTGTATCATTTTCTACAGC
ATTTCCATAAATGTATTCATCGCTTGGGAATATTCGATCTTTAACAGCATAAATATATTC
GCGTATAGCACTACTCATTATATCCATCATTGTACCATTATGCGATAATGCGTCCGCATG
TAATGATATGACATCTGGTATAAAGCATTTGGCAAATTTTGGTTTAAAATTTGGATAAAA
TCCAACTAAATCATGTAAAATTAAAAGTTGCCCATCGACATGTTTTCCAGCCCCAATACC
AAAGACTATAATATCACTATCTTTAAAACTGCGAGTAATCACCTCTCCGCATATATCTGT
AGTAGCCTCTATCAATAACATACTAATTCCAGAACCTACAATTTCATATGCATTATGCAG
CATTGATTTAACATCATCTACTGTTCTACCTTGAACTCGATATCCCCCAAATGATGGGGT
TGATTGGGGGGTTAGTCCAATATGTCCAATAACTAAAATTCCAGCATTGCTAATGGCTCT
AATTCGATTTGAAATTCTACTGCCACCCTCTAATTTAACAGCATCGCACCCAGCCTCCTT
AATAAAACGTAATGCAGATTCAACTGCCATTTCGTCTGAAATTTCATATGACCCCTGTGG
CATATCCCCAACTATAAATGTATTTGGAGCGCCACGTCGTACCGCTTTAGCCATTGTTAT
CATTTCATCCATAGTAACTGGATTTGTTGTATCATATCCTAAAGAAACCATCCCGCCGGA
ATCTCCAACTAAAATCATATCTATACCAGCAGTCTCAGCACACCATGCTTCTGGATATGT
ATATGCTGTTATCCATGTTATGGGCTCATTATTACGCTTCATATTTTGGAGGTTATATAA
TGTATTCTTTTTCTTTTTATCCATAATAACATCTTTCACTTATAGTTTACGATCATTTCC
GAATTCAATGTATTAGAATCTAAAAATGGATACATATCATGCATATATGTAGACAATAAT
CTACCGTCGTCAAGTTTTTTTGCAGTAACATTTGGAATTATCTCTTGTTTGATTTTACAC
ATGACTTCAATAATCAATGGACCATTAAGAGATTTCCATTCATTAATAGTATCTATATTT
GTTGAGTCTAATTTTATATATGGTATATTATACACCTGTGACAATTTTTCTAATGATGGG
AAATGAACCCCAGACTCTGGCCCAGTTCCTATATATCGCCCATCAAAGAATTTATCAATG
GTATTTCGAATAGAAAGATACCCATTATTATTCAAAACGCACAATGTAATCGGTAAATTT
AATGTTTGTAACGTTTGTAATTCTTGCAAATTTAATTGCAATGCACCATCACCTGTTATC
ACAAATGTATGATGATCTATATTATCTACGTTAGCCAGTGCTACCCCAATGGCCGCTGGC
AATGCAAATCCCATGTCAGCCTGTGCGCCAGATGTTACATAACGTTGATTTTTAGTAAAC
TGATACGCTTGCGATGTTATGTAATACGCACTGCCCGCATCGCTCACAATGGTAGCATAT
TCTGTTGTATTTTTTGATAATCGATCTATAAATTTATAAATATCTATTCTCCCATCCGCA
TCGTCAATATCATGTACATTTGGTGTATATACTGGCCATTGTTGTTTCCATCTACGGAGT
CGAGCCAACCAATCGTCATTGTGCAACTCAATGTTCAATCCAGCTATAATTCCAGCATCT
CTACGTATACATAGATCAATATCAATTGATTTCTTTTTTATAACATCAGGTATAGATTCG
ATGTCGATCAATATTTTTTTAGCTCCAATAGCCCAATCATCAGTTCGAAATCCAGTTACA
GATGTTGGTAATGAAGTTCCAATGCAAAGCAACATATCAGCATTTTGTACTGCAAAATTT
CCTGCTCGATCCCCCTTAGTCCCCAGCCGTCCAATATAATATGAATGGTCAGATGGCAAT
GCATCCACTGTTAAAAATGTAGTTACAATTGGTATGCCACACCATATTAATGCAGATGTA
ATATTTTGTAATTTTCCGCTCAAAAATGCTCCATATCCAATAATAGCTAACGGCCTGCTA
CTATTATATGAGCATATTGCCTCTGTAAGATATTCCAATATTTTTTCATCGTCTAAATGA
CTATGTGTACCATACATTTCATTTTCAATTGAAAAAAATAGATGGGACTTCAAATGAATA
TAAGGTATCTACATCAATTATTGTATTTTGAATATCTAGCGGAATGTCTATCCACACAGG
ACCGGGTCGACCAGTTGTACATTTATACCAAGCTTTCTCCAATATAATTTTAATATACCT
AGCATCGTCAATTGTAAAAGACATTTTAGTAATTGGAGATACTAAATCAGTTATAGCTGC
TTCTTGTACCCCAATTTTTCGAATAGTATCCGTAGTTCGTCTATTATACAAAGAAGAACA
TTCATTTGTATTTGCATTACCAGATATTACAAATACACGATTAGAATCTTGCCACGCATC
TAATATACCAGTTATAGTATTAGTACCGCCACATCCGGTTGTAGGCATGACGACAGCAAC
ATTATTCGTAGATTTACTATATCCAACCGCAGCCATTGCGCATGCTTGTTCATGGTGACA
AAATATTGGAGTTATATTAGATTGCTGTAGTGCATCATTGATGAACATAGCTCCGCCACC
TGTTAATGTAAATGCATGGCGTATTCCCTTTTCGTATAAAAATTCCATCACATAATCTAC
AACACGCATATTGTTCATAGTAAAACTCAATTATAATATTAATGAATAACGTAACTATTA
TTATTTACCATATAAATGTAGATATATAATATTGCACAATGTCTTTAATTTTATTTGAAA
ATATAGCTTCCGGTGCCCACCCCAATGCCCTAAGTTTATTATCGTTCAATGCATATCGAA
CATCTTGGCCAGTTCGAGATATTGTAACATCTACAACATCATTATATGTAATAGAAGTTT
TATTTATAGAATTCCATGTATTTAATATATCAATAACTGTCTTCTCGTTACTTTGTTCGA
ACCCGCCGGAAATATTAAATATTTCATTTGTTATCCCAGAGTTTATTATAGTAATAATAG
CTTTAGCTGTATCCGATACATGCAGCCAATTTCGGTATGGTTTTCCCCCATTGTGTAATG
GTATTTTACGTCCAAGTGTCAAATATTTTACAGCCTTTGGTATTAATTTTTCAATATATT
GACCAATTCCATAATTATTAGTTGGTCTAACAATTACATACGGTAAATTATATGTTCGCC
CCCACGCCTTTATAAGCATATCTGCGGCGGCTTTCGACGCTGAGTATGGGTTCGACGGGA
ACAATATATCCGATTCCAGATGTTCCCCATCAAGTATATCGCCATATACCTCATCTGTAC
TAAAATGTAAAAATACGGGTGTTTTTCCATTTTCTTGACGATAATTGCGCAATAATTCTA
ATAAATTGTGGACACCATTAATATTTGAATGTATAAAATCATCGGATTTTATAATAGAAT
TACCGACATGCGTTTCAGCAGCACAATTTATGACATAATCACAATCATATAAAAATTTAA
GATTATTAATATCATCTTTTATAAACTTAAAATTATTTGGATATTGATCTTGAATAGATT
TAATGATATCAATATTTGAGGCGTATGTCATTTTATCTACGCCGATCACATACCAACCAT
GCTGTAAACATAGCTTAGCTACATACGATCCAATAAAACCAGCACATCCGGTTACATATA
CAATTTTATGCGTGTGCATCAATACAGCCCTCATTCATAACTATATATTCCCGAATCTTA
GCACATACATAATCCACATCGTGAAGTGTCATGCCATGATGTGCGCCTAACAAAAATCCA
TTTCGCATAATTGTATCTGAATTACTAAATTCTTCAAGATATTCTCTATATGCCGGGTGT
CGCGTTATATTTCCCGCAAATGTCACTCGTGTTTGAATGTTATTTTGTTCTAAAAAGGTT
AATAGACCAAGTCTATCATGATATTGTAATGGAATAGCCAGCCAATTCGGTTCTATAGAA
TCATCTGGCAATATTATACTAGGAATATTTTTTAAATTTTCAACGTATCGTTCAAAATTT
CTACGCCGTACCCTCGCAAAAAGATCAAATTTCATCAATTGAACTAATCCAAATGCAGCA
TTCATTTCCGACGATTTAAAGTTATAACCAAGTACGCCATACAAAAATTTAAAATCATAT
GAAATACCATCAACATTATAATCAAAACGTTCACTCATATTTTCTACATTATTTCCAATC
CTACCCCAATCTCTAAACTGCAAGCATGTATTTTTAAGTTCTTCGGAATTAAACATAACC
ATGCCACCGGAACCACCGGCAGTTATTACATGAGATGCATAAAATGATGTTGTAGAAATA
TCACTATATGGAGTATTTGTTATGGTATCGGCTGAATCTTCGATGAGAACAATGTCTCTC
CTGTCCATAGTAATTAATGAATTATGTAATAATTCCCAATCAATCTTGTTTCCGATAAGA
TTGGGAATCATGATAACTCTAGTATTTGACGTAATTTTTTCTAATATTTGTGACACAGAT
GGTACATATGTAGTGAGACCAACATCGCAAAAAACAGGAGTTAGTCCAAGTTGGACCATC
GGAGCAACGGTAGTTGAAAACGTACACGCTGGTGTAATCACTTCACTCCCCTTTGGCAAT
TGTAATGCTGCCAATGCCAATAAACACGCTGATGAACCGGAATTCACAAATATTCCATAT
TTCTTACCAAAAATATCTGCAATTTTTGCTTCAAATTCAATAGTATATGACCCAAAACCA
GCAAGCCATCCATCTAAAAGACACGACATTACAGCCGTAATTTCATCGGCATCATATGAT
TCAAATTGATTCGGGGCATACCATATTTTTTGTGTATTATGGTCTTCTTTCTGTTTTTTA
TGATAATTTTTAGCTATATATGCATTAGCCTCAGAATTAAATGATTCTAATATTCTACGT
TTCCAATTTTTTGATTGTAAATCTATATTTTTCATATTTGTGTTTTCAATTGTTATTTGT
AGTAAACATGTTCAACCAAAAATCAATCATTTCATCCATAATATTTTCAAATGTATATAT
CGGAGACCACCCCAACTCAGTTCTAATTTTGGACGAGTCCCCCTTTAAATAGGGAAGTTC
TTCTGGCCTAAAGAATTTCTCATTTTGAACTACATACTGTTCATAGTTTAGCCCTAGTGA
GCTAAATACATATTGACACATGTCACGAATAGATCTAGTCTCCCCAGTCGCGACTAACCA
ATCGTCAGCATACGGATGTTGCAGCATTAAATGCATAGCACGAACATAATCCTTTGCATG
CCCCCAATCACGGTATGAATCTAAATTACCCAATTCTAATGTCTTTTCCAAACCAAGTTT
TATTGCTACCGCTCCACGCACAACTTTTTTTGTAACAAAATTAGTTCCACGACGAGGTGA
TTCATGATTAAATAATATCCCATTTGTTGCATGTAATTTATATGATTTTCTATAATTTTT
TACAATATTATACGCAAATACCTTTGAACAACCATATGGAGAAACGGGGGTCATTCGAGT
AGTTTCTCGTTGATACCCATCGATATCTACAGAACTTCCAAACATTTCTGATGATGATGC
TTGATAAAATTTTGCATCTGGACAATTAGTTCTGTATGATTCTAGTACATTTAACGCGCC
TACAGCATTTGTTTGTACTGTATATTGTGGTATATCAAAACTAATCCGCACATGACTTTG
TGCGGCTAAATTATAAATTTCATCTGGCTGTACTCGCCTCAAAATTTTATCAATTGATGA
TTGATCAGCTACATCGCCATATTCTAGCTGAACATTATTTAAATGATCAATTCGATTACG
TTGATGTTCAACAACAGAATTTCGTCGAATAATTCCATAAACATCATACCCAAGGGATAA
TAAATATTCGGTAAGATAACTCCCATCTTGCCCAGAAATTCCAGTTATCACACATTTTTT
ATTACTCATAAAATTCCATTTTAAAATATATCTAATCTATTTGATGTTTTTAACTGTTTT
GTAAACATATACAATTGAGATGCCGCATATTCAATACTTAAACACTCATCCGGCGTAATA
TTAAAATTATGAATCATTTTAGTATACACTTTTCTAGGATGAAAAATACCGACAATAATA
TTAGTTCCAGCAAATGCATCCCGCGAACTTTCATATAAATTATGTAACGCTGCCTTAGAT
GCAGAATATAACATATAATTTTTACGACCGCCGAAGGCCGCAGATGACCCTACAAATATT
ATCTTAACTTGTTTTTCAAATTTATTGTGTAAATAATATCGAATAATATTCCAATTTGAT
TCAAAATTTACTGAAAATATAGTGTGCATATCATCAAGATTACTACCTAAAACTCCAGTA
CAATTTATAATAATATCCGGTTGGATTATTGTTAATATATTAATTATATCCGTATATGCT
GCTGTTTGAAAATTAATTCTTGGGGTAATTACTGTATAGTCTGAATCATTATAAAACAAT
TTTGCAATTTCTGTCCCAATATCACCCGTACTACCAAATATTAAAACACTAAGTTTCATA
CAATATCTGGACATATTTGTTCAACTCGATATGTATCCATCTCATAATCCTTTCCGCCAC
GAATTCCATTCGAAAAAACCATAAATTTAGTATATATATTTGGTATTCGCAATGCATGGA
CTTCATACGGTGGTGTAGTAATAATATCTCCCAATGTCGCAACTACTGTGTGTATGTTAT
CATCAAAGGGAGAAGATTTCCACCAATATTCCAACTCACCCTCTAATATTAGAATATGTT
GTGTAGTGCATTTGTGATAATGATTCCCTCGAATAGATTTTGGATTGGTTTCAATTATAG
CTACATGTTCTATTGGAGTATTGTAAAATATATCAATAATTGAGCCGCGTGCATCAGTAT
GGGATTCTAATATTGCACCATCAATGTCATTTATATGTCGTTTATTCATAAATTATATAA
TAGTAATAAATTCAACATTTGGGTTTAATAATTTTATTTTAGAGATTAGTTGTTCAGAAA
TATTCCATGATAATATTACTGCATAAATTTTATTATCAAATGCCGCCACAGATTTAAAAA
TATCATCCGATACAATTGGAATTCTAGACAGTGGCATGTATTTTCCAATTTTTGTAATCG
ATGCATCTGTAATAAAATCAAAAAAATGTACATCTAATTTACAAAAATTTAAAAATGTAT
TGGATTTTGCCGCCGCACCTATTCCAATAATTAATGCGTTTGGGTCATCATCTCGTATTT
TAGAAATTTTTGCGCAAAAATTATGTCGAATAATATTAATATCATTTTGAATTTTTTCAT
ACCGGACAATATCAAATAATCCAGCTTTAGTTTCTATTTCAATCATATCACTAATATGCT
CTTGAACAGAATCATCAATATAAATTTCGCAATCATCTCGCATAGCATAGACTCGAAGTG
ACCCGCCATGATAATTCACATGCGAAATTTGAATAATTTTTAATCCGGAAATAGATAACA
ATGCAGATATTGATTTGTATGTGAAATAACTAATATGTTCATGATATATTTGATCAAAAT
GTAATGACGAAACAGTATCACCCCAATACGGAACTTCAAATGCAAATACACCATTACGAT
TTAATAATTTTCTAACTCCTCGCATAAATTCAACTGGCTTATTTGCATGATTTACTACAT
TATTTGCAATCACCATGTCCCACTTAGCCGCACCTAATTTAGATATAATAGATTTTTTAT
TATCAAATACCATATTTATGGCGGGGGTCTTTGATTTTGCTACTAATTCTTTAGAGGCAT
CGACTCCCAATATCGTACCATGCGATCTAAACTTTTGTAATAATGAACCATCGTTAGATC
CAATTTCTAAGATATTATTATCCTTTAACATTAAAAAATCAGAAGATTCAATATAAAAAT
TTTCCCAATGTAATCTAGCAAATTCCGAATTATCAGAAATATATGAATATGGATATAATT
CATATCTACTAAATGGATTTGTTACATAATGTAATTGTACATGCCCATTGGTAGGCGATA
TATTACATTGTAATGGAAATATTGGTTCTGACATATCAAGCATATCATTTGGTATAAACG
TATCAGAACAAGGGTGCATTCCTAAATTTAATATTGGAAATATTGAGCTATTATCTAGTA
GTGACGTTTTTACCAATTCACATTGATGTGAATTTGGAAACTGCACATGTCTATTATATA
ATTTATTAAATATATTTTTTATCAATTGACGCACCATAATAAGGTCCATTTTTTATTTCA
TAAAATATTGTATCATTTGATCGAGAAACTAAACTATGGCCACCGGAAAAAAATATCATA
GCATCCCCTGCATATAACGGAATAGTTTCTATAAAACTATTATCAACATCATATACAGAT
GCGTCAACTATCCCAGATATAATGATCCATATTTCTTGCGTATTTGTAGTAGTTCTATTT
ATATCATTATGTATATGCGCATGCACTGTAAAATTATCTGCTACATTATATGCTAATAAT
TGCAACGTATGATTCGGATTACTAAGCTCAATCCTAGGCTCATTAATTTCGGATCGACGT
ATAATTTTAGCAAGAGTATTATTTGTATCTATTAATGAATATACTTCAATCATAATAAAT
CCTGTATAAATTTAATATAAATTTGATCTATATTTAATGAATATTGTTGAACTCTATTAA
AGTTATCTTTAATGTACGGCAACCTATCCTTATACATTTGCTCGCCGTTTTCATTAATAC
ATTCTATAATAGAATTCAATTCATCTTGCGTAGTAAAAGATAATATTCCATTAGTATTAA
ACATGTCACCCACATTTGGGCACCCATAATAAATTGGAACTGTACCTGTGAGAAAGCAGT
CACTTAATTTTTCAGTCGCCCAATTTGGTAGATATGCATTTTCGATAGCAATAGAAAATC
TATAATCACGTAATGCATCGATTTTACCATTAATGGGTTTAATAGCAGATATATTATCCC
ATCCAGAGCCAAACATATCAATTATATTGGAATATTTTTTATAGATCGTATTAATAAATT
GTAATCGTTTTACGTGGCCGTCTAAGAAATTTTTATTAGATGATATACATGATATATTTT
TAGTCTTTTCATGTATATCTATCATCCAATTTTCTGGTTCTAACAATGTATTTTCTGTTG
GGCGATGGTACATTGTTAAAAATGTACGCCACATACATAATCTTTTTTTCGCATTTGGAA
GTTTCAATAATTGCTCATCCCATGTTAAAATACAATCAAATAAATGTGCATTCGCTTCAA
CCATTTCATATGTTTTTGCCATAATATCATTGTGATAACGAGATTCATGTAAATCTGCTA
TAATCTTACCGCGTTTGATATTATGACGTCCTTCAATAAAAGGAATTAACTCAAAATCAG
TTATTAACGTTGCATCAAACTCACCATCTGATAACCCATACACGAATGAAACTTGTTTTG
GAATATAAGATATTTCTTGGTCATATCCAAATACATTTAATTGCGGCATATACTTTGGAA
ATTCTTTTTCATATTCCAATTGACAATATTTTTTTTTAGATCGAATTTGATTTTCAACTT
CCCAATGCCTAGATGAATGCTGACGCGCTGCTGTTTTTATACTTTGTTTAGGTGATGCAT
TGAAAACATAGGATGGAAAATCTAAAACTCCAATTTTATCAAATGGGCACATTTCTAAGC
ATGGGAATTGAAATGATAAATCACTTGCTTCCCAATAATATTCATTTGTAATTGGGTCTA
TTAAATCTTTTTTTTGAATAGATTTTAATAACCATGCTCGATATGTACGCATATGTGACG
GTCGCCATATATCACGTCTATAATTTTTACCAATATGAATATTTAATGGATATGAACTAT
TCTGTGGTGAAGCTTCTATGCAATCATTTGATATACCATCCCATACAAACATTTTACCAT
AAGTCATCCATGAATCATGCTTGTTATAATATGTATTTAATCGCTCTAATACAAATATAT
CATATAGCCAATCATCGCCATCTAAATGAATAATAATCGTATCGTCGTCAGCGTCAACTA
ACCCAATTTCAAAATAATTCCACATGGCCCCATAATTAACAGAATTATTAACAATTTTAA
CTCTAGGGTCTGAGGCGGTCCACTCCGATATCAATGAAAGTGTAGAATCCGTAGATGCAT
CATTAATATATATTAATTCCCAATTTATATATGTTTGATTCAAAACGCTTGCAATATTAT
ACTCCGCCCATGATGCATTATTATACGACGGAATTATTATTCTAAATTTATTTATCTTCA
TAAATCACATATTTAAATTATCAAAAAATCCATCATTAATCCCATCAGAAACAAAATGTG
ATATATGATATTGAGCATAATCAGTACAATATTGATAAAAGCCACTGTCCGTTTTTAATT
TATATGCTAAATCATTTGCAGAAACTAAATCATCCGGATCAATCGATAAATCTGGGAATA
ATATGCGTTGGGTATCTAACTTCATATTTCCTATTGTAGGTATTCCAAACCAGCCTGTAT
TCGCGGAGAATGTTCCGGCTGCGACAGTCGGCATTAAATGGACAGCGTACTTAAATGTTT
TAAGCTCATTCATCCACGCTGTCCATTCCATTCGAGGAAAGTGATGTAGATCATCAACTT
GCAATTCATCATTTCGAGTGGAGTGTGACGTTTGTGTCCAAATTGGTAATTCAAACATAG
TTGCAATAATATAAGATTGAAACCCCCCATACCAACGAGAAAAATTTCCACCAATAATAA
CCTTATTTTCTGGGGCTGCTTCCATAGTCTTGAGTGCAGATGATAACATCATAGTAGGTA
GAACTCGCACAGAATGGTTGGGAAATAATCCTTCAAAATAAGATATATCTGATGTATTAT
GTACAAGAATTCCATTTGATTCCGCTACATTTTTATACCAATTAATTTGATCGGAAACAG
ACCAATCGGAATGTAGCCAACACGGCCCCTCTTGTATAATATACACACTTTTATTATTAT
CTCGTATACATTTAACAAAATTTATAGATAATAATTCAGATATTGGATTCAATATATTTG
AAATTTGTGCGCCTACAACATTTAAATTAAATTCACCCTTGGGGATAATAATAAACACTT
GATCATAACCGCGTACAGATGCATAATTATGAATATTATAGTGATCCGCGTCTGCCGTTA
TCATCCATACAAATTCAGTTCTAAGGTTTTTAAATCCATGCGGTATTTTTCCATTGAACT
GCATCTCTGTTAAAAATGCATTATGTTTCATTCTAAAACATTTCCCAATTTGGCATATAA
TTCATTTTGTGTTTCTTGTCGATCAATATTTTTTATGTGGTGTAAACAATAGTCATCATT
ATTATCTGGCAAAACAGCATAGGTTTTAAACCCAGATAAAATTTCATGAACACGTCCGAT
CCATCGAATAGATGGTATATTTTTATATAATCGCATTTGATAATCGGGCCAATTTATTCT
ACCAAGCTCATCTAAATTCCACCCCCAACGTTCAATATGATTTTTTGTAATTCCATTCAC
TACATTCCACCTTGGTATTAAACACACGTCAACATTAGCATTAAGAGTTAATAATTCATG
CATATTATACAGCATCGTATGAGATGGGATTTCGTCCGCGTCGATATTAAATACCCACGG
TTGCGTACAATGACGACCTATATTATTTTTATATTCTGAAAAATCACCATTTAATGTACT
GGTAATCCGCCGTATGCATGGATGTGCATTCATAAATTTTTGAATTACTTCCTGTACCTC
TTTAGTTGTATTAGAAGAATCAACTTGAATTATAATTTCATCATCTACATGAATATAATC
GACTAATGTGAGTAATAAATCATTCAATTCATTAGCCTCTGTACAAACTGTAATTGCATA
CGATACCATTATTCAGCCTCTAATAAATCTACAATATTATTTGAATCTTCTTTTCGTATA
AGTTTTGGCATATTTAATGGAACTCTTTGCGTAAACGTAACATATTTACTCAATATATCA
TTAAATTTAATTTTCATTGAATCATATGACCACTTATTTTTAAATTGAACTAATCCTCGC
TTAGAATTTTGTGCGTATTTATGATAATTCTTTTTAAAATCACGAAGTTTTTCTCCGGCC
AATTGATAGTTCACATTAAACCATGCTGAATTTGCATTAATAACGCCGTCCCACACTACG
CTTGGATGTACCTGTTTTAATTCTCCATCTAAATACGAATGAAATGCAGGGTTCACAAAA
TCCACATGGCCGCTCCACCCGGACACGATGGCAGGTTTACCAGATGTAATAAATTCCGCA
ATTGGTCTACCGTATCCTTCGCCCTTAGTGAAGGATACGAAGCCTTTGACTTTAGAATGA
TTATACAATGTATTTAATTCACATTCAGTTAGTTCACCATGCAACAAATATATAGGCGGC
TGCTGATCTAGTGGTATTTCAGCCATTTCCCGAACTAATTTAATCTTATTTAAAATATGC
ATTTTATCGGTTATTGAAAATGTCCCACATGACGACTTTAATATTAACGCTGGCATATCA
GGTTGATTTGCAAATGTTTTAATAAATGTCAATATAAGACCAGACGTATCTTTTCTATCT
TGGGTAATTTCGCCAGTTAGCCAATGTCCTACAAACAAAAATGCAAAATCTTCCTTAATA
ATCGATGTTAATTCATTAGAAAATTCCGTATCAATACTACACTCCGACCCAAATGTATTT
AACCGGACACCTTCATGTAGAATTTCTATTGGTGTTGTTATTTTCAATGTACCATCTACC
TGTTGAGTAGCTTTATTAACCCTATTGTATTCTGTATTCAAGAATACATCGCGCGAATGT
TTTGATGGAACTATAATTAAATTCATACGATTACACCCATCAATCCACTCTGGTGAGCAT
ACAGTAGTTTCTATCCCAGCGGTTATCCCGATATTAAATTTTCCCACTGGCTGAAATTCA
TTTGGAACTGTCACTTGAACCCATACATCTGGCTGCTCTGTCAGTGGTCCAGTTTGTATT
AAGTTACATATTTTATTGTGTATAGGATTGTCTAAATTCAATCCATTCATAGGGGTATTC
CCCCAATTTATAGATATTACGCTTATATTATAGGCGTCCATTTCGATTAATGTTTGCAAC
ACATCTCGTGCATGATCACCATAGCCAGATACGGTTTTTATTGGGCCACAAAATACTAAT
GATGGTTTATTATTCATATTATTAAACTTATTCTTATTAAATTGTTATACTATAGACATA
CTGTATCTCTCTCGCGGAGCAAAATTATCAATGCATGCTTCCATGCTTTCAATAGCTCTA
TTACACATATCAATTGTATTCATTGCAGTTGATGGCTGTAATGCCCATTCTCGACCGGAC
AACCCACATTGAATTCGCTCATCTATTGGCATTATATACCATTCAAATAATGCCTGTGCG
ACTTCGGTATAATTTGCCCGATCATCAAAAATATATGGCGTTGGAACCGATCCCTGTAAT
GATAAATTCGATGGAAATACAGGTTTAACCCATTTTCCGTGCGATAAATTTCCCCACAAT
TCACGTCTATGTAATGTTTTTATATCAATATAGTCAAGTTCAGTAAATTCAGTATCAGTT
TGCGGATTTATAAACCCACATTGATCTTGAAGCCCCCCAGTAACATTTACCACTATGGGA
GTACCTGCCATTAAAGATTCAACTGTACCAATACCAAATCCTTCATTTGAAGCAATATTA
ATTGTAATGTCTGCAATATTATACAATACATTTAACCCTTCACTTGGAATTATTTTATCA
CTAAACATCACTGGATATTCATTGCACAATTCACTTACAACCGCAATTAAATCTGTCCCA
TTTTGATCTATGGGATTTGTATGCATTAATAACAAACAATCATCCTTCGCAGATCCCCCA
TTAGAATCTACCATTTTACAAAATTCATTATATGCTAATATAACATCGCCCGGATGTTTA
CGATGAATATTTCTATTGTTCCAAAATATAACGAATTTATTAGAATTTCCATTTCGTATT
CTATTACGTTCTTCTATATATTTCAAGTGCTCTTGATCTGTTGCTACAATTGGTTTGTAT
ATAGTAGAATTTACACCATGTGGCACATATGTAACTATAGTCTTTGATGCAGTTGAATTG
ATAATTTCTTTGTTTAGTGCATTATGCTTAGCATCGGTAATCATATGATTGCCATTAAAC
CCGCGATCTAATACATCAACATTTATTGCAAATGTTTGTTTTGAAATTGCCATTAACAGA
TCGCAACTTGCATATGCTTCTTTATTCCACATAGGTGACGGCACACAATCCCATATATTC
AAATACATTAATGGAATATGTTGTCGAATTTCATGTTCCATATTGTACAACCATCCCCAA
AATCGAGGATCTGTAAAATGTAGTATGGCATCTGGCTTTTCCACCTCAATCAATTGACGT
AATATCAATGGACCACCATAGCTATTATGGCAATAAATTTTAACAGATGCGTCGGATACA
CCAGAATGTTTACTAGCATCTTCTGATAAATCAATTAACTTCCCAACATCTGGGTGATTT
ATTGCTGCTCCCAATTGCACCCAATCATACCTATGTAAAGTTCCTAATACCAAATCACGA
CTAATAGTTGCGATGCCACTAGTTAAGCGTAAATCGTCTGATAATAATAAAATTTTCCGT
TTCAAATTAATCCTCATCTATTAATGTAGCAATAATATCTCATTCTGGTAATATAAATAT
TAGAACTCGATCCTGTGAATTTTTGTCGATATAGATGCAGTAATATGGTTTATTAATTTT
TTTTAAAATCCAATTTTTGAATTTAAATCTAAAATTAGACCATGTTATTGATTCTAACTC
ATAATCATGCAAATTTGAAGTTGACATATTGTATTAATATAACAAATGTGGTTTAGATTC
CATTACACCATTTTGTGTAATAATTACATGCTCAGACATACTTCTAAAATTATTCAAATT
GTTAGCATTTACATATGACATGGCAGATCTAACACCATCATTTAAATCTGAGATAATTCT
TTCAACTGGTCCCTTATACTGCACTAATTTAGAATTACCTTCGATATTTTTATTTACTAA
ATCATGTGCCAATTTTGTCTCTGCGGATGCAGACCCGCGATATTTTTTATACATTTGCTC
GTTTGGCCAAATCCCAATCCTCTCAACACTACCCGGAGATTCAGAAGTTCCAGATAATAA
AGATCCCAACATAACAGTATCTGCACCTAATGATAATGCTTTTGCTACATCTCCCGGTGT
ACGTATCCCGCCATCTGCAATAATAGGGACATATCTTCCCGATTTTTCAACCCCATTAAC
ACATTCCATTATTGCAGATGCTTGTGGAATTCCTATGCCAGTACGAATTCTAGTTTCACA
AACTGCGCCATTACCTATACCAACTCTAATTGCGTCAACTCCCCAATTTGAAAGATTAAA
GGCACCATCAAATGTACATACATTGCCTGCAATAATGTCAATATCTTGAAAATTTGTTTT
ACACCATTTCACGGCAGCCATCATTTGTTCTGTATTACCATGCGCCACATCTATTAATAG
TATAGGAACACCAATTTCTATAAGCGCATTTGCTCGATCTTTATAATCACCAGTAACTCC
TATCGAGGCTATTACTAAATCTACATTTTCTAATGTATATTGAACTTGCTTAATTTGTTC
TTCAATAGTCATAAATCTATGTATAGCACCAACAGCACCAATTTTTCCCAATGCAATTGC
CATATTTGCTTCCGTAATAGTATCCATTGGTGCAGATATATATGGTAATTGAATTGAATA
ATTTTTAGTAAGCATGGATTCTAAATTACATTCCCCACGATGTTCAATCGTACTATATTT
TGGAATGATTTGTATGTCATCATAAGTATATGCGTATTTCATCTATCAACCATTCTATTT
TCTATTGGACATGTTATATAATCATCTTTTAATTCACAAAATTTACAATTTGAGTTATTC
ACGCCAGCAATTGCTGGGTACATTGCATCTTGGCGGAATGTTCCATCTGAATTATAATTT
GTAGTTATAAATTCATTAATTTCACGTTTAATTTTATTTCGAGTGACATTACCGTTAGGT
GGACTAAATCTTTGAATCCGACGTTTCATAGCTGGATATTCGGCATTTTCATCAATTTTT
TTACGTAAGATTAAATATTCAATCGAAATATCATCTGGATTTATATTAAATTGTTCGGCA
TAATATGTTTTATACAATACTAACTGGGATACTTTTACTCGATCTGCCTTAGCATATTTA
CCCCATCCTCTAGTGCTAGTTTTTAAATCATAAATAATAATTTTTCCAGATGGAACATGT
CGTAATACTATATCTAGATATCCAACTAACACTACATCTGGATAATTCTCTAATGGGATT
AATGTTAATGGAACTTCTATCCCGACAAGTTCCCAATCTTTTTTTAATAGAAATTTTGAT
CTATTAGCCTTGAACCATTTAATAATAGCAACACCATCTAAATAAAATTCAGTTAATTCA
TCTGATGTTGAAAAATGTTCACCGTATTCATCTGATAATTTTTTATATAATCTTTTAATA
GTATCAAATAACATCTCTTCCAACGGTAATTCATCAGCCTTCTTCACAGTTGAATTATAA
AATTCCATTACATATGTTTGAATAACCTCATGCAATGCGGTTCCAAATAATGTATGTATA
GTTGGTAAATATTTGGTTACTTTATCAACATATGCCAATTTCCATTTAAATGGACATGAT
TTCCATAGTTGATATGATGAAAATGAAATTTTTGCCATTATTTTACTTTTTTTCAATTCG
AATTGCTTGAACTGGGATAAACATATTTACGATAGGTCTAGTATTATTATAATCATAATA
AATTCCATCAAAAAACTTCGCAGCCGTTTCAAACATAGTGTCCCAGTCAGAATATCCCTC
GCCTAAAAGGGCATATATGACGCTATGCACAGATTTATTATCCAACTTAAGCATATCTGG
ATCATTTTTATACGCAGTTATAGCTTTCTGTAGATTAAGAATTGTGTTTCCAGCTACATC
AGCCATATATAAAAATTGCGCATTATTCTTTACTTGATATTCGGTTTTTGATAAATCCAT
ATACCAAAATGTTCTAGCAAATGCAGATAATTTATATTCTTTATCAGAATAAAATGAGCG
TTTGGATTTAGATTTTTCAGGATCAATTATTGCATCATTGCCTAAATCTATGTTTGTATA
ATGGTATAACGTAATTGTACCTGATAACGTATAGTCATCATTAGTAACTTCATATAATCT
CATACTATATTGGCTTCTCCCATGCAAAAAATTGTACATCATCATTATAATATGAATGCA
TACCAAAATGCCCCCATTTAGCTGTTTCACTATAGATTGGATTTTTTAATCCCAATCTAT
CAATAATATTTGATGGTGTTAACATATCTAATGTAAGATTTGGAAGATTAAATGTATTTC
CATTTGATGGGTCATATATACGAACTGATACCGGGTATTTCTCTCCAATAGCATACGCTA
ATTGTACCTTCGCGGCATATGCATTTGGCATTTGATGTAGTGCAGTTAATGCAATTTGTC
TAGCCGCATATGCAGCAGATCGATCTACTTTTGAAGCATCTTTCCCTGAAAACGCGCCGC
CGCCAATAGCACAATCAGCACCATATTGGTCTATTACTATCTTACGGCCAGTTAAACCAC
AATCTGAAATTGGTCCCCCAACATGCCAAGCCCCGGCTGGATTAATGAGCCATTTTGTAT
TATTAGTAAATAATGCTTGAATATCATCCGACATTCCATTTTCAAAAATCATTGGTTTTA
TTTCTTCGTGAAACATTTCTCGCAAACTTTTTAATGTGATTGATGCACTATGACACATTG
ATAAAACTACATTGTCTATCTCAATAGGAATATTATCATTATATCTAATAGAAATTTGAC
TCTTCATATCTGGATATAATCCGTATCTATCCTTAATTTTATATGGGATAAACGCAAACT
GTTTTGCCAAAAAAATTGGTAATGGCATGAAATTTGGAGTTTCACGAGTGGCATATCCAA
ACATAATACCTTGATCCCCAGCCGTTAAATGTTCGCCATAGCCAACAGCGGTATTAATTT
CAGATGATTGATGCGAAATATCGAAATGTATATTAATAGCATCACTATTAAATTCGGATA
TATCAGATGTGTATCCTATTGCATTTATTGTTTTTTTAATGCATGATGCCATCGAATCAT
ATGAAATATTTGCAATTGATGATATTTCACCGCATACAAAAATACTTTTCCCCTTAATCA
TAGTTTCACATGCTACTTTAGCATTTGGATCTTGACCTAAATACAGATCTAAAATAGAAT
CTGATATCTGATCTGCTACTTTATCAGGATGTCCGGGGGATACATATTCACTCGTCCAAA
TATAATCATTCATCATGCACATCTTTCTTGATTATTCGACAATAAAATTTTAATATACGC
ATTATTGCCATTTATTACGTTCTACAATTAGCGCGATAATAGAATATATTGACATATCTA
TATAGGTATCCATTATAGATTCATTTTTAAATGGATTCGTAACTCCCTTTAATACTAGAT
TTATCAAACGTTGCATTTTATCGTTGAGTCTAATCGTTATACCACGAATTGCAGCAACAT
TGTCATCCAATATAGTATTATCTCCACCCAACATTATATTACCCTTACCATAGGCCATTT
GTTTTTGTGCAAATAATTCATATTGTTCTTGTTGAATTTTTTTAAATTCTTGCATCATAA
TTGGATGTTTAGACTCCATTTCACGTACGATATCACTTATTGTTTGAACATTTTCCGAAC
GTTCTTTTATATTATTCATATATTCACCATTTTTAATTGTTTTTTAAACAACTCAATATC
ATCAATTGAACTACCATATATTTGAAGAATGTTAATTAATTCATTCGGATTGTAACAACA
TAAATCTTTGATATATGCATATATCGTTCGTTTATTTACTTCATAATAATTACATAATAT
TTGAATAAACTTTGGATCAATTTCAATTTTAGATGTCCGCTTTACATATTTTATGAATAC
TGACTGTTGCGGTAGCATATCATGTAATACAGTATAATATTCTTTCGATCCTAAAATTCC
ATTTATATATTTTTGAAGTTCATTCATTATTTCAATATATGAAATATTCATCGATAGCCA
ACGATTTATCATGAAATTATTCCATGATAATTTATCTTCTTCTAATAATGCGTCCCATGC
AATCTTTTCCTTAGTAATCCCACGAATATGATCTATTATATTTTTTGCCATATATTAATG
CTCGTCTGCATTAGTGGGTGGCACTGTATTTAATTTAATTGGTAAAAATTCAGGATTTAT
ATTCCCGCATGATACACACGCAAATGTCGGAATCGGGACCAATGATGCTTTACCATTTGG
GGAAACTAATGCAGACAATCGTTTAAAAAGTGTAATTTCTTGAAAAAAAATAGATCCACA
ATTAGTACACGCTACTTCAGGTGAATCATTTAAATTAACATTTAATTGTTGTTTTACACC
AGACTGATCTTGTGATGAATTTCCATTTATATCAATGATATTACTCATATTTACTTTCGT
ATATATTATATTATTATTTAATTTCAGTTAAAATTTGAACAAATAGAGACATTGCATTAA
TTTCATGATCAATTACAAATGCATCTTTATATTGAGCTTCAGCAATAAGCAAAATAATAG
TAGATATTTTATTCGGCGCATATATATGCACATTATCATACAAATATCTAAATAATGGGG
TTAAATCTATAACATAATTATCAACTAAAATCTTCCGTATATTAGTAAGAATATCATTAA
ATTTTTCAGTAGATATTAAACATGCTATAATATCTGAAAAATAATTTGAATCTACTAATG
TATCTTTATTCAAACATAATTTAAAATCTATTATGCAACGTTGTATCGTATTAATAATAC
GCCGGATGTCGGGATAGTTTGTATGAATTATATAGCTAATATCATCTTTACTATATGTTA
TATTTTCAAGATTTAAGATATGTAAAACATGTTGTGCAATATCTTTTTTTGATGGCGGAA
TTATATTAAAAATTTGACATCTTGATTGTATTGGATCTATAATCTTATCAATATAATTAC
ATGTTAATATAAATCGTGTATTTTTACTGAAAGTTTCCATAACATTCCGTAGTGCCGATT
GCCCTTGCGCTGTGATGCCATCTGCCTCATCTAATATAACTAATTTTAATCCAGTTCCAA
ACCCAATTGATGATGCAAATTGTTTTATTTTATCGCGAACGGCATCAATACCGTTTTCAT
CCGATGCATTAATGTATAAATAATTGTCGGGTGCAATTGAATTTGCCATGATTTTAGCTA
ATGTGGTTTTCCCACACCCAGCCGTTCCAAATAATAATACATGCGGAATATCATTTGTAT
CGATATACGTTTGAAATGTTTCCTTAATATTTAAACTTCCAACATATTCATCTAATGACA
TTGGTCTATATTTTTCTACAAATAATGTATGTTCTTTACGCATAAAAATTTCTATCTTAT
ATTTAAAGTGTATGCTCGAAATGCAGGATTACTACGGACAAAATCAAAATCATCACATAA
TTCAGCGTTATCTACATATATAGGATATTTTGGAGATATCCCCCGTAATCGATACGACAC
CTCATCGAATGAAAATATACTAACATCAATTTCACTCATTTTTTTAATAGGATGTATACA
ATCAAATTCAGTTGATGTTATACGTTCATATAATGCCGCCTTTGCTCTATAATCTGGTAC
ACAAATAATACAACCATCTGCCGAGAAAGAATCATTTAATATTGTAGTCATTAGTTTATA
TGTCTTGCCAGATCGGCGGGTACCTTCAATAATTACAATCTCGCGGATAAATGAAGTCAT
TATTAATCCTCTAACAATTGCATTAAATAATAAGTAGCAATACAATCTTCATTACTAAAT
TGTATTCTAGCTAATCCAGCATTAGAAACTGAGATGATTCCATTTAGCATATCTTTATTT
ACAATAAAAATTTCCTTAAGATATGCTGACGAGAATGAAATTGGCGCTATATCATCTAAT
ACATTACAGTCAGAATCAAATGATATTCTATTTGCATTTGTATTAGCGGCTCCTATTACA
ATTTGATATTTTTGTGTTTTCTTATTCTTTGAAATAGTAAACCGATCTGTATCTGAAAGT
GCAGCTTTTGCTTTGGAAAATTTATCTGCTAATTCTTTTGTAATTTTTATTTCTAACTGA
AATTCTGGTAGTGTTGTTAATGTTGGCGTTTTCGGTATAATTGTTAAATCCGCTAACATA
TAATTAACAGTTGCGGTTGAATCGCATAATTCCATAGATAAATACCGATCTTGATTAACA
TTAAATGTAATATCAATTTCAGATTCAAGAACACCAAGAGATTTTACTAAAAGTTCTGTA
TTAAATATTCCAATTCTGTCAATATCGAGTATTAGTCCTGTGCTTTGAATTTCACCGATA
ACACTTTTGTCATCTGATATAAATTTCACATTTAAAAAATCTTGCATTTCCCACGCAACT
GATTGTATCGATCCGTTCAAATAGTATTTATTAATAAAATTTAATAATTTTACTTTTTCC
ATAAAATATAGTCTTTATATAATACGTTATTAATTTATATCAATATACCAAATTATAACA
CATTGTCAAAATGAAAAAAATTTTTTAACAACTTTAGTATATTTAGATGGATATTCCCAT
GATAATGCAGAGTATAATCCATGTAATTTTTTTTGTAACTCAGCTTCAAATAATTTCGAC
GCATTAAAATTTTCTCGAATGAAATCTAAAATTTCAGATGGATCAGAGTCGCCTCTAAAT
CCTATTACGTCAATTCCATATGAATTATTATTCAAATAAGCTATTTTAATCTTATCGCCA
TTTCGTATTGGGCCATATTTATGCGGACATTTAAATAATTTTAACATTTTGTTATAATTA
ATAGCCGCCTTAACATGCGATGGGGTTCCTTTAATAAATTTCCCAATGGGATCCTCTAAA
ATTGGATCTTCATATTTACGGATGTCTTTCACTGATGAATTTTTTGCAAGATCAACGAAC
AAAATATCATTCAACGTTCGCATAAATTTCAAGATATCATCATCTATTTGATCTTTTGTT
TTATATCGTAAAATATCGGTTAATATGTTCTTCATAAATACTTGAAATGCTTTTGGAAAT
GAAGATCGAATAACATCAATGCCAGTAACCTTTAATTCATTTACAGGTATGCCATTATCG
GAAATCACATCCAAAGCATATCTTTTTTTCTTCACCCATAATCCAGTACGAGCAATCATT
TCCTGTTTAATTTCAAACTTGTGCGTATTTGTATTGAAAATCTTTTTTGCAAACACGTCA
TAAAAATTATTGACATATTCTTGTATTTCAGTAGCAATAGAACTAATCTTATCAGTCATT
ATTGCTGTATCTGATATATCAATATCAGCAAATCTATGTTTTACTAATGGTAAACATGAT
ACAAATACTGAATCTGTCAGGTGTCCACGTAGATCACGTGATCTACGTGGACATTCTCCC
TTTTATTTATTTTTTTTATTTTCATATTATTATATTAATTCATCCGTTTCTAATAAATCT
GATGCTTTTATATTAATACGTTTTCCATTGCGTATTACGTCAATAGAATTATTAGAATAA
AATGTTCGTGTTGTATTATCATCCATTAATATTTGAATTTCATATCCCAATTCTTTATTA
TATCTATGGTTTATAACATCTTGAGTTTTTTGAATTACAGCTTGCGCTGATAATGTAACC
GCTTCAGCATTATCAATATCAAATGCACGAAATACGGGAAGACCTAAAATCCCATACATT
GAATTTAATAAAACCTTTTGAACTATTTGACGATTTTTATAGAAAAAATATTTCTCGTTA
TCGCCAGCTTCACCCCATTTTTTCATTAAATTTTTATATTCCACACGTTGTTCAAACCAA
TCATTAAGAATAGACGGGATTAGTCCAATCTTATCAGTTCTATATACAACACCATTAGCC
GCTACAACATATTGATTTTCATCTAAAATTTTAACTAATGCATCTCGATTAAATACTTTA
CCATCAATCATATATTCAGTTGCAATTTCACGTGAAAAATCATCAGCATCCCAATTATCA
ATTTTAAATACTTTAGTTTCTGGTGATATGTTCAATGTCATAATAATAGATGGATACAGT
GATGTCAAATCTAAATCATAAATCCATTCATATTTCCCCGGAATAGGTTCTTTTACAAAT
GCACCTATAAATCCATCTTCGCCGGACGCCTTTAATTCAGCTAAACGTTCCTTCCCATCA
ATCGGTTTATTTGGGGCAACAATATTACCAGCTTTTTTCAGGTACGTTAATAAAGCACCC
TCAAGATATCTTGACGAATAAACAAAATCTTCGTATCTAACATGCCCGACATGACAAATT
CCTCGTAAAAGATCGATATATCGTAATTTAGCGTCTAATTCAAGTATAAGTTCACAGTCC
GTAATATTATATGTAATAAATGTTGATATATCGTTTTCCATTAAATCATCCAGATTGCCT
TCATATTCAATCTTACCACGCCCAAGTTCTAACGTAGACACATAATTTAACGAATAGGAT
GGTAATTCTTTCAATGAAAATTTTTTATAAACTACCATATAATCTAGCACAGAAATGCCA
GCTATTGTATATAAATTTCGATATGGTGAATATGTTACATACCCAATCGGAGACAATCTG
CTAGCGTTCGATGTTCCTAAAACCTTTTTTATGCGATTATACAAATATGGAATGTCAAAC
GCATTAATATTCCACCCAGTAATTATAGTAGGCGAAATTTCATTCATTAAATCTAAAAAT
TTAAGCAACAATAATTTCTCATTTGCACATGGAACTATAGTCTTTCCATTATTTTTTTCA
TATTGTATATTCTTTTTTTTATCAAGAATTAATACAGTATATTCATTCAATACCGAATCA
TGAAGTGCTATTGACGTTATTGTATTATTACCAATCTGAGGATCTGGTAGCCCAGTTATC
ATCTCAACTTCAATGTCTAACGTCATTATTTTATGCCCAATAGAAACATCATCAGCATCA
TAATACAAATCAATCAATAATCTTGTAGCTTCTGGTACATCAGATTCAAATAAATTTGCA
TCATTTCTATCAAATTGATAAATTTTTGAAACTTTGTCACCATAAATTGTATTAAATTCG
CCATTAACATTTTTTTTATATGCATAAGGTGTATATTCAAAATATAGCATCCCATGTTCA
TCATCCCAAATCCACGCTTCATTCGTTTTTGATCTTACAAAAATATTCTGATACATAATT
TTTAAATTACTCCTCATTATCTGGGTCTGTCTTTACGCCTACATAGCCTTCCCATACAGC
TTGCTTTCTACCACCAACAATGAATCTTCCAGTCATTATGCTTTTCTCGCTTCTACAAAC
GACATATATACGGTCGGTCGTATTTAGAATAATACCGTTTGCTTCCATGTCCGCCTTAAT
GTCTGACATTAAATCGTCAACTATCAGATTCTCACCATCTTAACCAAAACGAAAAACAGC
CGTATTGCTTCCACATTCCTTTGCATGGGATTTATCAAACCATGTATATAATGCCTCATA
ATTTCCCCCTAATACCTAAGTCGTATGAGAGCCAGACAAGGGTTGGCCCTGTCCATTTTG
AATTTGTCCCATCAATACTCATGTGTTAACCAAACGTATTATGAAATAATTTATAAATTG
CATTACTACCATTTATATTAAGTTTTCTAACTCCAATGCCAGCAAATCCATCCACTAATT
TTGGAATATCATAATATTTTACAAATTTAGCCATATCATAATCATATATAAACCATTGAT
TATATATTTGATCGAAAACATATACTGGTATTCCGTTTTTAATGCCAAATTGAACTCCCC
ATGCAGTTCCGCCTTTTATCTTAGTGTTATTATTATCAGTAAATTCTGCTACAGCATACA
CTACAGTGGAATTTTTAATTATATACCAATTACGACTTAATAAATTTTTAGTATATAACG
ACGTATCAACTGTTAATTTTCGATCAAGTATAGATGCTACATTGCAACAATATTCAAATC
CGAGATTTAATTCAGATGGGGATAATATATGTAAATATAGCGGATTTACACATAATTGCC
ATGCATGATTATAAAATGACCATACATGCATTTCAATTCCAAATTTAATAGAAAGTTCAT
AGAATAATGAATCTGCCCCAGAGGCACCACCTGAATTTCCAATCATACTACTAACCAATT
ACTATAATAAAACACGTATACGAGGTTTAATCAAAATCATCCCAGTATCACTACTAATTT
CCAGTAGAACCAAATCCATTATCACCACGAATCGAAGATGATAGTTCATCAGATTCAATC
AAATTTATTATAGGGTATGGTAATATAAGTATTTGAGCAATTTTATCGCCCACATCTGGA
ATTTCGATAATATCACCTAAACGTACTCTCTCTCTCTCTCTCTCTCTTGATAGAGCGCCT
TCTATTCCGTTATTTTCTTCAGGGCCAAACTCATCCTCAAATTGATCAGCGGTAATCAAT
TGGTAGAAATCTCCATTAGTTGAATCAAAACAAGCCGATCCACATGTGAATTCAGACGGC
AATTCTAATCGAACTCGAATTTCACCCCTATATCCAGAATCTATAACTCCCACTGAATTT
TTAAACATAACTCCAGCCGCAAATTTTGTCAAGGAACTTCGGGGGAATACCAATCCAACA
TAACCAGTTGGAATTTCTATTGATATACCAGTTCCATATTCGATATAATTTTCACCTAGG
GTATGCCGTTTTGACATCGCAGTTAAATCAATACCAGCATCCGTACCGATATGTGCATAT
GACGGTGTTGGTGTATTTGGATCTAATTTTGTAAATTTTACATCTAAAGATTTCATAGTA
TTTTTATATTATTTTCAAAAATATCATCTGTATATTATGTAATTTCCGTTTTAACATTCA
TTACAAATTATTTATTCTACTTTTTATCAAAGATTTCACCTGCATTGAAATTCTCCTTTA
ACGTCTTAACTTGGCTTAATTGAACTGATGATCATTAATTAAAGTATTGCGTGATACTTC
AATTTCCTTGGATAATTCACAAACTCGCTGTAGTCGAGACCCATCTCCGTTAGCAGTGTT
AATAAGATCTTCAATTGCAATATTTTCTTCGATAAGAGAACCGACACCGGGCATAGATGT
TAATTCAGTCGATATAGAGTCTATTGCAGTTTTACATTCTGTATCTTTATGACTGTACCG
ATGTATATAATACATCATACATCCACCAATTATAATTGCTATAAAAAATATAATCATATA
CCGTACCTTGTAATAGCTTGAACATAAATTGATTTTGGCTGAACACCAATAAATCTAGTA
ATTTCTACACCATCATCATAAATTATAACGGTTGGGACTGATTTTACGCCGTCAGAAATA
GCTTCTTCTTTATTATCATCAGCATCAATTAACAACCCATGAACATCTATATGTTCACTA
AGAATTTCTTGAATAATTGGTCGCAATATTTTACATGGCCCACACCAAGATGCACCATAA
TATTTCAATGTAATCATTTTTATCTCCAAATACAATAATAATTTTTATTATTAAATATTA
TTAACATTATTTCGAATTTCATTTAAAGTATATGAACTAAGAATATTTCCATCTCGAAAA
ACAGGAATCAATTCACCAATTTTTTCTGTTTCTGCATCCACTTGATCAATAGTAGCCCAT
CCCGTATCCACATGTTGTAATGTCATCAATCCTTTATGTGATTTTTTTGTATTATCTGTG
ATTGGTGATTTTTCAATTTCGGTTGGAGTGCCATCAATTTCAACATATGTTGCTTTAATA
GCAAATCCCATAGTATCGCGACTATGATTTCGAAGGATACCGCCAACTCCAATTACTAAA
TTGGATGCTGAGTACCCCATATGCTGTAATCTATTTAATATAGTTTGATACCGTTCCAAA
TACATTCCGTCACCATAGATTAATCCAACTTTAGGATTCAATACTTTATAGCCCTTCGAA
TTTATGGTACTTCCAAACATTTCATCTAATAATACAATTGCACCCTTATCTTCGGGAGTC
GGAATATAATCTTCAATTATCGAATGTCTAGAATCAATAAAATAATATGTTTTATCATAT
CGATCCCATTCTACTTCTGTTATAACTTTATGATATGTTTGTGTTTCATTAATAAACACA
ATATGAGAATATGTATCTTCACCACGACGCCCAAATTCTAAATATGAATCAATACGACAA
TATTCAATATCTTGTATTGCATGGTCTAGTGTTTTAAAATTTAAAATTTTCCCGCATATT
ATTGTTTCAGGATTTCCACTATCTGGTCTAAATACAACTTTCCCATCTCGATTTAATATT
TGTTGCTTCAATTTATCCGCAAATGTAGTTAATACATCATATACATTATACGTATCCGAT
ACAATAGAAACAATTCCAGTCGGGTATAAATTTAACATATGTTGAAATGCTTCTATTTCA
GTATCTTTTCCAAAACTACACATAACAGAATGTTCTGATGCGGGAACTGAATACATAACT
GCATCATCAATTTTTGCATCATAATGTTTAACTAAAAATGGAAACGATACCACTGTATCA
GACCCCTTAAATGTCAACAAATGGGCAGCACCACTAATAGCAGCACTTTCCTCTGATGTA
TCCCCGCGATAACCAAAATCATGTACTATAAAATCTTTCAGCCACATGAGATCAGCATCT
ACAGTAATATCAAATGCAGAATCAACTATTTTGCGGTATGCACGAACACATGATGCTACT
GTAATAGGGTACCAAACCTTCAATAAAATAGACTCAACAAAACCAACTACCCAATAAAAA
TCTGGATGTGTATTTGTTATTGTTAATAGAACATTTCTAGTTGGCATTACCGTCCCTTCT
GGTACGGCCTTTATTTCAATTGGCAAATAACCAAGATCACATAATGCCCTTATTTTTGAA
ATAATATCATTATTATTAGACCCCATAATTTGTTCACGATATAACAAAAATTCATCGCCC
ATTTCGTGCGTAATAGGTTGTGACAAATATTGTTGAAGATAATATTGTAATCCAAAGAAT
ACAGTTTCATTAAAATTCTTTGGATTTCTAGCCATTAAATATGAATATACTTTTGTCACA
CCGGGCTTATATTGTTCCATATGCCCAAGTTTATAACAATCAGTTGCAAGTAAAATATTG
AAATTATGCATATATGATATCCTTTATATTAGTAATATTGAACCATTTAGAAACATATAA
ATGGTGCATATTTAAATTATTAAACACTATAATACTATCTATAAGACCATCAAACACATC
AAGTCCAGATGAAAATATTCCATGTGTAACTATAAGATGTATTGATTGCACATTATATTC
ATATTTGAGAATTTTAGAAAATTCAACAAATGTCTTCCCACCATCACAAATATCGTCTAT
AATGAATACATTGTTTCTAACTTCCGTGCCATTAATTTCAAGTTTAATATCAGATCCAAT
TCGAGTTTTATTACCAACGATAATATTAATTTCGTCTTGATTGAATCCCATAGTATCAAT
TATCTTTGTACATCTGCGAATAGCCCCTGAATCTGGTGCTGCTATAGTAATGGTATTAAT
TCCAAACGAATTAATGCCAGCATCTAATACACTTTTATAAAATGGGAACATATTAATATA
TGAAATATTATCAATCAAAGCATCAGTTACATATGAATGCGTATCTGCAACATATACTTT
ATCAAATTTACACGAATTAAGTATATTTGCAAATATTTTAATAGATAATGATTCACCATA
TGTCATGACTCGATCTTGACGCCCATAAGGTACATATGGCATAATTAATTCTATATGGGG
TACTCCAAGTCGACGTAATGCATCTACTGTTAAAAGTATTAACATAATATCATCTGATGA
TATTGGATTTATTGCAATAACAGTTTTAACATTAATATACCTAAGATTGTTGATTTTAAG
ATACATTTCCCCGGCTGGAAATTTAGACACAGTTGGGGTTATAATATCCACATCATCGGA
TGTAGTTATATTCACATGATTTGTTAATAATTCCGATGTTAATATATCACCTAATACAAC
TAAATTAAACATTACTACCCTTTATCAAAATTAGTATTAATTACTGATAATCATTACATC
ATTTTCTAGATTTGATATTTTTTTAAATAAAACTGTGTCAAACTTGTTTTCCCCATTCCA
ATAGGACCAATACAAATTATTAGTTTCAATATCCCGGATAATATTTTTAATCGGAGAACT
ATTTGGACTACATTGAACTACAATTCCTGTTCGTATACGATGCTCATTATATACAGAAGT
CATTAATCCATATGATAATATCCCAATCATCAATATAAATCCAAATATAATGAAATGAAT
CTCCGATATTTTTCTTCTATTGGATTTATTATTTTTTATAATATTTTCTATAACTTTAGC
ACTACGATTAATAGATTGGGATTTTTTTAATAAGATCTTATTAACATCGTCATAATTCAT
TTTAAAAATTTCCATAGTTTACTTGAAATACTGTTAATCCGAGATGTTTACGCCACATAT
GAACGACTTGATCCCGATCATCGAAAACGCATAATACATTATATGTGCCACGAATATATG
TTTCAAACAATTCACGTTTTATAATATAATCTGGTCGTGTATCTTTATTAGAACGCATAT
ATAAATGTGCATACGAAAAATTATGCATTTTCAACCAATATTCCGTTTTATCTCGTGAAA
TCTCATCTCTACCAGAAATGAATATCACCATATAACCACTTTGGATTAATGCATCAATCG
CTATTTTAACAGGAATATTCACCAAATCAGTATCAACTTTATCCCAAGCATACGGCAATC
TATTATTATGGAGTGCAACGGTGCCATCAATATCAACTAATATAACATTTTTCAATCCAT
CAATATATTTAACATGATCAATCTCCATAATTTTATAACGTATTGAATCGATATCACGTA
ATTTGACCCGTTGCAGTTGCCGATCCATTTTATCAATGACAGCCGCACCTACTGTATTAG
GTCGATGTAAATCTCGCTGTTTACATGTATCTGCATCTAAATTAAAATCATGCACATTGA
TCGTAACAGTCGGAAATTCAGATGTAACTAATTGATATATATGACGAATATGCTTTGAAT
TAATATTTGTATCATCAATCACAACAGAATATCCAGATGCTAGAAATTCTCGAAGTAATG
CATTTCTAGCACCAATAATACTAATCTCAGATTCTTTATTCCAAATATTACCATGAACCA
TATATCGCAAATCATCTTTATTAATACGCTTCCATTTAGAATTTTGTTCGTGTACTAAAG
ACATTGCAAATGTAGTTTTTCCCGATGCGGGTAAACCTCTTGTTATGATAACAGTTTGGT
TATCATTATGCATTCGTATACCTTAAAAGAAATTCTGGATTAATTACTTTAAATGAATAT
CTATAGCCATTTTCATTAACACGTGAAAATACAACGCCTTCTTGTAAAAGAGTTGAATTT
ATCTTAGATAGTTGATGTGAATATTGTACTATATCGCTCATAGATATATTATTCAATACG
ATTGAGTCTACAATTGGAACGTGATTAAACCCATATGTGTCACATAAATCTTTAGATCTA
TTTGCATTGAAAAATCTATGCCCCTCAATAGTATAAATTCTAAAAACATAAAACTCATTA
GTAATGAGATTATATTTGTTCCCTTGTATTCCATTTCCAATCAATTCACCCTGAATACAT
ATCCCACATTCTAAATCATGGGATATAGCTTTAATTTTTTCTTCAAAATAGTTTAACTTA
GATACATACAACATCTTCCCAAGGAGAGAGTTGTGGCGTAACACAGTGTCATCATCTACT
TGTAATTCATTATTTCTACTGCATATACCAAATTTCCCATTTAAATAATATAATGTCATT
GATGTACCATCTAATTTTTCAGTAACATCCCATTTAAGATTGGTGAATAACGGATCCACC
AAAATTTCTGGTATCGATTGTATTCGGATTTCATCTGTTTTTTGCAAAAATGATGGGAAT
TCATTTACGATATCATCCATAAATGGATTCGATTCAATCAATTCATATTTTGTAATGCCC
AACAATTCAGTAACATCATATCCAATATTCAAAATACTATCTAAATTTAATATAGATAAT
GGAAAACATATACCTTGCGAAATTTCACCCCTGAGCTTAATAGTTTTAACACGAAAATTT
GTTTTTCGTAAAAAATCAAATTCAGGTCGATCCGGTAAAACTGAATCTATTTCACAATAT
ACACATAAATCGCCTGCTCGATATTCATTCCGTTTTGTTATCACATTCCACCCAAGAATC
GTACATACATCCAATGCATCCGCATTAAAATGTGGACGAACATGCGAAATTCGTTGTATT
GAAGCAAGTTTACGTTGAGTTTTCATTATAACGTCCAATCATTCGTTTTCAATCGATGCA
TATATCGCAGGTTGGTACACTGGTCGTATCATTTTCCATATATAGCTGGAATAATCTTTC
CCATCTAGCATATTAAATACAATTGGGGCTAATTTCTTTTTAGAATCTGGGTATTCATTA
TATATTTTTTTTGCAATATAATCTCGGTTATACCCAGAGAATGCAGTATACATAGTTAAA
GCATTAATTTCAATTGACTTATACTCAGATTTTAATGTTTCAATAACCCTAGTTATCCAC
GCAAAAAATTCATCTGGTACATTAACTAATAATGTATCTAAATTATCACCATTTTTTAAT
GATTTCCAAATTGAAACAGTTGATACATTGGTCAATATACGATGTAATCTAACATATTCA
TCTAATTTAATTTTAAGAGTAAATCCATTTGAATAACGAATAACATATCCTTCAAAATTA
TCAATAGCATGATTTTTTAATTCATGGATATCATTGACTTTATATGTGCGCGGTATTTTC
CAATTTGAATATCTCGTTTTAAACGTATCCGGTGCAACGAATTCATCCCAATCTTTTTGA
ATAGCGCCTAATAAAATCAATCCACTATACTCGCCATAATTCAATACAATTTTGTTCTCA
GGATATATTATTTCAAACAAAAATGTATGATTTTTGAATTTCAAAATGGTTTCAATCAAA
TCAGAATATACCCCAATGGGGTTTCCATTTAAAACATACGTTTGTGTATTTAACATATGA
TTTGCTTTTATGGCTTGATCTGATGTAAATGAACCTCGTGTAGCAATATATACATTACCA
TCCTCGCCAATATATGAAATTCCCAATGAACCATCCATTTTTTCCATAACAGAATATTCC
AAATCAATTGGAATTTGATTTATATGCAATTCTTGTATATTGAAAAATTTTTTAAATGGG
CGGGCAATAATTTCACCAGATTGGTTGAGAATAAGACCACGTGCTTGTAATGTTGCAGGA
TTCCATTTACCTTCAAATTGCGTAATTTGAGTATAATTATAGATATAATAATCAAATATC
GAATGTTTTTGGACTGATATATAACCCGAATTTACCATTTCAAGAAGCAAATCAAAATGC
TCGTATTTTTCATGGCGACTTAACATACCACACTCCAATCAAAAATAATAAATACCTACT
TATATACCCCCACAAATATACGATATATTACAAAATAAGTTGCATGTGTAATTATACGTA
ATTATGACATTAATATTTGAAGAGTAGCGAACAACGAAAATGCATGAATAAATTGATCCA
ATCCCATAACTATAAAAGTAGCATGTTCTTTACCAGAATTCCATAAACGTTTTACATTTT
TTGATGTAAAGAAATCGGTAACCCAATGTAGGATAAAATTGATTGCACCATACATTAAAA
TATTATTCCAAACTAATTGACCTTCAAAATTAAAATAATTGCCTATAAACAACATACAAA
TCAAAAATAACGTATATGACATAACATGCCATGTCAATTGCATAGGGTCATGGTGTTTAT
TATTTGCTTGTTTTCTTGTTTGTAAAATATAATCACCAACAAAATGTACAAATAATAGAA
ATACTACAATTGTTAATGTATTAAAATCAATCATGATAATTCTCGTAATATATTAATAAT
GCCAAGGTTGAATTAATTTAGTTTCTAATTCCGCAAGAGAATGTACAACATAATCATTTG
TTATGTTTATAAGACTTTTATGATAGTGTCCATGTATCCATTGAAATGGTACCGTTTTAT
TGAGATGTGTGATATTATCATATAAAAATTTCATTTCATTTTGTGCTATATGCATATCAT
CTTCCAAAGAATTATCATATCTATAAAATCTAGTCAACCCAGAATTTGTCAAATTAAACT
CAGTAGTTAATGCATGGTATACATCATGTGCGAATACAATATCAATTGATTTTATACCAG
ACGTTATGATTTGTTCGGTAAAATATCGTATATCAAATTTTGACAATTCATTATGCCAAT
ATGAAACACCTTGAATTCTATTATTTCTATCTATAGAAATAGCACCCCCCAAAAAAAGAC
AATTCATATTTTCAATGGTTAATATTGTATTATCCTTTATGAATTTAATGTTTTCAAACT
CAAACCCATCACCATTCCAAAATGATGGATTATCATGATTACCACGAATTACCAATAATG
TCGAATTCGTTCGCCTAAGAGTATTATTAATTTGTCTAAGTTGATGCCATTCAGACAATG
GATCCGAGAATCCTACACCAAAATCACCAATTTGAACAAATGTAACTTCTGCTCCATCTC
GCGTAACATCATCAATTATCTCATTGAGACGAGGAAATTTTCCATGAACATCGCCAATTG
TAATAATCATAATCGCATCAGTCAAGTATAATATAAATTGTTGCTTTAGTAGTATCTGAT
TGATACCATGTTGAATACCATTTACTCTGTATTGTCATAGTATCACCTAACATATCTATT
GTGGGTGCAATCACAGTATTAAATACACCGTCATTAGTTGTATATGATACTGAATTAATA
GTTGGAACCATCATTGAATCTGATGCAATTACAGTAGCGGTATCCATATTCACCCATTGA
CCTTGGTCGTTGACATTACGACGAATAATAGTAATAACAGTATCGCCGGGGATAAACCAC
CATTGATGCGACGATTCCCATGTAATACGTTGGTTGTTAAATGGATGTTTACCAGACATT
GGTATCAAATTACCTTCAATTCTATGAAGGGTTTGATAATGCACGCGACTAAGTACCAAA
TGATAATACCCATTATTATCTAGTGGCATCCTACCGTTTAATTCAATCATATATGAATCT
TCACGGAATGAAGATTGATTTGGATTACTACATCCACTATAAAGTATGCTAAACAATAGA
ATGTAAATATATTTCATTATTTAGAATCCCCCATAGCAGTCCGCCGAGTAATCAACTCAG
TCAATGCAATTGCAATGGATGCATATGAATCGGATACTTGTTTAAACAACATATTATCTT
TAGATGCTTGTTCCCAATGATCTCGTAGCACAACAAGATCATGATCTGTCAATGTGCATT
CAATATTCGGTACTGTATCTTCATTCCGTGAAGATTCATATACGATTGAATTTAGGCCAG
CCCGTATATTTTGTGATATATCGCTCTGGCTGTTATTAATTCTTGCGCACAATGTAAAAG
CAATGTCCCAACCACGATACCAAGCATCAATAATCATTTCACGTGATATCTCTGGTAGTT
TTACATTCTCTATGCATCCCCTCGATTTATGTGCCATAAAAGCAGCCACCCCCTGCAATA
CAGCATCTACACCAGCACCAAACATAAATCCTAAATTATACTCATCTGTTTGTGTATCAA
TAGTTCGGTTTCTCTGATCTAATTTACTATCGATATAGCCAGAATACACTTCATTATTCA
TAACAAAACTCCATTCCGCTTAAATTGATACAAAATTAATTACACGCAAATATACGGAGA
ATTTTAGAAATAAGTTTCAAAATAATTGAGTGTGGATAACTTTTTGTGCATTATTTAATC
TTTATTTTCCAGCAATGCAGTTTTATCATAATATGAATATGGAAAAGAACTAGAATTATC
CATATATTTATTTTGAATTAACTGATGGTATTTTTCAGCCACCCATCGCATAAAATGAAT
ATCATCCTCGTCAGGTTCGGCATCGGCAGCAAAACCCTTTGCATCGGGGTCTTTGCTGAC
GTCATAGTTCGGGTCTGCAAATTCCTCTGCAAACACGTCCATCCAATTTATTTTCATAAT
ATATACCCTTATCCCATATACAAATATGGCTTCCATTTATCATGGAGTTTAACATTATGT
GTTAAAAATAACAGTTGATGTGGCTGTTTAGGTTTAAAATTCAATGACAAATTAGCTTCT
TCAAGTGTCTTATTATCTTTAGAATTATTGCATGAATGACATGCAGTGACTAAATTGTCC
CATGTCGTCGCGCCACCACGAGATTTTGGAATAACATGATCAATTGTTAAATTATCCGAG
GATCCGCAATATACACATTTTCCGCCATCACGGCGAAATACATTACGTTTACTAAGTTCA
ACTCGACCAAATGGGTTATATCGCACACTATCTTTTAATCGAATAACAAGTGGCACTGGC
ATTTCTGTAGATTTTGAATGCAAGCAATGCGTATCGGATGTCTCCACCAATTCAATCTTA
TCTTTACATGCCAATATAATAGCCTTCTTGATTGTTGTCAACGATATCGGTTGATATGAT
TGATTCAAAACCAAAACCTTCTTATTAGACGTCATAATGAATTACCAAAATAATGTTATA
TACAAAAATGGGGAATTATATTATTACATAATTCCCCATTTGTTATTTATATACTTCGAA
TTATCAAATCGTAACTCGAATGTTACTCTTTTCGCTCGTCGTAACACGAGCATCCTTATG
CTTCTTGTCTACTCCAAGCGCATTAAGTGTAGAAAGAGCAACCCTAACACGACCGTCGCG
TTCTACGGAATACTTAGCAGAATTAACTCCCTTTGGAGCCTTATTTGCTGGGATAACCTT
AAAACTATCCCTACCATCCGCAATTACTGCTACAGATTGACCCGGACGAAATCCAGAATT
CTTAACCAATTGAGCAGACAAACGAACACGACGCGAGGCATCAAATGAAACCATATTACC
ACCTATAGATGTAATAATAAATAATAAATATATTAATTAGAATATAGTGTCTAATCGCAC
TTTCGTACACCTATCTGGAATCGAACCAGTTTGGCACGCTTATAAGACGCGCTCGAAATA
CCATTCCGACCTAGGTGCATATGTTTTCAAGCACACCCATCAGGATTCGAACCTGAGACC
TACGGTTTAGAAGACCGTTGCTCTGTCCATCTGAGCTATAGGTGCAGTTTGTGCCGCCTA
TCGGACTCGAACCGATAAGCCCATCACGGGCAGCAGATTTTAAGTCTGCTGTGTTTGCCA
TTTCACCAAGGCGGCTTAGATTGTCAATCAAACTCTCTACAAAACTACGAAATTTTTAAA
TACATGTCAAGTAAAAATTTTCTGTTTTCAATAATATTTCATTGGCGGCGTAATCACATA
CAAATATACGACTAATATTAGATATTGTTTCATACGTAGTATTACGTATTCTGATTATAT
TGATCACATATATTCTTAATCTTCCGAATCAGCTTACCATTGGTCAGATGCGTTTGGGTA
TCCTTAAGGATGCTCAAAGCCTCTTCGTTACGACCTAATAGATGAGCCATCATCGCTGCG
CTAACATTGTAGGTGTATACCGAAAGTTCTGACAACCCCAAGCCAATAACAGCACGAGCT
ACCTCGTGTTCAAGCGCAAACGCTTCTTCCAACGCCTCAGTGTCCAACTCGTCACTTTCC
GTGGCCTGTTCGAACAGGTTGACTGCCCGATCATGTAGCCCAGTAAAATGTTTGTGTTCT
TCTGTCATTGAAATTTCCGCACCACAGGCAGTACAAACGGCTCGACCATTGCAACAATAA
CGGTTTAATCTCATACCATCAGTATCCTTTTCCACATTATTATCTATTTTACAACATCTT
TAAAATCTTGTAATTTTAATTGATCATCAACAATATTACCGCTATACATCTCTCTATACA
AATCCATATCAATAGCAATATAAATACCATTGAAATACTCTCTCCCCACATGCATTGTTT
CATGCTCATCTTCCCCATAGTGGGATAAAGTAGCCATAAACTGTTCATTAAAGAAAAAAT
TATCATCCACTTTAGTCACTAATAATGCATCACCAAATGATTTAGCAATATTAAATGAAG
TCGACCAACTTTGTATCTCTCGATGTGGAGTGTAGACCAAGGGGAATTTAAATATAACAT
ATCCAGACTCAGTTATAATCCAATCCGATGGAGTTGAAGAACTTATTAATGTAGGGAGTG
AAATATTATTAGATAAATTAACCCCACGATATACAATTGTACCATTTGAAACATGCGGAG
CAAATACTTTAGGATATTTTTGTTTTCCTAATTTTAATGCATCTAAATTAGAATATAAAA
ATTCACTAGCTTTCGATGAATTATTTATTATCCATTTATGTAAATTCATTAATAAATTAT
TTTCATATGATGTATTTTCTTCATCTTTATTAGAGTCATAATCAATTAAAGACTTAAATA
AATTCTTGTTGTATAAATATGAAAATTCAGTTGGATCTGTCCATAAATATTTACCAAATA
ATGTATCAAGTATTGATACTGACATTATTTCATCTCCAATATATCCATATTTTACTTTAC
AATATCTTTAATTGCTGATTTAAACTTATCTTTAACAGCCGATTTAAATTCATCATTTGT
TTTATTAGTATTTGCATCAAGTAAATTTCTATAAAATTGACTACTTTTAGGTATAGCAAA
ATACACTTTGTTAGAATATTCTTTTCCGAAATGTATTGTTTCATATTCGGAACCATATTT
ACTCAATGCCGATGATATATTCTTATTAAAGAAATAATCATCATTTAATTTTGTTAATAA
TAAGCCGCCACCCCCAAAAATAAATTTTCGTGCTGCCTTTGCTGAAGTTGACCAACTTTG
TATCGCTTGATGCGGACTATAGCGTACAGAATGTTTATATATGGCATATTCAGCATCTGA
AGTTATAAGCCAATCAGATATATCCATACTAAACTCAATATTTTCTCTAGTTATAGTTTG
CACTCCCCGGTATACAACTGTTCCAATGCGAACATGTGGTGCAAATACTTTAGGATATTT
TTGTTTTAATTGATATAAAATATCTGCATTAGAATACAAAAAATTAGCACTCATCGGCGA
TGCTTGAGTATACCACATTTCCAAATTAGCTAATAACTGTCTTTCAAATGGAGTATTTTC
CTCTGTGTATTTTGGATCATAATCAATTAATGCTTTAAATTTATTAAAATTATGAACATA
ATCATCACTTGCCCGTGGCGATGCCCATAAATAATCCCCAATTAAATCATTGATAGAAAA
TTGTTTCGCCATTTAGTATTCTCAAATTTAACCAATGTACCAATAAATGTGGAGATGACG
GGAATCGAACCCGTGTTCAAAGTATATTTTCAAAAGAAGAATTACAATCATCGGCTTAAT
TAATATTACGCATTTGATACTCTCAAACCATTCTCAATTGCGAGTTTCAGTTTTAATTGT
CATCGACATAGCAATGAAACTTCAACTATAATCGATCAAGTCCATAAGAGTTTTTAACTC
AACGGCACCGCAACATACTCTTTATGGACATAGGTATGTGCGATGAAATCACGCTACTAG
CGCGTAATTCGAGGTTTTAACTTCAGAATAAAAGTTAAAACCCTTTGTGGATTGTTTGTC
AATTACGGTTGTCCAGTTGTATTTACGTGCCCCACCAGACTAGCACGGATTGCTTCTTAT
TGTTAATATTACCTTGTCGAGACCATTGCATCCCCATTCATTTATAAAATTCTAAACCAT
AAATCAGAATCATTTTCACATTTAGATGCTATAGTCCATTCAGTCCACCAACTAGCACCC
ATACGTTCCATTATAAATAGGAATTTTTTATCTTTATGTTGACCTTTATATATATTAGAC
CAAAAATCTTTAATAGAATTCGTATTTAAGTCAATAACATTACCATGCTGTTTAAACCTA
TTTAAAATTTTACCAACGCCAGAATTTTCATTGGTGCCTATTTCAACAAATTGTGTCGGC
GATTTCCATAATACAGAATATTGCTCATATTTTTCACCCAAATATTTCGCAGACTCCAAT
GTAATATTCGGCACTATTAATGATTTCTCTTGCACATTACCATCTTCTTCTTTAAACCCA
CCTGCCATTTCTATAAATCCGAGTCCAAGTTTTCTAATATCTTGCTTTAATTGTCTATGC
CGATCTTCATTCTCAACTTCCGAATATTGTGATCGAAATGCTGAAATTTGCGCAAATGTT
GATTTTGGATCTGTAATATGTGATATTATTCTGGATAAATTGGATTCAACTAATTGAAAT
TTCTCTTGTAAAAATGTCTCTACTAAATATGCCATTTTAAATACCATTTATAAATGTAAA
AGAAGATTGATTCGGCGTATAAATGACAATTTATACTACATTGTCATTTTATATACTCGA
TCATTCTTCAAGCTAATTGTATACATCCAAAACTAATGCGGAGAAAGTAGGACTCGAACC
CACAAGACTTTTCAGTCGGCGGTTTTCAAGACCGCTGCAATACCATTATGCGATTTCTCC
AAATGATTTCCACTACAACATCAAATATAAAACTACAATTATTCCAATAATAGCCTGAGC
TATAGCCATAGTTGCTGTAATATATGTATTATTACATATCTTTTGAATGATACCGACTGG
TGTCCACCACAGCCATGTCATATGATACTCAAGAAAATTCTCTTTAAGTATAATATAAAA
CAATATATCACAAATACCGAACCACCATCCTATCAAGTACATCAAAGCAATTTCCCATCC
AAAAATAACCCATAATAATCCAGTCAATAAGTGCTGAAATACAGTTTGTAATACTCTATA
ATAGAGTAAATAATTTTTATGAGGATCATCTACACTTTCAATGACACCCAATCTAGTATA
CCCAATTGCATCAAATGCCGCAAATAATACAATAGATGCTATAATAGCTAGAAAATCAAT
ATGTAGTATAATTGCAAACAAAAATAATACCGTAGATAATACATACCATAGAGATTCAGT
TATAAATTTCGTATTAATGATCATATAAAAACTCACTTTCAGAATTAAATTAATATCGTT
TCCAGCATTGATTTAATTTCACGCTTAACTTTCATTCTAGCTTTTGTTTTATTAGGCAAA
GAATTTTCACTACAGATACTACACGTATCTACATCATGTAACTTAAAACGTCGTTTATCA
GCTTTACCATATGCTTGCATAATTAATATTCTCTGTTATATATACACAATAAAATTTAAA
TAATGACCTAGATATTAGATTTGAACTAATGTAGTTGATTTTGCAGATCAATGCCTATCC
TCTCGGCCAATCTAGGTTTAAATTAACTAATTATGACAAACTAAATGTAGAGCAGCCAAT
GGATACACATTTTCGCATGAACGATATTCCGTATCATACCATTCGCACTTAGCAACCGGA
ACGACATCACCGGCTATCGTCTTACTATACAATGCTACAATCACCATCATCCTACCAGAT
CCATCAGTAAATGGTAATCTAACAGTATCACCAATTTTAAATTTGGGCTGTGTAGTCGAG
TGTTTACTATCAATTGCCTGACGAAGCATCGATTGGAAATGGGTTACATCCATGTATGCC
TTTCCATTAATTAGAGTCATGTCAATCTCCTTTGGCAGAAAGTCCCAATCGGAATTCTCT
AAGCTCTCCTGCTCTGCATGGGAGTTTTCTTTTTCAACGGTAAGTTCATCTTGGGCGAGC
TTGATGTAGACTGAATTGTCTGTACTCATATTGATTCCGTTGGTTTCTGTATCTATAATA
GATTCATTTGTATCTTTAATTTTTGCATTTTTACTGTATTTCATTTCCATTCCTGTACTC
CTTGTATAATTTATAATAATAGTGAATTTTAAATGCACGACCAGTAAGAATTGAACTCAC
AACCTTCAGTTTTGGAGACTGCTGCTCTACCAATTGAGCTATGGCCGTATATAGTTCCGA
AACTAGGACTCGAACCTAGATTATAAGAATCAAACTCTTATGTCCTGCCAATTAGACGAT
CTCGGAATATTATGTGCGAAAGGTGGGGATCGAACCCACATATTCTGTTTGGAAGACAGA
TATGTTAGCCGTTACATTACATTCGCATTAACTATATGTAGCAGATGTCGGACTCGAACC
GCAACTCAACATCCCAAATGTTGTGTGTTTAACCAATTACACCACATCCGCTATAAATAC
ACCAATAATGTCATAGCCTAGTCAATGACATATACCAAATCTAGTCTCAATACATATCGT
CATATCATATCGAATAATGTTTCGTCAAACATATCTTACTAAATCGCATACCGCAATCAT
>NODE_2_length_75988_cov_1804.282979
ATATGATCTCTACCTGTCATGTTATAACCGTGTTCAGCTACCATTTCAAATACTTTAGGA
TACATTTCAACTAATGTTTCACGAGTATCCCCTGCGGGCATAACATAAGTTTTATCTTTA
GGGATATTCATTTTTACCCTAAACTCCTCTATTTCAGCTAAACATTCATCTGTACCATCC
CAAACAGGTTTATAGTGATAATCCTTATGGTAATCTAGAGTTTTCCTAATATTCTCATAA
TGTAATCTAAACCGGTTATGAGTTTTAACAAACCTTTCATCAACAATTTTACCACCGGGA
GTAGTAATACCCACCCTAGGCACAGAATTAGAAAACTTAGGGCTAAGAGATATGAGATCA
ATGGGATTATCAGTCTCAAGAAAATGGGATCCCTCGGTTTCAATTGTAACGAGGATTCCT
CTTTCTTTGGCAAAATATGTAATTTCATTTACTAGGGCGGCATGCATTGTAGGAGACCCA
CCCGTAAGCATCATTTCTTTAACTTGTGGGTTCTCGTCATAAATAGCGATTATATCATTA
AAGGTAAAAGTACCTTTTTCAGGATGAATACTTGTATACCAACTATCACACCATCCACCT
TCTCCAAACCAACAGCGGTGGGTACAACCTGTTGTTCTAACTGCAATAGTAGGGCGCCCA
AAACGGGAACCCTCACTTTGCACACAACGATATATTTCTACTATTGGTAGGACTTTATTA
TAATCTTCTATTCTTTTAAGCATCTGCTAATACTTGTTTAACATGGTTTTGTACAACATC
CCAACTGACAGGTCCTGATTCATCAGCGTACGCGACTGGATCAGGTTTTCCCACCTTAAG
AAAAGCTTCAACCCTTTCCACCGATGAAGCTGATTTATAATCACTGTACCAAGTCCCATC
AATATTAATGGGCTTGTAAGAAGTATTTGTAAGTGCATAAACTTGGTTAAATTGTAACCC
CAATCGCTCGCAACATAGGGCCCCATCGACCAAAATATCGTATTTATCCCCATTGAGATA
GGGAGTAATGTAACTAACGCGATCAGCGTCCCAGTTACCTTCGGTGAAAGCTTTATAGTC
AGCATCCCGGAATTCTTGTCTACAGTCAGGATAAATAGCGTGATCACCTGCGTGAATACC
CATTGCGATATGGACATCGGTTTGTTTTTCATTTGCGATAGATAAGGCAACAGCCTGGAT
TAATGATGAAAAAATTTTATTACGGTTAGGAACAACAGTTTCTTTCATGTTTTCCTGTTC
ATAGTGTCCTTCAGGTACTTCATCCCCACCTTCTACAAGGGCACTATTAAGCATAGGGGC
TAAACCATCTAATTTAATAGTCCCATATTTTACCCTATTATAAACTTTAACAAAGTTTCC
GTCTAAATTAGGTTGAATAGCATTTTCATTAATATAATCTACTAATGCTTGGGCTCTATC
AAGTTCTACTCTATGTTTTTGCCCATAATCGAAAGACAGTGCTGTCACTTCATAGCCATT
GGCGAGTAGATGAAGTAACACTGTGGAGCTGTCCATACCTCCACTTAGTGACAATACTGC
TTGTTTGTTCATTTTATTTCTTTATTTAAATGTTCGTCCTTAGTTTCATGCTCCCAAATA
CCTTTAGCGTTATATTCATGCCAATATACTCTACCTTTTTGGATAGCATCTTTAATATTT
CTTTGTCTGCCGTTTAATTGACTTTCTCCACTTTTAACTTCTAAAAAGTGTACAGCACAT
TTCTTTTTAGATCCCATATCTGTAAAAGCTATATAATCAATTGGGTTACCAAAAAATCTT
ATATCATTAGGGTTAATTGGAAAATTTTCCATAAATGGAACGTAATGTTCTATTGTTTTC
CCAAAACTAACTGCTCGTGATCTTTGGTAAGCATCCTCTCTAATTGCTTTTTCTTCTTTA
AGTTTCCATTTTGCTAATTTTGCTTCTGCTTTTCGTTCTGCTATTGCTTCATGTGATTTC
CAAACATAAATTGCAAATGCTATAGCACATACTGATAGAGTAATTAAGATTAAATTCATA
AATTATTTATTTTTCTAAACATTTCTACATTATATAGAATGTTTTCTTTTTGTTTTTGGG
TAACTTTTTGAGTAAAGTCCTTATCGATTTTTTGTTTACTTTTTTGTAATAAACCTCCTT
CTGAATACCTAATTCCTTCTAAACCATGTATAATAGGATTTGAGGTATCTATAGATTCTA
TAAATTTAAAATCTTTATAATAAAGGTATTCTTGAGGTAAATTACACCCTAAAAGGTGAA
CTCTATCCATGTCATTTATAAGTCCACCTTTATAAAGATTAGTAATAGTTTTTAAACGGC
CCATCATTTTAGCTACATATGGGTTTGGGTGTTTAAAACATTCCTCAAACCAAGAGGCAC
CATAACTAAAGGCTATTTTTTGATAACCAAACCATCTATATGATTGGTAACCATTTACAA
AATCTGAATATGATTTACCCTGTACAACAGCTACTTTAGTTGTATTATCGGGCATTTCTA
CATTTGCCCAACTTCTAGCATTCCTTACACTATAGGCACCATTTTCCCAAACATCCGGGA
CAATAAATTCGTTTGGTTCTAATTCAGAAATCCAATGTAACAAACGTGATGTATTATATG
CTTCTCCTAATTCATGGAGTGAGTTATCCATGATTATATATCTACCTTCCTTTTTAGATT
GCCTAAAATAGGCTTCATACTCGGGGTATTGGTCTAAAAGATGGGGCAAACAATAGTCAT
AATCATTAAATTGTTTACTTTCCTCTAGTAACTGTAGTGGTACCTCATGGGATACCTTAA
CCTTCGTAGATCGCTGTGTTTTTCCCATGTTCCATAAATTCTACTTTAGCTACTCTAACT
CTACCGTCAGTTTCTGTTTGCACAAATGTGTTTAATTTATTAAAAATAAACTCAGCAAAT
TTTTCTGCCCCCGTTGCTTCAACTATTCTTACTTGAGCTATTCTATGGTGTTCTAAATCG
TTAAAAAATTCAATTGCCGGATCGTCTTTAGCAACAAGAATAGTATGGTCAAACATATAA
TCCATCCACTCTTTAGGGTTTTTACCATCGATTTTAGTTTGGGCACGTTTCATGCCCCCA
AAATCCCAAACCCAATTACGTTCGTCTAAACTACCTTCAAACCAAACTCTAAAGCTAACT
CCATAGCCATGCATAAATCTGCAGTGTGTATTTTTTGCTTTCCATTGACGGAACACACAG
CTAAATCCGTCAAATAATTTTGTTGATTGAAATTTTCCCATATTATTATTGTACTAAAGG
GTTTTTACGAGGCCTCCCTCTTCCACGTCTTTTTACAGGCATAGTTTCAAGTAAACTAAC
GTTTTTAATACCCTTAAGTTCAGCATAATAATAATACATTTCCTCAAGAGTACCATCAAA
CTTTTCCATAACAGCAATTACATCTTGCTTTGAACCACCAAATGTAATAGTAAATTGCTT
AATAAGTTCTTTAAGTCGTTTTTGTTCAGTTTCATAACCATCCTTGATAAGGAGATTTTG
ACGTTTACGATATTTACGCTCAATAGAACGAGATTCTTCAAGAAAGTTTTGGTGATCTTT
AAATAAATGTCTTTTAGACTCAATCTCTTCTTTACACCAGTGCTCTTCCCATTCAGCTTG
TTCAAAATACTCAGGATAATCAAAATCACCGTTTTTGATACGCTCAATAAGGGGTTTATA
GTGGTGAAGACCCTTATGGGTGGGAAAACGTCTCCACCAATAAAATGGACTACGCTTCCG
GTGTGTCGGTTTCGGGGGTATTTTTTTCGCCATAACGTTCTTTTAGTTCTTTTTGTAGTA
AGGTACTCGCTTTTTTTAAGGAATCCACATCATCTAAAGAAGAGTTTTCCATTTTTTTAA
AAAGGCTCATAATTTTATTTAAATCGCCTAATAATTGTTCTAATTCTTTATCGTTATCCA
TCGCAACTTATACATTCTGCTGTTCGTGAACCCAAATCTCCTTTAATTACAGAATCGGTT
CTTAGGTAATATAATGTCTTTACTCCTAATTTCCAAGCTTCTAAGTGACACTGATTAATC
CATTTTGGAGAATCTGTAGGGTCAAAACTTAAATTAAGTGATTGTGTTTGGTCAATATAT
TTTTGTCTTATAGCGGCTTGACGTACTAATTCTAGTTGATTTACTTCACTAAATGTAAGG
AATACTTCTTTTTCTGCTTCAGTGAGTATATCATGATGTAAATTTTGAACTGATCCATTA
TCAGCTAATATTTGATCCCACACTCTTTCAGTATTTTTACCTTTAGATTCTAATAACCCT
TCCAATTCTTTATTTTTAACAATAAATGTACCTTTGGCTCCATTAAAAGTGTAAATATTA
GCAGGAATAGGTTCAATACCTGCTGAACAATTATTTAATCTTGAATTAGATACTGTGGGA
GCAATAGCAAGTAAGTGGGTATTTCTCATACCAGTACCTCTACACCATACCGGTTCACCA
TATTCTTGGGCTAATTCTCTAGAAGTAGCTTCTGCTTTATTTCTAATATCACTAAAGATA
GTATGAGTCCAAGCAGTAGAAGCTATAGAATTAAATGGTAAATTTTTCTTTTGAAGGAAT
GTATGCCAACCCATTACACCCAATCCTAATGCTCTACCTTTTTGAGCATGTCTGTGAGTT
CTAATAAGTGAATCTTTACCATTACTTTTATCTATAAATTCTTGCATTACACCATCTAAG
AAACGTGTAGCGGTTTCTACTACATCTGTGTCTTTCCATTCATCATATTTAGCAAGATTA
AGAGATGATAAACAGCAAATAAAACTATGTTCTTCATCTGTGTGAAGTGTAATTTCAGTA
CAGATATTAGTCATACTAACATCTAAATTATTCATAGCATATGCTAAAGGATTATTTTTA
TTAACATTATCCTTAAACATAATATAAGGCTCACCCGTTTCTACTCTAGTTTTAAGAATT
TCTAACCAAAGTTTCATAGCATCACCATCTCTATCTTGTAAACGCCTCATAAAAGCATCA
TCTACAACTACGCATTGGTGAAGATTAAGGCACTGCCTATTTGGATCACCTTTGGGTCTA
CGGATTTGCATAAACTCATTAATATCAATATGATTAATATCTAAGTTTACAGATGCAGCA
CCCCTACGGACTGAACCCTGATTAGTAGCTATAATAGCTGAATCATAAATTTTACACCAT
GGTACTACACCTTCAGATTTACCATTACCTGTAATTGTTGTGCCTCTAGGGCGAATTCTA
GAAACGCTAATACCAACACCACCACCTAAAGCGGTAAGTTTCATAAGTTCAGCATTAGTT
AATCCAATCCCTCTAATGCTATCAGGTGTATCGATACCAAAACAAGAGATGGGAAGGCCC
CTATCGGTCCCAGTGTTAGACAACACGGGAGAAGCAAGGCCAATCCAACCGTTCCAAATG
TATTTGAAGAACTTACTTTCCAGATCCGGTCTATTAATGCGTTCTGCGATTGCCTTCGCG
ACCCTTCTATATGCTTTTCTTGGTGTTTCATCTGGCAATAAATATCCCTTTGATATAGTT
GCCACACCAACTTCATCCATCCATTCAGGGTAATCCTTCCCCGCAACCCACTGGGTTGTA
TCTGCTACTAAGTTTCCGTCCATTTTTAAAATATTGATTCGTCCCACTGCAAGTGACCCT
TGCTGTAGTTTGTTACTCTGTTTGCGAAGAAATCAGTATGCTGCTTACCTGCTGATAAGC
TATCAAACCATTTCATTCTCTTAAGTGCATTTGGGTCAATCCCGTTTACTACTGGATCAT
ATCCTAAGTCACCTAATTTCGTATTTACTCTATGTTTAATAAAGCAAATTAAATCTTCTT
TAGAACATCCTTCAAGATCTCCTAACTCATAAACTTTCTCAATAAAATCAAGTTCGAGTT
GAAGTGAAAGAAGAGCTGCTTCCGTTACTGCGGCTTTGAGGTCCGGAGTGTCGAGCTCAG
GGTTTTCCTTGATAAGTGTTCTAAATAACCAACATCCCGCTTCGGAGTGCATACTTTCGT
CTCTAATACTCCATTCAACAATCTGTCCCACTCCCTTAAGTTTATTTCGCATCTTAAAAG
AGAGAAGTACGGCGAAGGAAGAAAATAAGTTAACTCCCTCCGTAAAAGCAGAAAATATTG
CAAGCGATTTGGCAATTTCATGCCAATCTTTTTCATCAGCAAAACTATCTCTAGTTGACA
TAAGATTCTCAATCTTAGCCATTGTAGTTTCGTCTTCGAGGAATTCGCTAAAGTCGTCAA
GTCCAAGTTCTTCATTTAATAGTGAATATGCTTCGGCGTGTATTGTTTCCATAGCCCCAA
AGGTGGTCGCCATTGCTATGATTTCTGGTTTCCTAAACCATTTTGTAACCAGTCCTGTCC
AGTAGTCGTTTACTACCGTTTCGGTTTGAGCAAAGCCCTTTAAAATAGAACCAATTATAT
TTTTTTCCGTTTCTGTTAAATTTTGTTTCCAATCATTAATATCACTCATCATTGGTACTT
CAGTATGAATCCAATGTGCCTGTTGTTGTTTTAACCAATAATCAAATGCTTCGGGATATT
CGAATGGCTTGTACACAATTCGTTCTTCTTTTAGGTCTTTCTTTGCCATTTTAATTTAAA
ATTTTTGTTGTTGTAGTGATAAATACAGTATATACTGTTAAAATTGAAATATATTTTCAG
CAGCCCTTTGGAGATTTCTACGTTCATTTCCTGTAAAACCAGCTCCGTCAGGACCGCTGT
TCTCTTCATTATTTATACGATTAGTAAAATCGATTTTTCCTATAGAGGTATCCATAAGTG
CATTAAATGTTAAACCATCAGCCCCATATCTATTTTTCATAACATGGAACCTTCCAGTAC
CATTTTCTTTATCTTCTGTTTTTCTTGATAACGAGAGAGCAAAGTCTGAAATCATAATCT
TAGAATAGCTTTCTGCAATTTGGTCTCCCTGAATAATATTATCTCGAGCCGCTGATCTAT
TACTTTGAGATGCTGTCCATACGGGGATTTTTAATTCAGTAGCCATTCCTCTTAATGAAG
TATAAATATCATCTAATTTATCTCGTTTTTCTTTCCCATTTCTAGTATATAAAAGATCCG
CGTAATCTAGCACAATAAGATCGGGTTCAATGCCTTGGCCACGACACTTATCTATATGCG
CTAAAATCGTATTTACGTTGGCTTTACCCGCCGGATAGAATTCTTGTCTACAGTCAGGAT
AAATAGCGTGATCACCTGCGTGAATACCCATTGCGATATGGACATCGGTTTGTTTTTCAT
TTGCGATAGATAAGGCAACAGCCTGGATTAATGATGAAAAAATTTTATTACGGTTAGGAA
CAACAGTTTCTTTCATGTTTTCCTGTTCATAGTGTCCTTCAGGTACTTCATCCCCACCTT
CTACAAGGGCACTATTAAGCATAGGGGCTAAACCATCTAATTTAATAGTCCCATATTTTA
CCCTATTATAAACTTTAACAAAGTTTCCGTCTAAATTAGGTTGAATAGCATTTTCATTAA
TATAATCTACTAATGCTTGGGCTCTATCAAGTTCTACTCTATGTTTTTGCCCATAATCGA
AAGACAGTGCTGTCACTTCATAGCCATTGGCGAGTAGATGAAGTAACACTGTGGAGCTGT
CCATACCTCCACTTAGTGACAATACTGCTTGTTTGTTCATTTTATTTCTTTATTTAAATG
TTCGTCCTTAGTTTCATGCTCCCAAATACCTTTAGCGTTATATTCATGCCAATATACTCT
ACCTTTTTGGATAGCATCTTTAATATTTCTTTGTCTGCCGTTTAATTGACTTTCTCCACT
TTTAACTTCTAAAAAGTGTACAGCACATTTCTTTTTAGATCCCATATCTGTAAAAGCTAT
ATAATCAATTGGGTTACCAAAAAATCTTATATCATTAGGGTTAATTGGAAAATTTTCCAT
AAATGGAACGTAATGTTCTATTGTTTTCCCAAAACTAACTGCTCGTGATCTTTGGTAAGC
ATCCTCTCTAATTGCTTTTTCTTCTTTAAGTTTCCATTTTGCTAATTTTGCTTCTGCTTT
TCGTTCTGCTATTGCTTCATGTGATTTCCAAACATAAATTGCAAATGCTATAGCACATAC
TGATAGAGTAATTAAGATTAAATTCATAAATTATTTATTTTTCTAAACATTTCTACATTA
TATAGAATGTTTTCTTTTTGTTTTTGGGTAACTTTTTGAGTAAAGTCCTTATCGATTTTT
TGTTTACTTTTTTGTAATAAACCTCCTTCTGAATACCTAATTCCTTCTAAACCATGTATA
ATAGGATTTGAGGTATCTATAGATTCTATAAATTTAAAATCTTTATAATAAAGGTATTCT
TGAGGTAAATTACACCCTAAAAGGTGAACTCTATCCATGTCATTTATAAGTCCACCTTTA
TAAAGATTAGTAATAGTTTTTAAACGGCCCATCATTTTAGCTACATATGGGTTTGGGTGT
TTAAAACATTCCTCAAACCAAGAGGCACCATAACTAAAGGCTATTTTTTGATAACCAAAC
CATCTATATGATTGGTAACCATTTACAAAATCTGAATATGATTTACCCTGTACAACAGCT
ACTTTAGTTGTATTATCGGGCATTTCTACATTTGCCCAACTTCTAGCATTCCTTACACTA
TAGGCACCATTTTCCCAAACATCCGGGACAATAAATTCGTTTGGTTCTAATTCAGAAATC
CAATGTAACAAACGTGATGTATTATATGCTTCTCCTAATTCATGGAGTGAGTTATCCATG
ATTATATATCTACCTTCCTTTTTAGATTGCCTAAAATAGGCTTCATACTCGGGGTATTGG
TCTAAAAGATGGGGCAAACAATAGTCATAATCATTAAATTGTTTACTTTCCTCTAGTAAC
TGTAGTGGTACCTCATGGGATACCTTAACCTTCGTAGATCGCTGTGTTTTTCCCATGTTC
CATAAATTCTACTTTAGCTACTCTAACTCTACCGTCAGTTTCTGTTTGCACAAATGTGTT
TAATTTATTAAAAATAAACTCAGCAAATTTTTCTGCCCCCGTTGCTTCAACTATTCTTAC
TTGAGCTATTCTATGGTGTTCTAAATCGTTAAAAAATTCAATTGCCGGATCGTCTTTAGC
AACAAGAATAGTATGGTCAAACATATAATCCATCCACTCTTTAGGGTTTTTACCATCGAT
TTTAGTTTGGGCACGTTTCATGCCCCCAAAATCCCAAACCCAATTACGTTCGTCTAAACT
ACCTTCAAACCAAACTCTAAAGCTAACTCCATAGCCATGCATAAATCTGCAGTGTGTATT
TTTTGCTTTCCATTGACGGAACACACAGCTAAATCCGTCAAATAATTTTGTTGATTGAAA
TTTTCCCATATTATTATTGTACTAAAGGGTTTTTACGAGGCCTCCCTCTTCCACGTCTTT
TTACAGGCATAGTTTCAAGTAAACTAACGTTTTTAATACCCTTAAGTTCAGCATAATAAT
AATACATTTCCTCAAGAGTACCATCAAACTTTTCCATAACAGCAATTACATCTTGCTTTG
AACCACCAAATGTAATAGTAAATTGCTTAATAAGTTCTTTAAGTCGTTTTTGTTCAGTTT
CATAACCATCCTTGATAAGGAGATTTTGACGTTTACGATATTTACGCTCAATAGAACGAG
ATTCTTCAAGAAAGTTTTGGTGATCTTTAAATAAATGTCTTTTAGACTCAATCTCTTCTT
TACACCAGTGCTCTTCCCATTCAGCTTGTTCAAAATACTCAGGATAATCAAAATCACCGT
TTTTGATACGCTCAATAAGGGGTTTATAGTGGTGAAGACCCTTATGGGTGGGAAAACGTC
TCCACCAATAAAATGGACTACGCTTCCGGTGTGTCGGTTTCGGGGGTATTTTTTTCGCCA
TAACGTTCTTTTAGTTCTTTTTGTAGTAAGGTACTCGCTTTTTTTAAGGAATCCACATCA
TCTAAAGAAGAGTTTTCCATTTTTTTAAAAAGGCTCATAATTTTATTTAAATCGCCTAAT
AATTGTTCTAATTCTTTATCGTTATCCATCGCAACTTATACATTCTGCTGTTCGTGAACC
CAAATCTCCTTTAATTACAGAATCGGTTCTTAGGTAATATAATGTCTTTACTCCTAATTT
CCAAGCTTCTAAGTGACACTGATTAATCCATTTTGGAGAATCTGTAGGGTCAAAACTTAA
ATTAAGTGATTGTGTTTGGTCAATATATTTTTGTCTTATAGCGGCTTGACGTACTAATTC
TAGTTGATTTACTTCACTAAATGTAAGGAATACTTCTTTTTCTGCTTCAGTGAGTATATC
ATGATGTAAATTTTGAACTGATCCATTATCAGCTAATATTTGATCCCACACTCTTTCAGT
ATTTTTACCTTTAGATTCTAATAACCCTTCCAATTCTTTATTTTTAACAATAAATGTACC
TTTGGCTCCATTAAAAGTGTAAATATTAGCAGGAATAGGTTCAATACCTGCTGAACAATT
ATTTAATCTTGAATTAGATACTGTGGGAGCAATAGCAAGTAAGTGGGTATTTCTCATACC
AGTACCTCTACACCATACCGGTTCACCATATTCTTGGGCTAATTCTCTAGAAGTAGCTTC
TGCTTTATTTCTAATATCACTAAAGATAGTATGAGTCCAAGCAGTAGAAGCTATAGAATT
AAATGGTAAATTTTTCTTTTGAAGGAATGTATGCCAACCCATTACACCCAATCCTAATGC
TCTACCTTTTTGAGCATGTCTGTGAGTTCTAATAAGTGAATCTTTACCATTACTTTTATC
TATAAATTCTTGCATTACACCATCTAAGAAACGTGTAGCGGTTTCTACTACATCTGTGTC
TTTCCATTCATCATATTTAGCAAGATTAAGAGATGATAAACAGCAAATAAAACTATGTTC
TTCATCTGTGTGAAGTGTAATTTCAGTACAGATATTAGTCATACTAACATCTAAATTATT
CATAGCATATGCTAAAGGATTATTTTTATTAACATTATCCTTAAACATAATATAAGGCTC
ACCCGTTTCTACTCTAGTTTTAAGAATTTCTAACCAAAGTTTCATAGCATCACCATCTCT
ATCTTGTAAACGCCTCATAAAAGCATCATCTACAACTACGCATTGGTGAAGATTAAGGCA
CTGCCTATTTGGATCACCTTTGGGTCTACGGATTTGCATAAACTCATTAATATCAATATG
ATTAATATCTAAGTTTACAGATGCAGCACCCCTACGGACTGAACCCTGATTAGTAGCTAT
AATAGCTGAATCATAAATTTTACACCATGGTACTACACCTTCAGATTTACCATTACCTGT
AATTGTTGTGCCTCTAGGGCGAATTCTAGAAACGCTAATACCAACACCACCACCTAAAGC
GGTAAGTTTCATAAGTTCAGCATTAGTTAATCCAATCCCTCTAATGCTATCAGGTGTATC
GATACCAAAACAAGAGATGGGAAGGCCCCTATCGGTCCCAGTGTTAGACAACACGGGAGA
AGCAAGGCCAATCCAACCGTTCCAAATGTATTTGAAGAACTTACTTTCCAGATCCGGTCT
ATTAATGCGTTCTGCGATTGCCTTCGCGACCCTTCTATATGCTTTTCTTGGTGTTTCATC
TGGCAATAAATATCCCTTTGATATAGTTGCCACACCAACTTCATCCATCCATTCAGGGTA
ATCCTTCCCCGCAACCCACTGGGTTGTATCTGCTACTAAGTTTCCGTCCATTTTTAAAAT
ATTGATTCGTCCCACTGCAAGTGACCCTTGCTGTAGTTTGTTACTCTGTTTGCGAAGAAA
TCAGTATGCTGCTTACCTGCTGATAAGCTATCAAACCATTTCATTCTCTTAAGTGCATTT
GGGTCAATCCCGTTTACTACTGGATCATATCCTAAGTCACCTAATTTCGTATTTACTCTA
TGTTTAATAAAGCAAATTAAATCTTCTTTAGAACATCCTTCAAGATCTCCTAACTCATAA
ACTTTCTCAATAAAATCAAGTTCGAGTTGAAGTGAAAGAAGAGCTGCTTCCGTTACTGCG
GCTTTGAGGTCCGGAGTGTCGAGCTCAGGGTTTTCCTTGATAAGTGTTCTAAATAACCAA
CATCCCGCTTCGGAGTGCATACTTTCGTCTCTAATACTCCATTCAACAATCTGTCCCACT
CCCTTAAGTTTATTTCGCATCTTAAAAGAGAGAAGTACGGCGAAGGAAGAAAATAAGTTA
ACTCCCTCCGTAAAAGCAGAAAATATTGCAAGCGATTTGGCAATTTCATGCCAATCTTTT
TCATCAGCAAAACTATCTCTAGTTGACATAAGATTCTCAATCTTAGCCATTGTAGTTTCG
TCTTCGAGGAATTCGCTAAAGTCGTCAAGTCCAAGTTCTTCATTTAATAGTGAATATGCT
TCGGCGTGTATTGTTTCCATAGCCCCAAAGGTGGTCGCCATTGCTATGATTTCTGGTTTC
CTAAACCATTTTGTAACCAGTCCTGTCCAGTAGTCGTTTACTACCGTTTCGGTTTGAGCA
AAGCCCTTTAAAATAGAACCAATTATATTTTTTTCCGTTTCTGTTAAATTTTGTTTCCAA
TCATTAATATCACTCATCATTGGTACTTCAGTATGAATCCAATGTGCCTGTTGTTGTTTT
AACCAATAATCAAATGCTTCGGGATATTCGAATGGCTTGTACACAATTCGTTCTTCTTTT
AGGTCTTTCTTTGCCATTTTAATTTAAAATTTTTGTTGTTGTAGTGATAAATACAGTATA
TACTGTTAAAATTGAAATATATTTTCAGCAGCCCTTTGGAGATTTCTACGTTCATTTCCT
GTAAAACCAGCTCCGTCAGGACCGCTGTTCTCTTCATTATTTATACGATTAGTAAAATCG
ATTTTTCCTATAGAGGTATCCATAAGTGCATTAAATGTTAAACCATCAGCCCCATATCTA
TTTTTCATAACATGGAACCTTCCAGTACCATTTTCTTTATCTTCTGTTTTTCTTGATAAC
GAGAGAGCAAAGTCTGAAATCATAATCTTAGAATAGCTTTCTGCAATTTGGTCTCCCTGA
ATAATATTATCTCGAGCCGCTGATCTATTACTTTGAGATGCTGTCCATACGGGGATTTTT
AATTCAGTAGCCATTCCTCTTAATGAAGTATAAATATCATCTAATTTATCTCGTTTTTCT
TTCCCATTTCTAGTATATAAAAGATCCGCGTAATCTAGCACAATAAGATCGGGTTCAATG
CCTTGGCCACGACACTTATCTATATGCGCTAAAATCGTATTTACGTTGGCTTTACCCGCC
GGATATTGTTTAATATACAATTTCCCCCTCATGTTTCCTAACTCTTCTTTAACAGTTGAT
TTATGGATTTTAATTTCATTTACAGGTATTTCTGTAAAGAAAGCATCATATCTTTGACCA
ACATACATGTCAGAAAGTTCAAGAGTATAGTGTAAAACTGTATAACCAAGTTTAACAGCA
TGTCCTCCTAAAGCAACAAGAGCCCATGATTTACCCCCACCTGGATTACCAACGAGTAAT
CCTAAATCACCTGTGCCAAGACCACCACTTAATAAGCTATTAATTTCATTCCAAGGTGTT
TCTATTGTATTTCTAGCTTCTTCTTTATATCGATCTTCAATTTCATCCATATAATCATGG
CCGAGATTTTTTTCTACACCTGCCTTAAGTGCATTATCAATTAATCTACGGATATCTTCA
TAATTTCCTATTTCAAGTAGATCGACTGAGGAAAGAAGGGCAGATTTTAATGTTTGGTTT
CGGCAAAAATCAAGAAAAGTTTGTTTAACAAAATCAAGATCTTGAGATTTAGCCGACTTA
AATGTTTCTTTAAGTTGTTCTTTAACGGCAACCTGTTGGATTTCGTTTCGAATTCCTTCT
ACTTCAACCTTAAATACCTCCATTGTAGGAGAAGTTCTAAACTCATTAAAATATTCTAAA
GTTTTACTTATAATCCATTTATTAGCTTCATTATCGAAAAAATCAGGTGAAACTATATCA
GCGACTTGTTGTAAAAATTCTCTATCTTTAATAAGTGTAGATAATACTTTAACCTGAAAA
TTATGGCCGTATTGTTCTAACTTACTCATATGTTAGTTGTGCTAAATTATTTAATTTTAA
AAAATGCTCTGTTAACCAAATATCGGGATTTTGGAGATTATTTCCCATATAGTCTTCATT
ATATAACATAATAAAATCATTTCGGTGGAGCAAATTCATTGGGCGAGAATGTAAATCATT
AATTTGGATTTTAATCTGACCTGACATTAAGGGGTCTTTAAGAGACATCATCTTTTCGTT
AGTTTCTAGATTTACTTTATTTTCTACAATTCGCTTGTGCATTAGGCTGTCTTGTGTAGA
AGCATAATCTATAAGATAATTAAGATCTATTTCTTTTCCAACAATTTCTGGTATTACTTT
TGCTACTTTTTTAGGTCCTAATCCTTTAATTCCTTCAAGGTTATCTGATTTATCACCCAT
TAAGCACTTATACATTAAAAAGTTATGAGCAGGTATACCATACTCAGTAAATATTTGTTC
TTCTGTATAGTATTTTTTCTTATTAGGTGACCAAACCACAATCCGATCGTTTACTAATTG
TAAAAAATCTTGGTCAGCCGACATAATAATAACTTCATTTTCTAACACATTTTGTGCTAG
ATAAGCAATTACATCGTCAGCTTCAACATTATCTACACTGTAAACATCAATTGGGAGTAA
CTCAAGATAACTAAGTAATCGCCTAAATTGAATTTTCATTGCTTCTTTTTCGTCTTCAAG
CGAATTAAAAGCATCAAATTTAGTTACACGTTTAGGGGTACGATTTGCTTTATAATTAGG
ATTAATTTTTCTTCTTCGTTTACTACCACCGGCACCATCATAAGTTACAATAACCCTAGT
GGGTTCCATTTCACGAATAGCGAACGCTAATGATTTCATAAAACCAGTAATACCTCCTAC
AGGTACTCCCTTTTCATTTAATGAACCATTTACAGCAAATGCTCTTAAAAAAATATTAAG
TCCGTCAATGAGAAGCACCCGGTCATTAGGGTGCTTCTCTTCTGGATTTATGTTATTTAG
GATATCTTCAAATTTATTCATTCTCTACTATGGTTTCGTCAGGATCACGATCTAGACCAT
CTTCTTTTTCATGACGATACTTCATAATATACTTGTCACAAAGAGCTTTATATAATTCTT
CTTTTGCTGTAGGGTGGCTATTTAGAAGATCTTCAAATTCCTTAGCTAAAAATTGATGGG
TTTCACCATCCGCAGTAGTATATTTATACCATGCTCCTCCCTGTTTAACAATTTTATACT
CTTTGAGTAATTTCAAAGTACCATAAATATCATCGATCCCAGAATCATAAAAGACGCTAT
AACGAACTTTTCGGTTAGGTGGACCTAGGCGGTTTTTTACAACAACACATTCGACTTCTT
GACCAACTACTTCATCCACGCCATTAACTTTTTCTTTAATTTTGCCTACTCCTTTGAGTC
GCAAACGAACTGAAGCATGGAATTGGAGCGCTTTTCCTCCTGATGTTGTGTATTGATCCC
CAAACGGCATAGCGTTTAGTTTTTGACGTAACTGATTAGTAAATACACACAGGATTTTTT
GTTTACCAATTAAATTAGTAATTTTACGCATTGATTTAGACATAATGATTGCCTTTGCAG
TAGCATAACCATCTTTATCATAGTCGGCTGCAGACTCAATTTTAGTAGTAGCAGCAGCAA
CACTATCAACAACAATTGTGACTAATCTGTCTTTTTGTTTTTCGCGAATCTTAACGATGA
TGTCTTCCATTGCTTCAAATACGTCCTCAATTGTATCAAGGGGTATATAAAGCATTTTAT
CAACATCAACTCCTATGGCGGTCAAAAATTGAGCGTCTAGTGCTGATTCAGTGTCTACAT
AAATTGCTACTCCACCCTGTTTTTGAGTAGAAGCTATAACGTGAGCGGCAAGGAGGGATT
TACCACTTTGTTCTAGGCCCGTAATCTCAACAATTTTACTAACAGGCAAACCCCCATTTG
GTCTGTTAGAAATCGCCAAATCTAAAGGTGTGCATCCAGTAGATACCCACGATGTAACAT
CTGTTGGTGATTCTTCTCCCCCATTAAGGAAGTAGGCAACTCGGTTGTATTCTTTACTGA
ATTTTTTATTTAGCGATACTGCTAATTCTTCAGTAAGACTTCCCCCATCTGGGAGTGAAT
TGTTGGATTTTTTCTTAGCCATATTATCCGAATAAATCGTCTATTTTAGAGTCAAGGTCA
ACTTTTTCTTTTACGGGTTTAGTTGCTTCAACTGTGTCTTTTTCTTCACTTGGTGCCAAA
TATTTTTGGAGTGAATCTTTCATCTCATCAAATGAAAACTTAGTAAAAAGTTCTTTAATA
TCTTTTTGGTTATCAAGATATCCTTCGGCTGCACTACCATCTGTTGAAAGAGGTGTTTGA
ACTGGCTTAACACGAACTGTAGTTGTGTCGTACATCTTACCAGTTTCGGCTGCTGGAATT
ACTTCAACTGTGATATCTCGACCAGCAGCAATGTCAGTAATGTCTCCATAATCTTCATCC
ATCATAACACCTAACAATTCAGTGTAAACCATTTTACCAAACTCCCAGAATCGAACGCCT
TTATCTTCTTCACCACGTACAAGTACAGGAGCGAAAATACGCATTTTAGGATAAAGCTTT
TTAGCTAATTCCATATTATCGGGTTCATTCGACTTACGGAGTTGTGAGGCAAACTCTAAA
ATCGGGTCAGACTCATCAAAGTTTGAGAGTGACATCATTCGAGGTTTACCAATACCGAAG
TAAAAATATAATTCAGTGAAGGGCACATCTTTATTGTGCTTATAGGGTACAATGCGTACT
ACTGATTTTTCCCCACTTGGTGGTTTCCAGAAGTTCTTTCTAAATTCACCACCTGATTTT
CCATTGGACTTATTTTGCAAGCGGTCCATGCGCTTTCTAATTTCATCTAGATTCATGACC
TTTTAATTTTGGGTAAATATAATACCCTAGGTCAGGAAATCCAAATTTTACCAGCGGGCC
TTTATAAACAACTAAAATATCTTTCCCCCCTATCGCAAAGAATGGTAACTACATTTTTAG
CATACCCCTCTTCAATTAATTTTTCTGCGACTAAAAAATTAGCGGCTGCAGAAAAACCAA
CAAATAAACCATATTGCTTAGCTAATGATTTGGATTTTTCAATTGATTCCTTAGTAGATA
TAGTTTCAATACGATCTATATCATTCAAATCTACTAAAAATTTACTACCATCTCCTATAC
CCTGAATACCATGTAATCCAGGTTCTCCACCTGACATAACGGGAGATTCAGCGGGTTCTA
AAGCTACTAATTTACATACTGGGTACCTATTTTTTATAAATTTACCAGCACCCATTATAG
TTCCCCCTGTTCCTGTACCTGCTACAAAAGCATCAATAGGTTTATTATAATCAAAATCTT
TACAGATTTCCATACCTGTAGTATACCAATGAGATTCTATATTATATGGGTTATGGAATT
GGTTAAAGTTAAACCACCCATTATCTTTAGCTAATTTATTCCTAAGTAAAATAGCACCAT
CAAAATCACCAGCAGGTACCTCTATTAATTCAGCACCAAATGATTTTAACATAACTTTAC
GTTCAGTACTCATATTAGATGGCATTACTATAACGCATTTAAAGCCTAAATTAGCACAAA
ACATAGCTAATGAAATGCCCATATTACCCGAAGTAGCTTCAATTATAGTATCTTCAGGTT
TAAGTTTACCATTGCGTATAGCTATTTTTAAAATCCAAGCTACAGGTCTATCTTTTACTG
ATCCACCCGGGTTTAAAAATTCTGCTTTACCCCATAGAGTACCGTTTGGAAACTCAAACT
TTAGTAGGGGAGTATTGCCTACAGTATCTAATAACAACATAACTTTTTATTTAAATTACT
CTACTTCAATTATAGTTTTTAAACGTGTTCTAACTTTTTTAAATCCACCAGGGCGAGTTA
AAAGAAGACTATTTCGGAACCGCGTCCAATCCACTTGATACGTAGTATCTAAGACACCAT
TATTTAAATATCTTATTACTTCGTTTAAAGCATTTATAGTATATAAAGTATTAGTTTGTT
TTTTCCTATGTACAAGAATTGTATTAGGTAATTGAAGGTTGTAGACCGGACCATCTATAT
TATAGGTCAACATTGTTTTATCGTCATCTAAAGCAACTAGAACAAAAATTTTGTTAAATA
ATATATCGTGCTCCTCTAAAATTCTTTCTACAACTTCATTTACCCCTTCATCTTGGAGGA
AGGTGCAATAAAGTTTATTGTTCATTTGAGTGTGTATTGTGTTATTCCACAATAAATATC
AAATGTCCTTTAAAGAAGAGTACGTATATCCTTTTTTAATTTTAATTGGAAAATCAGACG
AAACTATTGCTTTAATTGATTGAAGTGTTTCTTTACCATCTTCAACCGCAAAATCTATTA
GTATAGAATCATACACATATAAAACGATTTTACTCTTTTTATCCTCAAGCAACTTAAATA
ACCTAGATAACATTGTAAAATTATACTCCGTTTCAAATGCTTGGATATAATAGTTAAATA
GTTTTTGGGGTGTCATGTTTTTATAATTACTCTTTAAAAGCTTGCGCCTCGCAATTACAG
TTTTAACATAGCCTTGAGTATTAAACTCACTCCACAATATGTTTATAAATTGTTGTGCTT
TATTAAAATATTCGTATTTAAGGTATTTACGGTTTATACCCCCATACATTTGTTGGAATG
TTAATTCCTTACTTTGCTTATACATTTTAGCATCCACCTCTTCAGTATCAAAATACATTT
TTGCCATCTGTATGTGAACTGATTCGCTTTTATCTAATTCACCTCCTGATAAACGCGCTA
TAATTCGTGGGTGATAACCCTCAAAATCCATTTCAATTAATAGATCGTTGTCTGCCTCAA
AACCATCTCGCTCACCAGTATCGTGCTTTAAAGCTGAGAAATTAACGCTATTAAAGTTGT
TTGTAGGGCGTCCTGTTGTTGTGCAAAAATTATACCATCCATAAATCTTATCTTCATTAA
TGCTAAATTTTTCATTTATATCAAAGTGTTTTTTAAACTCCTCGTTAGTTTTAAAGCCCT
CACTTACCATTTTTGCTAACGTAGGAGTAAGTATTTCATTATACCACCTATTTGATTCTT
CACTCTTATAATTAAGTATGTACGGGTAAATCGCATTAAATTCCTCCTCCAACGCCTCGT
AGTGCTTCGCAAGTGGAATGATTTTATTCACATTATTTGCGCCGTATTTGCGCTCATAAA
ACGTGTGAGTGCCCGTTTTAGGTAATCCCTCTAGTGGTTCATTTTTTAATAAATAATATA
TACTTTGTATATCCGTATAAGGGAGTGTAGGGATATATAGTAAGCTTTTTATTTTTTCTT
TTACAAATATGTTCGTATATGATCGCAAATGACTTATGGGTAATTCAAGCTCAAATGCTT
CGGGATGGTTTAAATTAATAATAAATCCCTTTTCTTTACTAAACGAGTAAATGTAAAGAG
CACATAATGATTGTAATTTAGGATGTACCGCGTCGTTATTTGTAATAAATTGAAGGTAGC
ATTCGTTACCCTCGTCTTTAAAAAACCGCTCTAATTGATCTTGTGTTTCTATGAGGTAGT
ACATACCCCAAATATACAAACAAATTTAGTAAGAGCCACCTCCCCTACCTCTTCCTCCTG
AGCCAGGTGACGTATTAATAGAGCTATCTCCTCCGCTTTCTCCTCCCCCATCTCCTCCTA
AGTTAGGTGACGAACTAATATTAACTTGTGGTGTAGTAGGGGAATATGTGTTCATACTAG
GTTGAGATGGTTGAGGTGTAACGTTAGATGTTGTTTGTGTTGAAGATCCTGGATTTGTGT
ATCTTAAACGAGAATGAGGTTCTGAAATATGTTTACCTCCTTCCATAGGTCCTTTATTAG
GATGAATATGGTATTTTTCTCCTGCGGGAAAAGGAGTACCATCAAGGTATACTAATTCAC
CTTCTTGGGCGATAAGATTTTCAGTTCCTGAATCTGTTCCTGCTTCCATATCTCTAGCAA
AGAAAATATATTCTAAAATATTGCCAAATAAGTATCCTATTCCTGGATAATTTTTTTCGG
CTTTCAATACGTTAACATTATTTATTCTTTCATCTTCTAAAGACCATAGTATTCTACCAG
GTAAATATAGTGTATTATTATATTTTCCCTGAATTAATTCTTTATAAACAGTTTTATCAA
TTTCATATAAGCTAGTAGGAGAATTTTTTCTCTTTGCAAAATACCTATAAAAATAACCTT
TAGTATAATCTTCTTCTGTTGGTATAGGTTTATTATTAGGTGGTTGCTTTCTTTGTTTAG
CTTTATTATAATAAGGTTTATTTAAAACGTGGTATATTTGACTTGTTTTAGAAGCATCTA
AGTTTTTAGATACCTGATCTATAAGTTTTAATTCATCACCTAAATTAGCTATATTATTCC
CCGCAAAAAATTTAATTCCATACTGTATATAATCCCCAATGTATTCTTTTTGGGTTTTAG
GGTTATATAGTTCTTTCCCTTTAGTAGATAAAAATTTAATTTTATTTTTAGGTATAAATG
CCATTATATTCTATATTCTTCTATTTCACCTCTATCTGCTTGAACTATAGATTCTCTTAC
AGTTGATGATGCTTCAGTTCCTTTACCCCATGACATGTGGAAATGTTTTCCAGTTGCTGC
TTTAGTGGGATCATCGTATTCATTTATAAAACGTGCTAAATCATTTTCACCTGCCGAAAA
ACCTCTTAATATTTTATCTACTTTTCTTATATTAGTTTCAGTTGCAGGGGAAATTGTAAA
ATCAATTGCTCTTCCATCTTTATGTCGGCTACGATAAGATAAGCCTTGGTGATATTGATC
ATTACCCCCAGTAGCTCTGATTTTTAAATCGGGCATTTTGCGTTTTATTTTTCTAAATAC
GGTTATAGTATAATCGGCCATTTCGGGGGTTATATCGCCCCCATTAGAAAGTTCTTCTCC
TTTTTCTTTATACCCAAATTGGTTAAGTGCTGCCCTTAGTCTATCAGCATTAGGTGTATT
ACTATTAGTTGGTGGTGGTGGTGGCGGTGGGTTAGTAGTAGAGCGTGTAGATTCAGGTAT
TGTCTGGACTACATCTATCCTTACCCACCCCTGTCGTTTTCCTTTGCTATCACTAATAAA
ATTTCCATCACCTTTACCTGCTCCTTTATTAGTAAATTCATCTACATATTCACCACTTGA
GAAGGTATTTTCGTCCATGTTAAACTTATACCAAATTACTTCTCTTTCTCCTAAAACTCC
AGTAACCCCTTGATTAGCAATTTCAGTTACAGTTCCTAATAATAAACCTTTATTACCAGG
TTTTATAGCACCTATAATATTATCATCTAAATCAAAGAAACCAGTATCATTATCTACGCG
AGGTTCTTCTCTAATATAAGTATACCCTTGTGGATTTCCATTAGAGTCATTAAATATAAT
ATTACCATCACTATCAAATACTCCATTTATTTTAACGTAAATTTGGTCTCCTACAGATAC
ACTATCTAAACCAGGATCTATAAGTGTTTGTTCATCACTGATTTCAAAATCCTCATTACC
TCTTAAATCTTCATCAAAATATATAGGTTCGCTTTCATCAAAATTATTAGAATCTGGTTT
TTCAATTCCATAATTTTCACCAGGTAATATAATCATTTTGCCATTAATATCAGTCGTCCA
GTCTTGTCCTGCGTTTATTTTTTGACTTTCTCCAAATACTACAAATCCTATATTAGCACC
ACCTTCTACATTACCTCTATATGCTCTAGGTAATCTAGTAGTATCAATTTTAAATACATT
ACCTATTACTATGCCAGAAATACCATCTAAAGTCATACTAAATTCTAAAGGAATTACGGA
TGATGCATTAGTTTCTTTAGTTTCTAAGTTATACTCTTGCATAACGTTAGTTTGAGCTTT
TTTTAAAGCAGTTTTTAAATCATCTATTTGAGATGTAGAATCTTCAATATTACTATTTTC
TGCCCCATTAATGGTTTCAAAATATGTTCTTTTTAATTTATTAAAAGCCACCATACTTTC
TTGCCTATCTCTTTTTAATTTAGCTAAAGGACTTTCAAAAGTAGTTCTAACACTGGGGTC
ATTAGAATCTCCATAAAATAACCTATTTTTTATAGCTCTATTAAAAGCATTAAAGGTTAC
ATCTTCTATATCTTGGGGATCACCAGGATCCTGAGCATGAATAGCTATAGTAGACTTTAA
AGCGTCTGGTATTTTAGCTTCTAAATTATAGTCTCTAACTATACTATCTTTTGCCTGTAC
TGGTACTTCAAAAATTTCTTCTATATTAGCTACATCTTGGTGATCAACTGGTAAATCTAT
AATATATGCTTGGTTAGGGAAATCATTATCTATTTTAAAAATAAAATTATGCATGGGACA
AGCTATATTTACATCATCCCATATTTTTTTTATAAAACTACCTAAATCTGGATCTTCTTG
GTCTCTAATAGTAGCATCATATGCTTTCATTAAATTCCTTATATTTAAAAAAATACCTCC
TATAAAATTTTGATTTTGTTCCCCACTACTATTAAAAGCAACAGTGCTTATAGGACCACC
TGTAAATGCCGTTCTAAATCCTCTACTAGTATATGCAGCTGCTCCTTCAACTATATCCCA
AGCTCCTTCCCAAAATCTGCCCCAACCAGATTCAGATGCTAAAGTATCCCCTAAAGATTC
GTCTGAAAACATGTGTGGTAATAAACATGTAGCGGGATCGCAACTTATATCTAATTGGGT
TTTATTATCTGCATTATTAAATTGTACGTAGTATAATGGGTCTACTTTAGGGGGATTATT
TCCATCTGGTATAAATCTTACAGTATTAATTTCTACTGTAATTTCTCCTTTTTCGTTCTT
AGGTATAGCATATTCAGATAAAAGCCATGCAAATAAATCCCATCTTATATAAGAGGTATT
AATAAAGCTATTAAAGGCGGCAGATTGGATTTCTTGGTCTTTACGTAAAATAAAATTATC
TAATGCTAATTGTTTTTCTTCTGAAGATGTAAATTTTTGTAGTAGTGGGAAATTTTGTTT
TATATCATTTATAACAGCAGCAGCTACATCACTAGAATTATCTACATCATTCCAAAATCC
AGGCTTACTTACAGCATCTGTGTCTAATTTTTCAGCATACTTTAATAAAAGTAATATTAT
AGCTTTTACGGCATCGGGTTTTTTAATTTCTTCATCCGTTTCTTCTACAACAAATTCTAC
TGGAAGATTTTCGGGGCCCGGGATTTTAAAGGGAACTATTTTTAAACTATCTAAAGATTC
TCCCATAGAAGATATTTCACAATAACAATCAAAACCACCATCTGGGCGAGCTTTAAAACC
AAAATTATTTATAAATCCTAAAAATGCATCGGCATTACCATTAGAGTCTATTCTTAATTG
ATTTATAGCTTTATAGATATCGTTTTGGGTAATATTTTTTGAAAATAAATCAACACCATC
AGTTTCTAAAATTTCAACTACTGTTGGGAGGTTGTTAATTATAGAATTACTATTATCTAT
ATAAGGACTCCACCCCCACTCTACTACTAAAGGATAACCAGGACGTAGATATAATAGTTC
CATAATTTCTAATTGGCGTAAACTATGAACTACAAAACTGAGTTTAGCTGAACGTAAAGA
ACCATATGCTGTTTTGGTTTCAATGTCTAAAGAAGTAATTCCAGGCATTGGAACCTGCCC
ATACCCTTCAATATTATCTCCTTCAGAAGCTAATAATGGGTCTCCATATGCCCCATTAAT
ACCACCCCTAAATCCTATACCTCCTTGTAAAACAAATCTTTTAGATAATTGTGAGCCATT
TAAAGATTCAAACCCTTCATTTAAACTGATGTTTATATCTTGGTTATAATCAACTAAAGA
AGTAGCCCTTATAACACATTGTTTAGTCTGTTGCCATACTAAAGCGTTATTATCTTTAAC
GGATTGGGCTTGTATTTGTCTTCTAACACCAAGTTGATTTTTAACAAACCCTCTAAATGT
TTCTTTAAAAATACTCATCTATTAGAATTAAGTCTGTTATAAGCTCTTATTATGGGTTCA
GGGTTTAAAGGTATTCTTATTTGTAGTCCTTCTTTACATACATAACTATCTCTTCTTAAT
TTATTAGGGTTAGCTATTGTTATTACCCACCATAAAGAAGGATCATTATAAAACTGATGT
GCTAAAATATCTGTTCTATCCCCAAACTCAGTTTCAACATATATATCGTCTAAACTTTCA
GGTATACTAGGATAAATAGGATTATTAAAATATTTTTTACCCTGAAATGTTTTTTTAATA
TTTAAATTATTATATCTATTCATAATTTTTTAGGGTATTTTAATAATTGCTACCAGCACC
CCCACCACCAAAGCCACCTCCAGCAAACCCACCAGCACCAGGGGTTCCACCTCTTTGTGG
TAATAAACTAGGGTCTAATGCTACCACTGGCGGTTGTAAACCAGGTAAATTTACTCGTGT
ATTATCTTGTACAGCTATAATAGGATCAAATTGTATAGGTGGGGGTAATACCGCTGTTCT
TGGTTGTGGGCCTATATTAGTATCTACTACTTCATCTACAGGTGCGAGTTCAGTAGGAGC
GGGTTGGTTTGGTAAAGATTTATCCGGTGTATTAGGAATGATATACGGTGTAGTAATTTT
GTTTTCAGGAACAAAGTTATGGATCGGAATAAATGCACAACTTACATCTAAAGCATGTGG
GTGTTGTGTTATAGAATCTTCTAAATTTATTTCCCATGGATATTTAGATGACCATTTTAA
ACTTACATTAGTAAAAAACCCTGGAATATCGTCGCACCAATCACCTATTGTTAATCTACT
AAATTTAGGTCTAATTCTTCTTTGGGGAGAATATTCTGGTGAAGTTTGTGCTACTAAATA
ATTTAGTTTTTGGTATAGTGGAAGTAATTCTTGTCTAGTATGAGCTGCTACTTTAAAACT
AAAATTAATTTTTCTTTCAAATTCATTATAAGTATAAAACTTTTCTGCTCTGCCGTTATA
TTTGTAGCTATTATAATTACCTGTGTAATCGTCGTTTAAGTCATCTAAGTAAGCTCTAAA
TACTATTAAATCTATTTTTGATGGATCAACAGTATCAACTACAGAAATTCTAAATTTAAT
AAAATCTGTAGGGATGTCTTCTATACTATTAAGCTCTTTATATTGTTGAATAGCATATGC
ATTAACATTATCAATAGCACCTACATTTACTACTTCATAATCTATTTGTCCATCTTTTTC
TATTTGTTTAAAGGGACTTCCTACATTACCTATACCAAATTTTTTATTTAAACTATCTTC
GGTTTTAAAAAAAGGTATTTGAAGATTATTATTTCTATAATCTAAATCTTTATCCGTATT
TAAGTTATCATATTTTTCAAGAGGGGTAGCTTGATTAATTCTAACTTTTTGTCTAAATTC
TTCTTCGTTATATCTTTTAATTAATCCCATTATCCAAAGTTTTCAGAAGGTAATCTTCTT
AATGTATTAATATCACCACCAGGACCAGAAGAAGCAAAGTTATCATTAACAACCCTAACA
TTACCTTGGCCTTCTTTTAATGCTGCTACCATTTGTGGAACTAAAGCTCTTATAGTAGTT
TCTACAGTAGATGTAACTAATGGTTCTATGTTAGCCATAAATACCTCAGTATTAGTTTCC
TCTAATGTATTCTCATTGGTTGTAGTAACATTATTTACAGGTTCAATTGTAGCTGTAGTA
TTGGTATTTGTAGGTTCAAATGTACCCGCTGTATTTGCTACAACATTTACATTACCCATA
TCTAAAGCGTTTAAGTCTTCTAAAGGACTTACATCTAAACCTGTTAATGAGGTTGATAAT
AACGCAACACTAGCAGCTATTGATGATAGTGCGGTACTAGTATTTTCTAATTTAGGAGCT
AAGTTAGCTAATGGCTCTAAAGCTACTGCTAAAATTCCTAAACCAATACTTGCTAAAAGC
ACTCCTGGTAAAGCCGCAGCAAATAATGTTAATCCACCTGCTAATAAGGGTAAAGTAAAT
GCTAATCCTAATAATTTACTTACTTCTAATTCTTTAATTACATTACTAAAGGCAGTAAGG
CCTGGGGCAGCTATTTCTAAAGCTTTACCTACAGGAATTAAAGCTAATCCTAATATTGCT
AATGCTCCTGCACCCAATAAAACAGCAGGGGCAATAAATCCTAAACCAGCTGCTACTGCC
CCTAAAATTCCTAAAGAAGTAGCAAATCCTAATAATGCAGAAGGATCAATCCCTTCCAAT
AAACTAAATGCTAATGCCGCTGGTACTACAGCTGCCCCCAAGGCAGCTAACCCTAGAGCA
CCCATAAACACCATAGGACCCATTGCTCCTAAGAGAGCAGTTGTAGCTCCTAAAATACCT
ATTGCGGTTGCGAATCCAAGCATAGCTGATGGGTCTAAACCTTCAAGTAAACTAAATGCT
AAAGCTGCTGGAACAATTGCAACTCCTACAGCTGCTATACCTAAAGCACCCGCTATCATT
AAGGGGGCTATAGTTCCTAATAGGGCTGCTGCTCCTCCTAATAATGATATAGCTGCTACA
AATCCTAGCATGGCTCCTACGTCAATCCCTTCTAGTAAACTAAAGGCTAATGCTGCAGGA
ATAATAGCAGCACCTACAGCTGCTAATCCTATAGCACCCATTAATACTTGGGGTAATAAA
TTACCAAGTAGTGCAGCTGCACCCGCTAATAATCCTAAAGATATTGTAAATCCTAACATA
GTGCCTGGATCTACATTACCTAGTAAACTAAAGGCAGCAGCAGCAGCAGCAATTGGGATT
GATAAGGCGGTAAGGGCAAGTGCTCCTTTTAAAATATTAACCATATTCTCACCAAAAGCA
CCAATACCTCTAGATACAGCTCTTAAGCCAGTTTCAATAACAGGCCCTGTGGTTCCTAAT
AAGGCTAAACCAGGAGATGCTATTGCTAACGCTAATAATCCAGGAGCAGCTAAAGTCATT
CCAAGAGCTCCTCCTAATACACTAGCAGATGCGAATTCTTTAATACCACTAGCTATACCT
TCAGTGGAAGCTTTAAAGGCCTCGGCGTTTATACCTTGTATATTACTTAAAGCTCCACTT
GTTAAACCTAACGCTATTATACCAGGACTAGCAAGTAATAAACCTGCTGAACCCAGTAAT
ACAGATCCTGATCCAAATTCTTTAATACCTCCTGCTATGCCTTCCATAGCATCTCTAAAT
TCTTCTCCTTTAACTTGGGCTAATTTATTAAGACCATCTGCGGATTTACTTAAAACAAAT
AAACCAGGTGATGCTATTAATAAAGCTAAACCGCCTTTTACTACTTCCATGCTAGCAAAG
GCTTTAAGGCCCTCAGCTATATTTTTCATCTTTTCTTTAAGCATAGAACCATCATCTGCT
ACCGCAGGAATATCTGCTACATCACCAGCACCTTCGGCTAAATTAGGGGCACCTGTAGGA
ACTGCTCCTGGTTTAAATACCCCTGCGGCATTGGCGGCTTCTTCGCTTACCATTCTACCT
GTAGCAGTATCTCGGAATCTGCCACCCCCAGCCATTCGAGGATCAAATACTATACCAGAT
GCCTGATCTTGGGCACCTGTAAAGCCTGCCTTAATTTTATCAAAAAATCCTTTAACCCCT
GCTCCCCCTCCACTAAAGGTATCCATTATCTTTTTACCAAAGTTTTTAACAGATTCTCCT
AAACCTTTAAATTTATCTACTATACCACCTACTGTAGCTGATATGCTAGTAAAATTAAGT
GCAATAAGGCCTGCTGCTATAACTTTTAGTATATTAGGTACTTTAGTTAAGAGTGTAGTA
AACATCTTAACTGGTGTTAATATAAAGTTTAAAGCTGCAGCTACAGGTCCTATAATTACT
GAAGCTACATCTACAATGGCATCCAATAATTCACCAACAGGACCACCTAACAATTCTCCA
AATAATCTTTGGAGTTTCATAACAGCATCATTGAATTTATCTTGTGCGCTTCTTTGCTCT
TGTATTTTAACAACTGCTTCTGCCATTGATATGCCTTGACTATCAGCCATTTGTTTAGCG
GCAGTTAATTGTTCATCTGTTAAATCTTTAGCATCAGCAATTCCTTGGTTAATTGCTTCT
TGTCTAATTAATACACCACTTAATTGGTCAACATTCATACCAAGTGCTTCAGCAAGTTTT
TGTCTTTGTAAGACATTCATACTTTCAAATTCACTTATAGTACCTACTTGACTAGCTATT
TCTTTAGCTAATGTAGCCTGATCACCTGCTAAAGCAGCCGCCCTAGCTCGTTCGAGATTT
AGCTGTTTACCTGTGAGTAATTCAGCTTGAAGTTCTGATTCAATACTACCCTGGAAATCA
AGGAGTTTATTGGATATAGCGTTTAAATCGCCTAATTCTATGCCTAATTTTTTAACCTCA
GCTAACGTTCTACCGATAGCTTCTGGTTGTCTACCGAATAAAATTAATTGTTCATTAGTT
AAATCAGCGGTATCCGCCATGATTTCTTTCATGTTGACGGTAATACCCAGTGTTTTTGCT
TGTTCTGCAGCAGCTAATGCTGATTTACCCGCAAATTCAGTGGCACTTTCACCAGTTGAA
GCACTTGCTAAAGTTAATTTAGCAGCTTGTTGTGCTGATAAACCAATTTTTTCTGATAAT
CTTACAAAATTAACAAGTGTATCACCACTAAATTGGACCCCTAAACTTAATTCTTTATTT
AATTCTGATTGGGCTGTTAATATTCTTTCAGAATTAATAGCAGTATCCATAGTATTAGCT
GAGATACTAGTAAATTCATTTCGAATCCTAGTAGCTTGGGTTTCGGTTACACCTAATCCT
TTGGATATATTAGTAACTTCAGAGTTAAATTGTATTCCTTTAGTAACTAGGAAAGTAAAA
ATAGTAGCAGGATCAGTTAGGGCATCTTTAAGGTTACCGAAAGATTTTTGTAACATCTTA
CTCATAGCAAGAGTGCGATTACCTTCTTCACCAGATTCTCTTAATTCCTGTTTTACAGCT
TCTATGTCTTCTGCTTTAAATACTGCAGATAATCCTGGAATTTTACCTAATCCCTTGATT
AATTCTCCAGTAATACCCATAGTTTTATTTAGGGTTTTTTCTCTTTCTATAGATTTTTCT
ATTTCGGCATTTATAATAGCAAATCTATCTCCTGTTTCTCCAGTAACATTATTGAAATCA
ATAGCAGACATTAAACGAGCTTTATCTTGATCGCTCATACCTCTAAAGATACCTTCTTTA
GTTCTTAAAAATTCTAAATCTTCAGAACTAATATCTTTACCTCTTTTAAGACTATCTACA
ATTGCTTCTGCTTGGACTTTTTCTTCTCCTCTTAAGTTATTTAGGTTAACCTGTTCTAAG
CCTCTGTTTACTTCGTTAGCTAAATTAGCTTTATCAACTGCTAATTTTTCTCGTGCTTTT
TCTAATTCTTTTAAAGACATTACATTAGTTAAATTCCTGTCATCACGAATTTGACTTGTA
ATATTTCTAATATCTCTAAAATTCTTTAATACGTTTCTACCTAAGTCACCAGAAGTTCCT
AAATCTTCAACAATATCATCTAACTGAGTTCTAACATAATTAAAGTCATCACCTAATGCT
TGCGCGTACTGCCGTGACTTTAAAAGTTCAGTGTTTAATTCGTCAGTTAAATTGTTTAAT
TTTTGCTGGTTATCGCCAGCGGCTGCAAGAGCATCACGGTATTCCTGTTCTCTTTTATTT
CTAAGTTCTTGGCTTGTACCAATCTGTTGCTCATACTGTAAGTATTCTTGTATGAGCCGA
TTGATCTTTTCCTGTAAAGCTGCTGTTTCTTCTGGTGTCGCCATATTATAGAAATATTCC
TATATAAATATAAAAAAATACAAGGCAGTGGTGATCACTGCCTTGAATTTAATAGTCCGT
ATCTACTGATTCGTTTCCTTGTGGTTTTGTAATAGGTGCCTCTGGTAAATTATCCCAATC
TACATTTAGATTATTTAATGAATCCTGGATTTTTTCACTTTCAGATTTGCCTTGTGATGT
ATCTTCTTGTTTTTTATGGATATCACTAATTTTATTAATATAGTAACGTCTTAAAAAAAC
GGGCATATTCCAAACTTGTTCGAAACTAAATCCTCCCTGTCCCCAGTAGACGAGGTCGAA
TACCTCATCATATATTACTGGTTTATACCTGGAGGTCAGGCCAAAAGAAACCTACTCCGA
TGGGAATTTGGACGTTATTAACAATAGTACCGTCCTCTCCTTCGAAGTTAAACGAAAGAT
CTACATCAGGAGATACATCCTTAATATAGTTTCTTAACGCTCTTGAGTCAACTGCAAGTA
ATTCAGTATCAACAAATTCTCTAATAGTTTTATTATCAGTATCACCATCAACCGCTGTAA
TAGTATGCTTTAGGCGTGTAGTTAGTTCTGCTTCACGCTTCATTTTTCTTAGGTTTTTAA
GTTCTAATTGGATATTATTTTCATCTCCCTGAGTTAGAAACTTAAAATTAATCTTTTTAC
CTGATATTGGTAATTCAAATACAAAGTCGTTAGTATTAGGAGTCTGTATTAATGATTCAT
TTAATTCTTTATCTTCTACTAAAGAAAGATCAATCATTACTTCTTCATCTTCCCCTGTTT
TAGGATTAGTATAATTAAATACATAATGGGGACCATAACCATATACTCTTGCAGCTACTA
AAATAGCATTTTTATCACCTATTAATAGATCATTAAACCTAATAGGGGATACTACAAGTG
CTTCTAAAAGTTTATCTATTACTACACCTGTTTTAATAAAGCTTTGGTTAGTTAAAATGT
CCTCTTCTTTAGCGGTCATGTACTTAACTTCAATAGTACCATCTTTTAAGGGAGAACCTT
CAGGATACAATAAACCCTTTGAGGGCAATGCAACCTTTTCTGTTTGTAATTTTTTTTCAG
CCATTTTTATAACTTATTTATTGTTGCATATACATATATGAATAAATAAAGAGAAGCGCC
AAAAGGCGCTTCTTCTTTTAAATATATTAGTATTAAATTAGTATCTTAATACGCAGTAAT
CCATGGCCATAGTCATTTGGATTGTTTGGGCAGCGTTACCTGTAGACCAATCAGCATCCT
GGAAGTTAAGGTCTTTAATAAAAGCACCTTTAATTTCCCATAACTCAACAACATCACCAA
CGGGACCTAAAGATTTAAAATTAATATCTCTTTTATAGAAGTCCTGATAACCATCTCTAC
CTGTTAAGGCTTCGTGGTGGGATCTGAACCAGTTCATAACAGATTGAGCACCTGAAGGGT
TAATAGGGTCATATAATTCACAAGTTATGTCTTGCCAATTGACTTTACCTTTTAATTTTC
TTTTCACATTAATGTGATCAAGAACAATTTCTTCAAATTGGGGTTTAGGTCTGTCTGCTT
TTTTTACTAAATAAGCAGGAACGCCATCAATTTCAAATACGAATCTATTTTTAGTTTTAG
GTTCGTATGATTTATAAAACATACCTATTTGGTCAGGGTTGTTATTCGTAATGATTGCCA
TAGTTTTTATTTTTAATGTTGTTGTTGTTGATTATACATATATTAATCTGTAAAAGAAGT
GCCAGTAGGTGTTAAAATAAAGTCAAGTAGTATAAATTCGGCTGTTTTAGTGGGTTGTAA
GAATACTTGACCTATTAATTGGTTATTATCTATCACATCAGGTGTATTTAACTCACCGTC
CATTTTAACTTTAAAGGCATATAATCCCGATCTTTGTACTAAGCTATCTAAATAAGGGGT
TACTTGTTTAACAAAAGTTTCTCTAGTAGCTTCAGTATTTTGTTCAAATACTACATTGCG
AGCAAACCCATTAATAACATCTTTAACATCTAATAATAAACGTCTTACGTTCACTCTATC
TAATGCGCTAGTAGCTTGTTGTAATGTTTTTTGACCAAATACTACTACTCCTTGTCCTGG
GAAAGTAGCTAAAGGATTAATTTTAGAAGTGTATAAGTCGTCTCTTTGAGTTTTACTTAA
TTTAGTTTCAACCTTAGGAACATTTCTTAAACCACCTCTATTTAGCCCTGCAGGAGCAAA
CCATGGGGCTGCAACTGCATCTGTCTGGGCGAATACTCCAGGTATTACGGTTGAAGCAGG
TGCCCAAACGTTTTTACCTAGTTCAGCGCTTCTAACTTGTACCCAAGGGTAATAAGCAGC
AGCAAATGAAGTATCTAATTCTTCTGCTTCAGTTTTTACCGTAGCTATGTTTTGTCCGTA
TCCTACTAAATCCAATACAAATAAATTGTCGCCTCTAACTTCAGTATTAGAGATTATAGT
ATCAACTGTACTACTGTGGTTTTGTTGGTTTAGTCCGGGAACTACAAGTGTTTTAAACTT
GAATTCTTCTTTATTTGTTAGTATAGATAATGCTTTATCATAATCACTAGCAACAAGTCC
TTGAATATTAGTTGCAGATGATTGTGAACCATAGAAAGCAGCACCAAAAGTTGGGTAATT
ATTTCCCGTACCCCCTTCAAAAGCTCCACTTTGGGCATATGGAAGAGAATTTTCATATGT
AATTCCATTAGCATCAGTACCCGGGGTACCATTAGCTAGTAAATAACGGTAAGTAGGTTT
AAGAACACTACTAACTCTAACATATTTTGATTTATTGGGGAATTCGCCTTCTATTTTTAC
AGAAGTAACTCCATTAACTGTACTGGTACTTTTAACTTGGTCTCCTACTGCTTTTGCGAT
ATAATTAGGGCTTAAAGGATCTAAAGATACGTTACTAAATTGTTCTAGGATTAAAGGTCT
AGATGTTTTATCATCACCTCTTCTTATTACTAAAGTAAAAGTACCTGCTTTTTTATTTAC
ACCGGTAATTTCAGTTCTAATATTATCTTTATTACCGTTTGCTAAAATACCACCAGCATT
AATAGTACCAGCGCTATTTATATAGTCGCCCTTACCTAAAGTTTCTAATGTAAAGGCATC
AGCTCCTGAAAGTAATAAATCATCTGATACTAAAGTAACTACTAAGTCTGTAGCATCCGC
GGTTGAAGATCCTCCTAATGAATGTGAGGGGAATGTAATTACATCACCTATAGCAAAAGT
ACCATTTTGACCAGTTACACTTATTGCAGATACGTTAGTTTCAGTATCTAAAGTAATAGA
TGCTGTAACTGAAACTCCTGTACCTGTAGTAGTAACTGCTGAAGAACTTACACCTGTATG
GGTAGCAATACCTCCTGAAGGTTGAGTTGTAATAGAAGTTAATAAAACATTAGCAGCAGT
AGAAATAGATCCTAAAGAGCTTCGAGTGCCCCCTGTATCACCAGAAGCAGAAGCCGCGGC
AAATGCTGAAGCCGATGGGGCAACACGTATTACTAAAGCAGAAGAACCACCATTATCAAA
ATAGTTTTTAACCGATAAATTAGTATATAATTCATAAGCCTGTGACCCTGATTTTAAAAC
TGTACCAAAAACTTCTTTAAATTGGTTATAGTTTTTAATTACAGTAGGTATTTCTAAAGG
TCCCCTAACTGTGGGTCCTATAATAGCCATCCCTGAAGGGTCAACACCCTGTGCTATGAA
TGATTTATCGGTTTCTTGTAAAAGAACTCCGGGTGATAATAATGTTTCGGTTGCCATATT
GTTTTATATTAGTCTGTGAATGAAGCTCCTGTTGGTGTTAAAATAAAGTCAAGTAGTATA
AATTCGGCTGTTTTAGTGGGTTGTAAGAATACTTGGCCAACTAACTGGTTAGCGTCAATT
ATATCTGAAGTATTTAACTCACCGTCCATTTTAACTTTAAAGGCATATAATCCTGATCTT
TGTACTAAACTATCAAGATATGGAGTTACTTGCTTAACAAATGTTTCTCTAGTGGATTCA
GTATTTTGTTCAAATACTACATTGCGAGCAAACCCATTAATAACATCTTTAACATCAAGT
AATAATCTACGAACATTTACTCTATCTAATGCGCTAGTAGCTTGTTGTAATGTTTTTTGA
CCAAATACTACAACACCCTGACCTGGGAAAGTAGCTAATGGGTTAACTTTAGAAGTGTAT
AAGTCGTCTCTTTGTGCTTTACTTAGTTTAAGTTCAGTTTTTGCAACTTTTTTAAGTTTA
CCTCTGTTTAAACCCGCAGGGGCAAACCAAGGAGCAGCTGTTGAGTCATTTTGTGCATAT
ACTCCAGGTATAGCTGTAGAAGCAGGGCACCAGATATTTCTTCCTAATTCAGGGCTGGGG
ATTTGAACCCAAGGCCAATAAGCAGCAGCAAACGAAGTGTCTAATTCTTCTGCTTCTAAC
TTAACTGTAGAAATTGTTGTTGTATCATATTTAACTAAATCCAATACAAATAAATTGTCG
CCTCTAACTTCAGTATTAGAGATTATAGTATCAATAGTGGATCCATGGTTTTCTTGGTTT
ATACCAGGTACTACTAAGGTTTTAAATTTAAATTCTTCTTTATTTTTAAGAATTTTAAAA
GCATCAGTATAATCAGCAAGTTTTAAACCTTGAATATTTACATTAGCTCCTTCAGTTGCA
GCACCTGCATATTGACCATAATCGCCTGCTTCACCCGTAGGGATATTAGATCCGGCACCC
CCAAAGAAAGCACCGCTTTGTGCCGTGGGAAGAGAAGCTGAATATGATGTGCCTCCAGCA
TCAGTTCCTACAATATTATTAGTAGTATATTCATATGTAGGTAAATTAACTGCGTTTACT
CTTATATATTTTGATTTGTTTGGATATTCACCTTGAATAGTAACAGAATCTCCAGCAGCA
TTTTTTACTTTTCTTTGGTCTCCTATTGCTTTTGCAACATAGTTCGGGTTTAATGGATCA
AGGGATAAATTACTAAATTGTTCTAAGATTAAAGGTTTAGAAGCTTTATCATCACCTCTT
CTAACAACTACATTAAATGTACCTGCTTTATTATTTACATTAGTAATTTCCCATCTAAAG
TTATCAGCTGATCCTGTTTTTAGGATATTGCCTGCAAACTCGGGGATACCAGTACTGGTA
CTAGCATTATTATATATAGCTCCTTTTCCTAAGGTTTCAAAAGTAAATGGTTGGGTACTA
CTCTTTGCAGAAGCTGAAATATGAGTGCTATCAGCATAATCCCAAGTACCCGAAGCAGAT
ACTACTCTAGTTACAAGTAATGAACTACCACCGTTAGCAAAATAATTTCTAGCTGCTATA
CTAGTGAAATACTCATATCCTTGTGAAGCGGATTCAAATGTAGAACCATATACGGCTTTA
TATTGGTTATAATTTTTAACTAAGGTTGGGATTTCAATGGGACCCTGTACTGCGGGGCCT
ATAATTGCTAATCCAGAGGGGTCGGTACCAGGAGTTGAAAATGATAAATCAGTTTCTTGT
AAAAGTACACCTGGTGATACTAATGTTTCTGTTGCCATGTTGTTTTAAACTTTCAAGTAT
TAAAGGGGACCTAGATGGTCCCCCATAAATATATAAAAAGTTTTAAAACCAGGCTTACTC
TTCAATAGGGGTAAATTCCCCCGTTTCTAGATTAATACTACCTCTCCCATAAGTGTTTGT
AAGGGAAGTAACTAGATCTTGTTCTTTTCTTCTTACTTCTTCAAGATTAGATTCAACTTG
TTTTTTACGTTCACGATAGTTAATTCCTTCAATGTGAACTTGTCCTGCTTGGTTAACTAC
AGTGGTGTAAAGTTGTTGGATTTCTCGGATTTGTCCGAGTTCATCATCATTAAATTTAAT
TGGATCTGCCATAACTTTTTAATTTTATATGTTTGAATATACGTATATGATAATTTAAGA
AACCGTATTAATTTCGTCTATATTAGCCAAAGATACTGTATTAATACTTGCAATGTTTGA
TTTAGTTACACCATTAAGGGTAGCTAAATTAGTAGGACCAGAAGCTGCTGCTACTGTAAC
TACTAATGTAATAGTACCAGCAAAGTCTATACCTACGGCCTGTGACCCATCACCGCTTAA
ATTATCAGTGTCCTGGAAATCACTATCATGATCAACTATAGCACATATAAAACTATTATT
ACTTGAAATAGCAGAATGGGCTGCTGAGTTTAGTGTAATAGCATTGTTTGATCCATTAGT
ATTCCAGGTTGTAACTTCACTTGAGTAAGTAGTACTAAAATCTACATTATCAAAATCATC
GTTTACTAAGTCACTACTAGCTCCCCCAAAAGCATCACTTGCAATTACTATTAAATCCGC
GGATGTACTACTACCATGACTTTCTACATTTAAAGTAGCTGCAGTTACAGTACCTGTAAT
TGAGGAAGCATCGAATTGCAAAAATGATCTGATATATCTGAAAGTACCTCCACCCCTACC
CGAGCTTTTAAAATATTGAATAGCACTATTAACTGCAATGTCTTGGGATATTGAAGTACC
TGTCGTGACGTCTCTTGCAGCTGCTTGGGTAGAACCTACAGAACCTATAATTGATCCTCC
TTTATTTAAATTTAAAGTTGGCATTTAGGTAAATAATAAGTTGTGTGGTTAAAATAATTA
TTTGCTGGAGGCGTTACTGAATATTGATCATAAGTTACATTAGGTATATTATAATAATTA
TTTTCTTCGGGTAATATGTTCCACCAAGTAGTTATACCCCCAGATTTAACTAAAGATGAT
AATGAAGAACTAAAATATTGCATATCATCATCTCCAAAAGTATCATAAAATAACCCATCA
TAACTAGATAAATTATTTTTAACACTATACCAACTACCTGTTACTATAGTAACATTAGAT
TTTCCAGATGCCCAAGCTTGTGCTTTAGGGATTATGTCAGGGTGGTTTTCTATAATAGTA
TGTGAATTAATAGAATGTGATTGAATATAACCTGCTGATATACCCATACCAAATCCTATT
TCTAATATGTCACCTCCATTTTGACACACATATGCTGCTGAAGCAGACATAAGTGAATCT
TCCCAATCCATCATTACTTCAAAGTTGCCCCCATAAGCTTCATCATAATAATAAATTTTA
TCAGATTCGAAAGTAAGGGTTTGATTAGTATAACTCATTATGAAAGCACTATATAATCAT
TACTTGGGTTAAAATATATTAAATCAGAACCATATTGGTGTCCTAATATTCTAACTATTT
CCCCAGAACCTGTAGGGGCTATACCTCTAAATCTACCAGCAAAGCCGTTATGAAGATATA
CAGGCATACCAATTCCTTGACCATCCCCTAAACCATAAGGATTTACAAAGCCTCTTAAAC
ACATACCATTTGTAGTAGAATTACTTCCTAATGCTACTGCTAAAGAAGATGTAGCTGTTC
CAACTGCATTAGATTGAGCAAGGGACCAACCTCCTGAGGAATTTAAATAGTATACCCCTC
CTGCTGTTGTTGATGTGTTACCGAATTTAATAATATCACCTATAGCTCCATTTGATCCTA
AAGTAGCATGAGATTCATTAAATAATCTATTTTCAAATTCTAAATCTCCACTAGCACTTA
TGTTGCCTGACGCTGTTACATTACCTGTAAAAGTAGGTGAAGTAAACATTGTAGCTTTAG
ACTCATTTGTTACATTACCTAAGCTTAAATCCGTTTTTACTTCTGAAAAACTTCTTCCTT
CAATTGTATTAGCATCTGTGAATTTAGCATAGTCATTATCTACAGGTGTACCTGTTCTAT
TTACTATTTTATATTCATCCATAAAGGCTGTTATTCCTACTTTTTGAGCTTCCCCATCAT
CATTATGGTGAACTAATAGTTCATCATTAGCTGCGCTAGTACCTCCTGTATTAAAGGCTC
CAGCATCCGTTATAATAGTACCACTACCATAATCAACATTTACTGTTACAGCTCCAGATG
AACCACCGCCTGATAAGCCACTACCTGCAGTTACACCTGTGATATCGCCTGCACTAGCAA
TATCTGCCGCAAGTGCAGCACTAGTAGCAGTAAATGCACCAGATATATCTGTTGCAATTT
GAGCGGATGAACTTAATAATCCGTCAGAGTTTATAGTTATTGAGCCACCTAATGTTACTG
ATCCACCTCCGGATAAACCCGCACCAGCAGTAACTGTTACTGCATCTTCAGCTAACTTAG
CAATTGGAATTTCATTATTATCAATTTCAGCAACTATTGCAGCTGCTAAAGTGTCTGAAA
CAGCTGCAGCATCTAAAGTAGCAGCTATAATAGTACCACTAGCACTTATATCGCCTGAAG
CTGTTATAGGAGTACTAATAGGTCCGTGTATTTCTAAATTATCATCTGCTCTTAATTCGA
TATTACCGTCGGCATGAATTTCTAGGTTTTCTGGATTACTAGTATCTGCTTGGATAAATG
TATTAGTAGAATCGGCATCAAATGCTATTTTATTATTTTGAAAATCAAATATATCATTTG
AAGTATCAAGACCCATTTTTAATGTTGTATGAGACCCCGAAGGACCAAATTTAGGATGAA
TTGCACCTCCCACACCTCCTACTATTGTAACAGCATGCGAATCAGAGTTAGTAGATCTAA
CTGAGAAACCTGTAACATTATCATTTATAAAAACTAATTTGCTGCTACCTTCAATTGTAT
CCGAGTCAGTAAATACTGAAATTTGATTATCAACAGGTGTACCTGAAGTATCTACAAAAT
CTAATTGTGCTGAGCTTGATATTACTCCCGCAGTATTAATAACACTTGTAACGGCAGCGT
CTGTATAACCTACTTTTGCATCATTCGCTGTTACTCTTGTACTAAATGAAGCGCTAGCTG
CTGTAAAGGCACCACTAATTTCTGTTGCTATTTGTGCAGAACCACTAAGTGTTCCATCGG
GAACTGAAGTTAAATAAGATGAAGTTGCAGCCGTTAAAGTAGTAATATTAGTTGTGTTAG
TAGATACTGAAGTATTTAATGCAGACACATCTACACCATCAACATTACCAACACTAGTGA
TATTATTACCACCCATATTTAAATCTTGAGTAGCTGTGTGATTACCTAAATTATCACCAC
CCGCGACTGCTCCAGCAAGTGAAGCTGATACGTCACTAAATCCTGGAAGAGATAAAGTTC
CTTGGATATCTACACCACCTGAAGCCGTTATATTAGTAAAAGATTCTAATTGTTTAACTG
AATTTCCTGAACCAGAGCCATAGTAAATAAGGCCATTATCAATATTAATGCCAACTTCAC
CTTGTGCTAAAGCACTAGGTACTGCTGATCCTGTTCCTGTTTTTAGTTTTATTGTACTTG
CCATGTCTTATATATACATATTAATTAAAATGAGCCTCCATCAATTGTTCCATTGAAAGA
TTGTGCAGTAATAGCTCCACTTGCACTAATAGCTTTACTTATAGTTATTTTTTCATTAGC
ATCATCTACTATAAGAGTAGTATTGTTACCTTGATTTTCTATATCACCAAAATGTAATTT
AAAAGTAGTTCCTAATAAATCACCACTACTACTTAAGTATAATCCACTACCTGCGCCCCC
ATCTGGGTGTGTAAGTCTTATATGACTATCAGTACCTACTATATCTGAATCAACTGTTAA
ACTTGTAGAACCTCCTGTACTTCCGTTAGTTATAGATAAACCCCCTTCATTGCTATATGT
AAGACGCTGTTCACCGTTTATAGTACTTGAATTGACTGAGGTAACTACTCTGCCATTACC
AGAATTAGTATACGAAGAAACAGGGACTGTAGGTATATCAGATGCTAGAGAAGCACTTAC
TGAATCAAAAGCACCACTTATATCTGAAGCTATTTGGGCTGAACTAGATAATGTTCCTGC
TGGTACTGATGTTAAAAATGATCCAGTTTGTGAGGCTTGTATGTAAGATGATAAATCTTG
GTCACCTGTATTAGTTCCGCTTAAATTAGAGGCTGATAGGGGTCTATTGAATTCAAATGA
ACCTATAGATTCAGAATGAAAAAATAATGAACCTGATGAAGTAAATACACCCGAACTACT
AAGTCCTGGTGTACCTCCTATTTTATCTAAGAAATCTAGTTTAGCTGGAGTAGTAAGAAA
TTCAGTACCTTCTAATACTAAAGAACCAGATGATTGATTGCCTATGGTTAAAATACCATT
TGTTATAACACTATCATTTTGGTCGGTAACTGCACCAGCTGTTTTTAATCCTTCTCTACT
ACTTCCCCCATCAGGAGTTCCTGCAGCTGTGTTCGAACTACCTGGAGTAGGGAGGGCTTC
AACTGAGACACTTTCACCAAATTTAGATAAAACTTCCAATACATCTGTAACAGCAACCTG
CCCATCACCGTCTAAATCAGGGTTAGGGGTTTTATTATTGGCAGAATTATATTGTTCAAG
TAATGTATCTAATTTATCATTTATTGGGGCAATAAATGCTTCGTCTAAAAAGGATAATAA
ATCCATTCTACGTAAAACAGCATTACCATCACTACTACCACTTATATCTAATACAACTAT
ATTAGCTATTTCATCTCCTCTGCTTTGAGCCTCAGTTATAGTGTAGCTTGAACCACCACC
AAATCCAAAGGTTTGTGAACCACTTATATTAGCTAAAGTTTGGCTTCCAGAAGCAACTTT
AAAATCGTTACCAAAAGTACCATTAGTTTTTCTTGTAAGAGCAAGTGTACTACCATTAAC
ACTACTAGATAAGATTCCCGCAACCTTATCACATGTAAATGCCTTATTTCTAGTTATCCC
AAAAGAATCATTATCGTTAATAAAACTTGAAGCAGTTAATAAGAAATCTGTAGTAGAAGC
TGCGTTAAGGGTAGCTCCGTCTGAATCACTTCCATTAAAGCCAGTTGCGCCTGTAAAATT
TCTTATAGTAAGAACAAATCCAGTATCTAAATCCAGATACAGTGTATCATTTGCATTTGT
ACCAAAACCAGTACCTACAGTAATAGACCCAGATGCTTTAGTACCAAATGAACCAGATGA
TATTTCCCTCATATTAAAAATTGATTCTGAAGGAATAGCATCAATTGTAATTCTTACTTG
ACTACCATCTGTTGATTTATCTGTAAATGAACTCGTAAAAGTTGTAAATATACTATCTGT
AATAAATGAACTAGTTTGAGCGTTAGTTACAAACGAACTGGTTTGTGAATTAACTACAAA
TGATCCCGTTTGCGAATTAACTACAAACGAACTAGTTTGGGCATTTGTTACAAACGAACT
GGTTTGTGAGTTTACTACAAACGAACTAGTTTGGGCATTTGTTACAAATGATCCCGTTTG
CGAATTAGTTACAAACGAACTGGTTTGTGAGTTTACTACAAACGAACTAGTTTGGGCATT
TGTTACAAATGATCCCGTTTGCGAATTAGTTACAAACGAACTGGTTTGCGAATTAGTTAC
AAACGAACTGGTTTGGGAATTAGTTACAAATGATCCCGTTTGCGAATTAGTTACAAACGA
ACTGGTTTGCGAATTAGTTACAAACGAACTGGTTTGGGAATTAGTTACAAATGAGCTAGT
TTGAGAGTTAGTTACAAACGAGCTTGTTTGCGAATTAGTTACAAACGAACTGGTTTGCGA
ATTTAAAACGAATGAGCTTGTTTGGTGAGGTGCTATTAAAGATGAAGTATTTATAAGACT
AACAGGAAATTCTACTAAGTGTAACGATGCTGAATCATTAGGGGGGTTATTAGCGCCTAA
AGCTTCAGCCTCAGTAAATCTTGCTTCATAAAATTCACGTGAAGAACTAATAAATATTAA
TTGTCCACTATAAAAAAACCCTGCACCACCTTTAGGGGTATTAGCTGCGACTACTCCATC
AGGGTGAATATCAGTGTTAGCTAAGGCCCCACTTGTAAATGCTAAAGCATCACTTAAAGT
ATTAAAAGATAAAAAGGACCCTGCTACATTTTGTGCAGTTGTAAATCCTCCAGTATCAGT
GGTTGCTCTTTGAAATAATGCTTGTACTACTGGCATATTAATAAATATTAAACATTTACT
GCGTCTTCTTCATCAGGGAATAACCTATAAGCACTAGTTAATACTGATTGTGCCTCGGTA
CATACTATAACTCCGTAGTCGGTATAACCATCAACTGCACTCTTTAAAGTAAAATACATA
ACTGTTGCTTTAGCAGTTCCTTGAGTACCACCTACGGCATTCCTTAAATAATAAACACCT
GATTCATCAGCATCTACTGAGGGTTCAGTATTATCAATACTTGCAGGTTTATTACTAACA
TTTGAGGCAGATGGGAATATTATGGCAAATACTCCGGGTGCTGGAAAAGTTATTGTCCCA
AAACTATTTATACCACCAGTTCCTGTAAGGTCAGTTAATGAACCTGATTTTTGAACAATT
GCTGTTCCAGATTGCGCACTATTACTAGAAGCTCCTGCCCTGGCTGCTACACTAAAATTT
GTTCCTAATGATCCTGATACTAAGTTATTTAAAAACGATTGGGTAACAAATCCAGGTGCA
ACTGAATCTGCGTATGACCCACTTCCTATTACCCTATACCCTCTTTCCTCGCTACCATTA
GCATGATTAGATACATTACCTGTAAGGGTATAAAAGTATGTTTGGGCTAAAGGATCTACT
ATATTAAGTGTATGAGAAGTTTGAGAAGTATTACTATTAGCTGTGTGTAAAAATTTACTG
GCACTATCAAATAATTTAATATTAAAATTTAAAGTAGTACCATTACCTCCATTAACCGCT
ATAGTGTTTTTATTTTGTACTTGCCATGAAGATGAATTAGCATTTTGTGCTACTAATTTA
AGTAAATCAGCATTAGTACCACTTAGTGAAGCACTATAGGGAGTATCAGATTCTGAATCT
GAAGTTACACTAAATGTAGCTAAATTAGTACTTGCAGCAATAGAAGATGTAAGATTAGCA
GCAGTAGCTGTAAAACTACTAATATTAGGGCCATCATTTACTGTGATGTCTACGGTAAAA
CTACCAGTACCAATATTACCATATTGGTCTTCAAAATGAACTTTTACAGTTTGGTTATTA
GAAGATGCTGGGTTTTCAAAGCTAAAATTATTATTAGTAGTTACTAACCCTGCTGTTGAT
ACACTAATTTTATTACTACTATCACTAGCTGTGAAGAAACCTTGACCTGATCCTGAATTA
ACTGTTGGAGTGCCTTCACTAGAAACATATGTAGCGGTTAATTGGTTAGATCCACCATTA
TTAATATTAGTTCCAGGGAGCGCGGATTCAACTACTGTAAATGTTAATCCGTTTTTATCC
AAAGATCCTGATCCTGCTTGTGATATAGTAAATGAACCTGATACTGATCCTGATCTAAAA
CCTTTAATATTTTCTATACTAGCTGTAAAAATATAAGTAGTAGACCCACTTAAATTTGAA
GTAGGTCTTATATTATAGTTATCTCCACTTTTTACTGCTTGTAATTGCCCACTAGGGTCT
GTAAAGGTAAAACTATTATGATTTAAAGCAAATGATTGGGGGTCAGTTGTATTTAATCTT
ATAAGATTTTCTGAAGGTCTTGCTTCATTAGTATTAAATACATCAAAGGATGTAGTTGTA
AATGAAGGAGCTAATAATTGAGCTATACTAATAGTAAAATCTGATTTAACTAAGGATGTA
GTAAAGGTTGCTTTAGATGCTGTTACTCCTACACTAATAGTATCACCAAAACTTAAGGCT
GATCCTGAAAGATCATTACCTAATTTTAAATTAACACTAGTAACAGCAGTAGAATCACCA
TCTACTGCTACTAAAGTATTAGTAGAATTGAGTTCAAAATCACAGCTAATACCATTAGTT
ACATTTATGGTAGCTTGTGTACCTGTTCTACCATTACTATTAAGTACTATATCATCATTT
TCTTCTGCAGATTCTATTATAAAGGATGTTGGTGTACTAATAGTAGGGTTAGTATCATCC
GCAATAGGTATAGTAATTAAACCTGTATTTGAAGTTGTATTAAAAGCGTCTGTTACTGTA
ACTTGATAAATATATCTATTTGCTATATCAGAATTTAAAAAGATTCCATTTTTACGAGTT
ACTTGACCGCTAGTACTGCAATTAAAAGCATCTGCTGTAGGATTTGTTAAACTAATGCCC
CCTAAAGAGCCTTTTATATCTGAACCACCGTCTAGATTTACTTCTTGAAGAGTAAAATTA
CTAAATACTATAGTATCTCCTTCAGCATCATTAGCAGTAATAGTATCTACTACCGCCCCA
TTTGAACTATTTTCATTAATAGAATCTAAAGTTTGTGATCCACCTATAGTAGGCCCTGCA
TTATCGTCTACTTTTACCTGGAAAGGTAAGTGAGTTATTGCATTAGTATCATCTCCACTT
ATAGCATGTTGGTCACTTGCTGTGATTACAAACTCATATACAGGAATTGTTTCAAAATCT
AAAGAAGCAGTGATTTGGTTTAGTTGAACAGATGTTCCTCCTATTGTTAATGAAAAAGCA
TCTGTAAAATCTGATGAAAGTGAACCTGTATTGATTGTTATGGTATCTGATTCATCATCT
GTAAAAAATACTTCTGCCTTATTGGTTCCAGCTGTTGAATTTTCATTTAAAGATGATGTA
AAGTTTGTTATTATAGTACCACCGACAGAAGTTTGTCTAAATTTAGGGGCAGTATTAGGT
ATTACTCTTATAAAAATAGTTCCTGCTGTTGTTCCACCAAAAGTATCTTCTACTTCTATA
TTTATAGGATGAGAAGCTACAGAAGTAATAGGGTCAGTACTTGTATTAATAGATTGTAGA
GTTTTTACTAATACATCAATATTTCCGTCTGGTTTCACCCCAAATTTTCCCGCGGTATAT
GAAGAAGCTGTTCTAAATGTAAGAGATTGTTCTTCTGCATCTGATGCCTTTATAGATCTA
GAAGCCGCCGTTAATGAACCCGTAGTGGTTTCAAATTCTCCAATAGTAGCACTAAAAGTT
GCAATTGTAGGATTAGTATTAGGAAAAAATACTTTTTCTATAAAATTAGAAAGTGAACCA
CTAGTGCCAAAATTAACATTACGTATACCTGAATTGAAATTTTGATTTGAAACTGTTCTG
TTACCATTAAATTCACTAAGCCCAATAGCAAAAGATGCTGTTGCAACCGACATAGAACTA
GTTATAGAATTAGTTACAAATGAACTGGTTTGAGAGTTAGTTACAAACGAGCTTGTTTGC
GAATTAGTTACAAATGAACTGGTTTGCGAATTAGTTATAAATGAGCTGGTTTGGTTATTA
AATGCACCTGAAATTCCAGCGGCTGTAAATGGGGAAGAAGTTAAAAATGATGATGTTGCA
GAATTAGCAACTACATTAGATGATAAAGCAAAAGATGATAAATCTTGATCACCCGTAAGG
GTAACACCATTAGCAGTTACTGTTGTTGAAACATTAAGACTGCCTGTTATTTCTACATTA
GAAAGGGAGCGTAGTCCTTTCCTTGCTACAAATTCGTTTGCCATAAGTTGCCTTTTTCAC
TTTCCAAAGGTTCGGATATAAATATTACAGCTTTTTAGATACTGCCTTAAATTTGTAACC
GTTTCCGTTTTCTGATTGAAGTTTAATAAAAGAGCTACTTAGTGAAGCAGATAATAAAGG
AATACTGGTTTCAGGGCCTATATGATTTGTTGAATTATCCGTAAATTCATAACTTCCACT
GTAATGAATTATAAAAAATTGTCCTGTTCTAGATCCTGATTTGGCACTAACTAAAGTATA
ATCATAAGTAGATCCATTTATACTTGCTGTATTAAAAGTATCTAAGTCAAATGCAGTATC
TGCTGTAATAGATATATTAATACTTCCTATAGTATTAGTAGTTACAAAAGAACTGGTTTG
TGAATTAACTACAAATGATCCCGTTTGTGAATTAACTACAAATGATCCTGTTTGTGAATT
TGTTACAAATGATCCCGTTTGCGAATTAACTACAAATGATCCCGTTTGCGAATTAACTAC
AAAAGAACTAGTTTGTGAATTAACTACAAAAGAACTAGTTTGTGAATTAACTATAAACGA
ACTAGTTTGAGCGTTAGTTACAAAAGAACTAGTTTGCGAATTAACTACAAAAGAACTAGT
TTGTGAATTAACTATAAACGAACTAGTTTGAGCGTTAGTTACAAAAGAACTAGTTTGCGA
ATTAACTACAAATGAGCTAGTTTGTGAATTAACTATAAACGAACTAGTTTGAGCGTTAGT
TACAAAAGAACTAGTTTGCGAATTAACTACAAATGAGCTAGTTTGGGCGTTAGTTACAAA
AGAACTAGTTGCACTATTAATAGAACTCGTATGAGCATTTAATGCAGATAAATCGGTATT
ACCAGGGTTATTTTCTAAGGTAGTTATTCTTCCCTGTAGCGATGCCGATAATTCATTAGA
AGATCCTGATATACCACCTGCTGTAAATGGAGAACCAAAAGTGACGGCTGATCCCGTCCC
ATCAAAAAAGTTTGTTCCGTCAGTTTGAACTACTCGTTGATAAGTGTCTTGTATATTATT
CCCAGTAAAATCAAAGGGTTCAGCCATGGGTCATTCATTTCAGCTTTGAAAGGCCACTAA
TGACCCCATTCACTATTTTATTTTTTTGGTTTTTATTTATAGGATTACTATCTAAATATG
TAGCAACTATATGGTTTAGTTTATTTTTTCTCATAGAAACATTTTCAACATTAATGTTTT
CTTTTATTAATAATTTTAAAATATTTAAAACATGTTTCTTTTCGGATTCTTTAATAACTT
TATTGTCTGATTTAATTCCTTTAACAGAAACTTTAGGTTTACCTTCTAAAATTACATTAT
CGTTTTGTTGGGATTTTACTTCTACAGTAACTTTTTTAGATGTTTCTACATTAAAATTAG
ATTCCCAAGGAGTAAAATATACATCGTCTGCTATAACTTCTAATTTTATAGAACCCTTAG
CATTTTCATTTAATAAACCTTTTAGTTTTTTTACAGGTATTTTACATTTACCTCTTGAAT
CAATGTTTCCTTTAAAAAGGAGTGCCATATCGTTAGTTTCAATTACTAATCTAGCTTCGG
ATTTATCTAAAGTAGTGCCTTCTAATTGAATTTCGCACTCAAATATTTCTTGTTTGTCTG
TGTAAAGTTTATACATGTTTTAGAGGTTTATGTTTACATTAATACCTAGTACTTCTTTTA
TAACTAATTCAATTTCTTTTGCTTTAATTTTAATATCTTTATGTTCTTTTTTTTCTTCGT
AAGTAGTACCTTGAACTTTACAAAGTATTTTAATAAATTTTTTCTTTTTTTCTTCGTCTT
TACTTATATAAGCTATAGGATCTTCACCTGCGGCAAATGCATCAGCTATTTCTTGAATTA
AGAATACATCGTCCCAAGTAAATGTGTTTTGGTCCCATGTAAAATTTGCGTTTTCCCATT
TTATTGGTATTTTTATAGCCATTAGAAAGTACCACCGTTTATTATCCCTATTATATCACC
ACTAGCACTTATACTACCTTCTACGGTTAGTTTTTCGGGGGCGGCTGCATTAGTTCCTAT
AGCTAAATTTTGACCAGTATTAATAAAATCAAAATTATTATGTGTATTTAATCTTACAGT
ATTACTACCGTCATCACTAAGAGTAAATAAACATCTATCAAAAGGAACTCCTTCACCTGC
TTGAAATCCTAATCTAGCTAATTCATTACCATTTATAGTAGAGACTATTCTAAATTGATT
AGAATTAGCTGCTATTTCCATAGAGCCCGACACCACAAATCCTACTTCTTGAGGTGAAGG
ACCTAAACCATAACCAATGGTCATAGCTTCAATAGGTTCAGTTACATTACTATCATCGTT
AACTTGGAAAACTAAACTACCAAAGGCACCATTTGTATTGCTACCTAAAACTTTAGAAAA
TATTGCTGCTGTAGATCCACTTGATATAAATTTAGTACCTCTAAACGAAGAAGATTCTAT
TGCAAATATTACTCTACCGGTTTCTTCTCCTACCTGTATAACACCGTCTTCATTAGTTCT
TAGAATTATGTTTGCTGGTGCAGATGATGTTATAGATCTAATATCTAAACTAGTTAATGG
TTCATTATTTCCTATTCCTATTCGTGGGCTAGTTCCAGAACTACTAAGGTATAAAAATGT
AAGCGAATCTTTAGGGTTTTTAATTTCAAGATCGTTATTAAATGTTCCCATTAATACAGA
CCCAGAAGCATTTACAAGATTATCTGTATCGTCTGTAAATTCTGATTGACTTATTCCTGG
TGGGAAAAAGACTAAAGAACCACTACTATTTTGGACTGAAGTAGGTATAATACTAACCCC
ATTAACAAAAATTTCACTCATAATTCTTTAGATTTTAGTAATTTAATTTCGGCTTCTAAT
TCTTGTATTTTAGCAACACATAAAGCTAGTAAAGCCCTATCATTAATATCTACAGGTACT
ATTTTATCATCAATTAATTCATCATTAATTACTTCACCATCAGTAGTAAGTTTATTATTA
GGGCCCCAAGAAGCTAAAATGGGATTTACTTCAGCTAATTCTTCAGCTATAAAACCACCT
GTAAGGGCATCAGGTTCATTTTTATAGGAAAATGTTTTTGGTTTTATTTTAGAAAAACCT
TCTGTCGTAAGATAATTATTTTTATTTCCTATATCTGTAATATTGGTTTTTGTTTCTCTT
CTAGAAACTGTGTATGTTATTTCTTTAGTACCCGTATTGTATCTTAAATAATTAGTACCA
GTATTTGATCTTACATAAGGAGCAAATATATTAGCATCTTGAGCTAGGGCTAATGCTCGT
TTACCTGTACCGCCATCTTTAACCCAAAATTCTAACATACCGTCATCAGCTCCTGAACTG
GATACAAGGCTAGTTCCAGAAGTACCCATAAATTGGTTAAAGGCAAAAATACCAGTAGCT
ACATAAGAATCACCAAATTCATTACCTCCATTATCACCTTGGTTTAAGAATCTAATACCA
CCTAAGGGGTTAGCATTTCCACTTCGGTTATCTACGAAGTCAATCATAGGAGATTGTTCA
CTATCATCGTGTGCTAATCCATTATTTACAGAACTTGTAATGTTTATATTCCATGTTTGG
GATGGGCCGGATGGGCCTTCTACCTGAAGAGAACCTCTCATCCGGCTTCCACTATCGGAT
CCTTTTAAAATAAGGAATACATCTTCATCATCTTCACCTGCTCTTAATTGGATTTCATCA
GTAAAAAATTGTATAGAAGTATCAGTGTCACTAGTGTGTACAATTTTACTAGCTACTCTG
ATATTACTTGCTGTAATAGAAGTTGCTGCAAGACCATTTGTACTTGTATTATATGTAAGG
CCAGAATCATCGTCTATAGTGTTTGCATCTGTAAAGAATGCTATTCGTCTGTTTGTAGCA
TTAGTACCAGCTGCTCCTGTACCATCAATAGTACCTGTGCCAAAATTAGAAGTTGAGTTA
TTAAATTTAGATAAGTCTAACTCATTAAATGGTTTTCGTTTTTGGGTACCACCATCTAGG
TATATAACTTCATCAGTACCAACTATAGCCGATGAACCATCGGCTAAATTACCTAAATCA
AGGCTAAATGTATAGGGGCCGGTTCCTGTTCTTAATAATCCTGAATTAGATGAAGCCGAA
ACATATATAGTATCATTAAGAGTAAATGCTGTTGAATTTATATTATTACTTTTAAGTACT
AAAAGATTCGAAGTTTGATCAACAGTTGATGTTAAAGATGTTATTTTAAGGCCACTAGCA
GTAATATCTGTATCTACTTCTAAAGCAGTTCCTATAAATTTTCCACTAGCACTTACCTCA
CCATCACCTGTTACTTGGAATACTGCGGTCGCTCCTATTTGTCCAGATGAACTAACACCA
CTGTACACATTAAGTAACCCTGTATCCCCAGTATTATTAGAGTCTAGGTAAATAAAAACA
TCATCATTAGATCCTATGTCAATATCACTCGATAAGTCTATAAATGTTTCATTAGGTGAT
GATGCATCTTGAATTTTATGTCCACTAATACTTAAATCATCTATCTGTGCAGTACTTACA
ATGTGTGCAGTACCTACAATGTGTGTATTACCCGCAACTCGAAGGTTACCACTAGAGGTA
ATATCACCTTCAGCAATTACTTTACTATCAGTAAGTATATTGCTACTAGCACTTATAGCA
CCTTGTACTGTAAGTTTGGAAGGGGGAGAATTACCAGCACTTAAAACACTTCCACCTATT
TGAACATTCCCGTTAGTTCTATGAATTTGAATACCTTGTTGGTAAACAGTATTTTGTAGA
GTTTGTATTAATACCTTATCGTTACTCCCATCATATACTATTCTTGCTCCATAATCAGTC
TGTTCATCAAATATTATACCATGTAAATTATTTCCTTGATCTTGGAAGGTAATATCTCCT
TGATTAATTATAGAAATATTATCAGCTTTTAAAGTAGGAACTTGTGTTGTTACACTTGAA
GATATAAGAGATGCGCTTATAGTTAACTTGGGAATCCCTAAATCGGTATCCTGATTATCA
GCGGTATAAAATTCTAATTTGGCTGCTTTAGTATTAGCGCTAAAATCTTCTACTGCTACC
GCTTGTATAGTAGCTGAGGGCCCATTAATAATATTAGAACCAGTACCTATAAAATTTAAA
CTACCTAAAGTATTATTTATGCTAATGCCACTATTACCACCATCTCTTCCAATGTTTATT
TGCCCTTCCCCGGAAGCAGAAATTAATAGTTCAGCGTTTGGTTCATCAAAAAGAAGATTA
TTACTACCACTTAATAAAAAGCTAGAACCTCCATCTTCAGTATATGCAAATTGTACAGCA
CCTAATGGTCCTTTAGCACTTCCACCAAAATCACCTCTACTTGCAGTTGAAAAATGGCCA
GAACTATTTAAAACTATTACGTCATTAGTAGAACCTACCTCTCCAGGCAAGTTACTTGCT
GTAATATCATATACAGCGGCTTTTGAGCCTGATAATAAGACTTTTTTCCAGTTTGGCATA
TTTTTTGTCTATTACGGTTGGTTACGACTTAGTGTCGCCCACTTCCCAGAGGGCCAATAA
TATCCTTACTAATAAATATAATAAATGTTTATTTTAGTTGTTATATATACATATTAATTT
TAGGTTAAAGACCATGGGAACCTGAAAAAGCATTAAATATAGTTGTTACTTCCGAAGTAG
AAAGTTGTTTATTAAAACTAGCAAAAATACTCATAGAAATAGGTTGGATTTGTGAAGGGG
TATCGCTTAATCCCCCCAAAGCACCTAAATATGCTCCCCTACCAACACCTTGAGTAGCAT
CAACACCTAAAGAAGCTGAACCTACAAGGGTTGTATTATAATATAATATAAATTCATCTC
CTATATTAGTTCCATCCCATGTTACAGCTAATTGATGAAAGTCTCTTCCCGAAAAAATTG
AGCCTTCAGCAATTGTGTTAAAATATCTTAGCACATCTATTGATGTATTTCCTATATTTA
ATTTAGCATTAGGGCTACCTGCGGCTTCACTACTAAAATTAAAAGTATTTTCGTTTAGGC
CCCCTAATGCTTGGCCAAAAATAGTATCATTTTCAGTATTTAAACTACTTCTTGCTGTTG
TTTTCGACCATAAAATAAATGAACCAGCCGCTCCCCCTGCTAAAGCTCCATTAGAATATG
CTGGGATACGTGTTGCAACAGTACTAGTAGATATAACATCAAAATCTACTATATCTCCAT
TAGCGCTATTAATTGTGGTTGTGGTAAAGTTTGCTGATTGAGAAATAGTTGCATTGGTCT
GAGTTCCACTAACTATTAATAATTCAGTTCCATTTAAGGGAGAACTAATATCCGCAACTG
TATTTGCTAGTTGGGTAGTAACCCCATCAATTCTTCTTGAAAAGAAGGTTCTTAAGTCTC
CTAATAAATCAGACCCTAACACATCAACAAATTCATCTACATTAGTAATATTAACTTGAA
AAGTATGATGTGCTGTTTGGTTTTCGTTATCAGAGGCGGTTACTATTATTTTTACAGCAG
CGTTAGCATCTATTCTATCATACAAAGAAGATGTTCCTATAGCAAAGCTAGCATTATTAC
CATCAATAGCGGTAGAACCACTAAATGTAAAATGACTACTAGATAATCTAGAATCAGCAC
AATTAATTATAAAACCAGAACCTGTATCTAGAGTTACATCTCCAGAGTTTGCGGTTCCTA
TATGAGTAGTATCATCAAAAACTGTTTTAAAAGTATTAGATAATAAAATTGATCCTATGC
TATTTTCGTTAGTTGCTATTGTTTGAGCAACGGCGCTCCAAGAGGGAGGTGCATCAATAA
AAAGCGCTCCTAAGCCATCACTAGTGCCTGCCGGAGAACACTCATCTGATGCTCTTACAG
TAGCTAATACTTTTTCATTACCTGTTATTACTCCATCTGCAAAAGATGAAGGAAAATTAC
TTGATGTAACTATAAAAAATGAAGCTGTAGGTGTGTTATTATTTACAGATTCAACAGCAA
AATAATTACTATTAAATCCTTTAGTTCCTGTACTACCGTCTCCTGAGTTAACTGCTAAAG
ATGTTAAACTTAAAGTAATATTATCCTCTCCGGGATCAGAAGCACTAGGATAAGTTTTAA
TTACAGTAGATTTTTTAGTATCAAAATTTATATTTTGTAAAGAAGCAGTAGCTGAACTCG
ACTCTGGCCTTACTATCGAAAACACTGGGTTTTCATTAGTAACTACTATTTGGATAGAAG
AAGAACACGTTTGAACCGGGCTAGTTCCTACTCCTACGGGAGTATATGCTCCTGTACTAG
CTGTAATGTCAAAAATATATGGTGAATTTTTAGCAGAAAGTTTTGAAGGTAATAAATCAG
GGTTAAAATTAATCTGAAAGTGTCTATTAGATGAAGATAAATTTAAATCGGCTGAAGAGG
GTAAATTAGAACTACTAGCTACAAATGAATTAGGTAAAGAACCTGTAGTTGTATTATAAT
GGGCAATATTAGATGCTTGAACACCCGGTAAAAGGGAGGGAGATGTTGAAATAGCGTCTC
CAAAAGTTTTTATAGTACTAATTTCAGTAGAACTATTTGATCCTATAAATTGTCTGTGTT
TTATAAAGATATCTTTTATTTGAGAAAAATCGGGAGAACCTTCATTACCTACAGCAAAAC
TCATTCCTCCTATATGATCATTAGGAGATGTACTAGCTGAAATGCTTACATCGCTTGACT
GGGTAATAATAAAAGGTTTTTCTCCAAAAGGGTATATTACGGCACGGTATTCGAGATCAT
ATCCTATATTATTTAAAACATTACCATCAATATTTAATCTACTTCTATCATTATTTTCAT
CAGTAGCCCTAACTACAAATCTATAATCGTGATCTTGAAAAATTTGAAAATTTGATGAAG
TTGTTAAAAATAAAGAAGCTGTATTTGTAGATGTAGAGTTTCCATTATCAGGAAAATTAA
CATTAATATCACTCATTGTGATTTCCCTAATATCAACTGAACCGGAAACTATAGATTCAG
ACATTAAAGTTAATGTAATAGAATCACTAGTATTTCTATCACTAGCACTTACAAAGGCTC
TTTGATTTAAAGCAAAATTAGTTCCAAAATCCTTATTATAAGAGTAAACAACGCCATTTG
CCGAAAAATTACTTGAGTCACCTGCATGGTAAACATAATTGTTATTAGCAGGAGAATCTA
AATATTTACCTGATGATGATGAAAAACGAAATTCGGAAGAAATATCAGTCCCTTCCCATT
CAGGAGGTACATTGACTTCTACTTGGGGTCCTTCTACATTTGCAGAAGAAGCAGTGATTC
CTAATGCAAGCTTTTTTCCAAATTGGGTTAGGGTTCCTCCTATAGCTTTAATTGTACTCA
TTAACTATAAATAGCTAAGATTACTTTTTCTTAGCAGCTACTTCGGGAGGAATTGATTCT
TTCCGTATTGCTTCTTCTAAATTAGATATGATATTAGCAACAAATATTGCATCTTTACCC
TGAATGGTAGCTGATTGAGAAGCAGCATATAAAAACTTAGCTTGATTTAAATCTATTTTT
AAATTGATCATAACTTTTATTTTTAGTGTAAAAAAATTTTTTTAAAAAACCAAATAATTA
TGCACTATCTTGCCCATAATATATCCAAACATTACTTTCTCCACCTGTAGGATCTCTATC
GGATTCTACATACCAGTGACCGTTTGCATCAATATCAGCTCCATTAAATATCTGGCTATC
TGTTGGGGTTGTAGCAGTTCCAGTATGGACCATACTAATACCAGCCATGTAGGGGTGGGG
GTTACTACCAACTAATATTTTACCGTTTGTAGTAGGGGCAACTGTTGTATCCCAAGCCAT
TCCACCAGAGGTTACTGCCCATAATTGGCGGCTAGAACCACTGTTATAAAGTAAAGCAGA
TCCAGAATAATTTCCACTACCATCTTCGTCAGTAGCTACTATAATACCACCATTAAAGTT
AGTAAATGCTGGGTTAGTAGTATTACTTCCACTATTTATAAGGAAAAACTTATCTGAGGT
TTTAAATTCATCAGCTCTTAGGGAAGTAACATTACTAGAAGATATTACAGTTAAATTACC
TTTAATATTAACATTACTATCACTAGTTGCTGGTGTACTAGAGTTAATACTTTGGGTTTG
GAAAGTGACATCTCCATTAATATCGCCATTAAAAGGAACAGCAATAAAATTTAGTTCTAC
ATTACTTATAAGTGGTTTTTTTCTGTTCGACGAAACAGTTGCTTGGAAACTTGTAGCTTG
TGAACCACTTGTTACAGATATTTGAATTTCAGAATTATTAACATTACCTAATACACCTAA
CATATTATTAGGTCCCTGAGGATCAAGGGAAATAGTAGCACTATCATCAGTATAAGTACT
TCCTACGGCACTACCTGTAACTACTGTGTTTCCATCTATAGATAATTCTTGTAATCCATT
AGGAGCGGTACCCGTAAATTGCAAACCTGCACCTGCTACTGTGGCTTTAAGGGCTAATTT
TCCTCCAATGAATTGGAAAGCATTATTACTGTGTTGATCTATAGCTAATATACCACTACT
AAGGCTTAATCCATCACCTGCTACAGCTGAGGCTAATTTTAAACCACTAGCACCTAAATC
AAAAGAAGTATCAGCATTAGCAGAGGTATCTAATTCTACACTAAGTTTAGGAGGGTTAGT
ACTAGTAAATTCTAAACCGTGGCCAGCTAAAGATGCGGAATCTATACCTAATTCCGAGTT
ATCGGTGATAGTTTCACCCAAAATGAATATAACACCACCATCAACTCCACTATTTAAATC
AGCAATAGTACTTGCCGTATCTCCATCACCTGTATTACCATAATCACCAACAAAGGTAGC
TCCTTTTAACGCTACATTTAATTCTACAGCATTATTACCAAGAAAAGAACCAACAGAGGC
GGCACCCCCACTTATTATCATTTGTAAACCAGCACCACCCGTTAGGGCATTACCTAAATT
ACCTATTACACCAGTAACATTAGAACCATCTCCTGAAAAACTACCACTAAATGCACCTCC
TCCTCCAAAAGTTAAAACTGGGTTACTACCCGCTGTTGATAAACCTAGTGTATAAGGAGC
ACTTGCTACAGAAAAAGCATTATTGCCCGCAGGTTTTTTAAATACTACTTTATCGTTAAC
AGCAGCAGCTTCACCCGCCTCACTTATTGTTAAAGTGTTAACAGGAAATGTTGAACCTGA
TAATAATACTCTTTTCCAGTTTCCCATATTATATTAATTAAGCATAGATAAACACAGCGC
TTTCGTTAGAAGATGGTGTTGTTGTTATTTTTAACTGCCCTACAATAGAAGCTGCTACAC
CTGTACTACCAAATATTGGTGTACTCGCCGCTATTTGTGCCTCTGTTAAATCTCCTACCT
CTACAGTTGCAATGTGGGCTGTATTTGATCCGTATCCATTAAAGTTAGTTGTTGCTAGGG
AAATGCCTTGTTGTGAAACTCCCCACCTATCAACGTTACTATCATAAAATAAGAATGCAC
CAGCTGAACTATCTGTTTGAACTACAAAACCACCATCACCGGATGTTGAACCACTATTTA
ATAAAATAAATTGGTCAGCAATATTTAAGTTTTGAGTATCAAAATTAACTTCACTTGAGC
CACCATCTACTGTTAAATCTCCTTTAATAAGAACGTTATCATTAAAGGTAAAATCACCAC
TTAAGGTTTCGTTTAAACCAATAGCTAATTTTGGATTATCAATAAGTAATGCTCTACTAC
CTGAAGCTAATTCAGTAACTGTACCATCACTAGTAACACTTATTACAAAGTTAGTAGAAG
AAGTAACAAAACTAATAGTATTAGCATTAGTTACAACAGTGCTAGTATCAACAGCTAAAA
CACTGTTTGCAGTAGTATATGTTAAACCTGTACCATCTAAACTGGATGCTAATCTTAACT
TGTTACTAGAAAATTCTAAACCACTATTTGTAGATAAGTCTACTTTTAAAACACCATTAG
TAAGATCTATACCTTGTCCGTCTATAGTATCACTAAGAGCTAAACCAGCAGATCCTGTTT
TTAAACCTGAAGTACCACCAGAAGTACCATCTAAATCTATTCTTATTTTATTATATTGGG
ATTGCCATTCTAAGCCATCACCTGGTAATGAAGATGTTAAAGCTAATCTATTAGAAGTAG
TTGTACTATTAGGGCCTACATCTGAAGAACCATCAAAGAATGTTAAACCACCATCAGGTT
TAAGATCTAATTTTATTGTTGTTGCACCAGTACCATCAAATGTAAAGCCAGTTATACCAG
CACCGTCTTCTAATGGGTTTTCAATAGTAGCGTTAACACCTGTAAGGCCGGCACCACTAC
CCGAAAAACTACCACTAAAAGTACCACCAGTAAAATCTAAAGATTGAGCTGAATCATCTA
AAGCTAAGGTACTAAGGGTTTTTATAACCCCTGTAGAAGGATTTCTAAATAGTACTGTAT
CGTTGTCACCTGCAGTAGCTACACCTGAAGCTGTTACAGCCGCAACGTGTGCATTACTAC
CTGATAGTAATATTTTTCTAAACTGTGCCATTTAATTTTAATTATTTATTCTGATATTTG
GACAAATTCTTGAACTTTATAAACAAACTCATAGGCCGGTTGTATGTTTTTTATTTTAAC
ATTACCCTCAGCTATTAAAGATAGTAGTAATATTGCCTCATCTTTTGATATTTCTAATTT
TTTGACTGCTGCTTGTTTTCTTTCGTTGGAACCAAATTTTATTGCCATAATATTGTGTAT
TTATCCCATATAAATATATAATTATTCAATCCCCGCGTAAAAATTAGAAGCTGAGTATAT
TATAATTCCTTCTTCGGGTGTAGGGAGTGGATTTGTTTTGTCACGTAATTTAATATAATG
GCCCTCTAAGTATCCGCTTGCACTTATATTAGTTGATCCTGTTATATTTCCATCAACAAA
AAATGAGGGGCTATTAAAAGTAGCTTTTGTATTTTGTAAAATAAATTCAGTAGTGCTACC
GTCTACTTGAAAATTAAGAATACCAGGAGCAGATGAAAAAATTCCTGTGTTATCATCAGC
AAATACAATAGCAGGGGAATTGCTAGTGCCTGAACCTAATTTTAGGTTACTACCCGTGAT
ATTTCCATCTACATAAACATTTAAAGATGCTGTTATTCTATTATTAGGAGCATCTATAAA
CCAATCATCATCCCCAGAAGCATTTATTATAGGTGTAAGATCTATCTGATCTGTAGTTCC
ATCACCTTGATTAAAGGTAATAATATTATTATTAAATGAAGAACTTATATAAGAATTAGT
AGAATCCCCGGTGCCTGTAGCCCCTTGGATTTCAAAAACTATATTATTTCGATCCTTAGA
AAATACTTTTCTATCAGTAACATTAATAATAAATTCCCCTACACTTAAGTCAGTAGGATT
AGGAGCCTGATTGCTTTTAAATATTATTTTATTTTTTAAAGCCATAATTAAATGTCATCG
GGACCAACTACTTTTTCAACTATAGTTGAAATTTTTATTTCACCAGGGGTTATTCTTTTA
TGTAATGCTTGGGTTTCTGATTTAAATGTATCCGGAGTTAGGTATCCTGCTAGCTTAAAA
TTAAGTGATGCTCTTACAATTCTATCTTCTCCTACCTGTAATTCATTTATATTTTGTATA
GTGTCTACTTCTACTTGGAATAGGTTTTTTTCTTTATCCCCCCAATAAGCATCTGAAACA
TATTCTATAGCTTCTACTAGTTTATTATTTTGAGACATAAAATCAGTCCATATAATGGCT
TCATAATTAGCAAATATATAATCAGGAACTGGTATTTGATAAATTTCTCTTAATGGCTGT
CTATCATTAAGCAAATTAAAATTATCATATACGTTTTTTTTACTGTATTTATTTTGTTCA
ACAATATATAAATTAGGCTTATTACCATCTAATTTATTCCCTATTTCACGTCTTTTTTCT
ATAGAAGTTCGTTTAAACATTATTAAGGGCACCTGAATACGCCCGTTTTTATCGCGATAA
TATCCATCTGCTTGCACTGTTTTCCACCGTTCACCGGAACCATATATAATAGGAACTTTA
ATGGTTTCACCGTTATTATTTACAGTAAGATTAAGTTCATTTTCTAGATAATATTGAACT
GTTTCATCTATGTCCTGTAGGTTTATGCCATAAGAAGAATGAGTATCAGTGTCTCTTCTA
ATTTCCATATGACGGTTTTCACCTAAATTACCCCTAGTAGTATCAAGAGGTAATTCTTCA
AATGTAGGAGGAGCACTAGCTATTAAATTTCTTCTAAGAAGTGTATTAGTATTTAATATA
TCTGGTTTTATTCTATTATCAGCCATCATTATCTAGGATTTGCATTTGAGCCAGAAGCTA
GGTTAGTAGTAGGGTATACTCCACTTCTTAAAGGGATTAAATTAAGTTTTTCTACTCTTG
ATAAATGAGTACTTAAAATAATAGATAAAGAAGCACCAAAATCTTGTGTATCTTCAGATA
TGGCAAATTCAGGCTTTTTACCTACAACAAATTGATTTTCAATAAAGGTATCTACTTCCC
AAAAATCATTATTAAATAGTAGTAAATCACCTACTTCAGGTATAAGATTTATTTTAGCTA
AATCCGCTTTTAAGAATTTATATTTATAAGTTTGTCTAATATCAGGGCCGAAATCATCAT
TACTCCATTCTTGGTCATCTTTTTCTATTAAACAAGAAATCCTTACAGGTTCATAATAAT
ATTTTTTATTAGATTCTCCGTAAACATTAGTAATTGTTTGATCTAATTCTAATTTATAGT
ATGCTATTTCTGTCTGAATAATGTCATTAATCAGTTCTCTATTCATTGTCCTGAACAGGG
ATATATCTCTTGCTCCTCCAAATAATGGCATTATACACGGGTTAAGGTTTCTGGTTTAAA
TATTAAATGGCGTAATCCTGATATTCTTATTTCGGGATCACCCTTATCACTTTTAAGCAT
AGTAGTTTTAAAAAATTCTAAATCTTGTTTTGGGTCTTTACCCGCAGCAAATTTTAAAGT
AGCTGTATGAATTTCTTTACCGTCAGTTCTTTGACGGTTTTTTAATTCTAATTCATCTGA
AGTATTAGCGTTAATAATTGTAACTTTTCTAGTAGCCCTCATTCCATCTAATATATCTGT
AAAGTTAGCATCTTTATCCGATACTATTACTACATTAACAGAGTAAACATTTATATTTTC
AAATAATATGTCTCTTAATTTAATCATTAGTAGATATATATAGGGTAAGGAACTTTAGCA
AAAGTATCTTGTGAATTTTGAGCTATTTGAGCATCTCTTTCCATGTATTTAACTCTTGAT
GATTCTTCAAGCATTAATTTTAATTCTTCAATTAGTGCTTGCTTTTCACTAGCAGCTTCA
CTCCTTAAATCACTAGCATTAGTAGTTACTTCAGAACCTGGAATAGGAACTGTTGAATAT
TTACCTCGTACACTAGCTAACATTTCTTTAGCTAGTGCTAAAGTATAACGGAATATCCAC
TGCCTACCTGGAGTATTAATAGTAGTATAACTTATATTAGTATAGGGTACATTAGATACA
TTAGTAACTAAATTAGTAGCATTATTTCTAACTGGATTATTTCTATCTTTTTTAACTATA
TATTCAAAATGAAGGGTTTCATTTCTTCTAGGTATAGGAAATAACTTTAATCTGTTATTA
TTAATAAGTTCAAAACTATATGCTGATTTTCTAATTTGGTCATTAAATTCAATTGCTTGT
ATCTTTAGGGCATCATAATAAGTAGGCATTAACATAAAGTTAACCCCTGGAGAAAAATTA
CCAAAACCAAAAGTTTCCATTAAAGATTGGATGCCTGTACCTGTACCAGCGTATGGGTCA
AAATATCTTACAATTGCGGGAGGGGCATAATGGTAAATACGTTTAACTTCTATATTATTT
CCATTTTCACTTTCACTAGTAAATAATGTATCTAGGTTATAAACTTGTACAGAAGAAGAA
ACTGCTATACTCCCGGTTTTATAATCTAAATTACCCCCGGTTGATGCTTCGGTACCATAT
TGTTCAGCTATTCCTATAGTATTACCTAAATTAGGTTGTATATATTGGTTATTTAAATTA
CTACCTGTTTCACTACCTTCTAAAGTGCCAATATTTTCAATTATTTTATATTGATAAACA
TACTGAGCATAAGTAGTTACAGCTTCTTCAAATACTGTAAAGAAATTTACTGCTTGTAGT
TCGATATCTACTATTGGGTACCCTAATCTTTGGGCACACCAAGTAGCTACTTGATTGGCT
GAAGAAGTAAAATCAGTATCAGTATCATAAAATCCAAAAGGGGTTGGATTTGTAGTATCA
TTAAAAGAAGCCGATCCAGGCCAAATAGAGATTGTTGCCATATATAGTAGTTTACATTAA
TACATATTAATGATAACCATTTAACAATTCTAAAAGATCATCTATAGCAGCATGTCTATG
GGAATCTGTTAGTACTGTTTTAAATACAAAATTTGAGTTAGCTAATTTAGCCATATCGTG
GTAGGCAGAGTGTTGTTTATCTCTTAAATCAATTTGGTAAGAATCGCCACAGAATATCAT
TTTGCTATCTTTACCTAATCTACCAATACACATAGCTAATTGGGATTTAGATAAGTTTTG
ATATTCATCAACTATTACTACTGCATTGTCAAATGTTCTACCTCTGAAGTGAGCCAGTGA
TACAAGTTCAATTTTTTCTTCTTTTTCCATTTTTTCTAAAATGTCTGGTTTATTATAAAC
TTTTCTCATATTAGAACGAATTGGTACTAACCAGGGTTCCATTTTTTCGCGTTCAGAACC
AGGTAAATATCCGTTATCTTCGGTTGAAATAGTAGGTCTAGTAATAATAATTTTATTAAA
TTGTCGTTTAAATACTTGATCTAAAGCTACTTGTACTGCTAGTAATGTTTTACCACTACC
CGCTTTACCTACTACAAAATTAAAAGGATGTTTTAAAATTTCTGTTTTAGCAGCTTTTTG
TTCTTCCGATAAGGATATTGAAAACCTAATATTACCCTTAGGTGGGGTTTTTTCTATATT
TTGTTTAGCCATTGTAAATGGTTTAAAAACGTTTATCGATTATAAATATAAAAAAAAGGG
CCGCTTACGCGGCCCTTTCTAAAAGTATATTATAATCCTATATTATATACGATCGAGATC
CTGACAAATTACTTTACCGTAGAAGTCTGGGCGAACCATCTTCTTCGCGTAACGAGTCAT
AATTCCTTTACGTGGCGTGAAGGAAGAAGGATCATATACAAGAGGAGTCATAATTAACGG
AATATATGGGGCAAATACAGCACCTGTTTCGAGGAACTGGTTACCCTTATAACCCATTAA
AATTACGTTCTCGGTCATGTATGGGTTCTTGTAAACCGTGTATCTAGAGTTGATAGCACC
GATTTTCTGAACACCCATAGCATACTTGTTCTGATCACCAGGAGAATCAGCAGCAAATCC
AGGAATTGACTCAAGGATTGTGCTTACAGTAGGTGAAACAACCATAAAGTTAGCACCACC
ACGAAGTGTCTTCTGGTGGATAGTGTTGCTTACTCTTTGAAGTTTAACACCCAAGGTTTG
GAACCAAGACATCTTAGTGTAGTATACACCATTTGTTGCATTAGCGGCTACATTTCCTTC
AGAACCAGCAGAAATTACACCACTAGCGTTGATAGTGGGTTCATTACCTACTCTAGCACT
CCATACTTCTGTAGTATCAGCGTTTCTGATAAGCATGTCAAGAAGTTCGAGGTCAATTTC
CATTGAGATGTACTCAGAAAGGATAGACGTTAATTCTGCTTCAGCATCAATGCTGTGGTA
AGCATTCAAATCCTGAGCGAATTCTGGTGTCCATTGAGCCTTTAACTTACGAGTTTTTGC
AGTTACAGTATCACTTCTAAGTGAAACGTTAATTTCTGGAATGTCCATATTAGAAACGTT
TCCACCAACACCGAAGGAAGAAACACCTGCCTTACCTTCTTCAAAATCGCCTCTATCATT
GAGGTTATCTGGACCTTTCTGGAATTGTACAGTTAAGGTACCAAGTGCAAGGTTATTATC
AGAAGAAGAAACAACGAATTCAACGTTACTACCCTTAATTCTAGTAAACTGTGGGTAGTG
CTTTGCAATTTCAGCACCTGCAGAAGAGATAGTAAATGCTCTTACACCTTCTAGATCAAA
ATCACCAAGATCAGCAGTTGGGACTAATACTGTTTTAATAGTATCTCCTTCACCACCACT
AGCACCAAATGTTGAAGCATTAGCTACAACAGAAGCGGAGAACTGTGTGTCTAAGTTTAA
GATATCAGCAAAAGTTGCAGAACCAGTTGTGTAAGCACCATCTTCTGAACCAGCTGATGC
ATAAGCAAAAGTAGAAGAGGTAGCGTTGATAGAGTAACCAAATCTACCTGCACCATATAA
ACCTTGGTTTCTTAAGGTTTCAGTAGGGAGTTCAGTTTTCTTGAGGTCCGAAGAAGCACC
ATATAAGCTTTCGTTATTGTCGAAGCCAGGTTGTGCAGAAGAACCAGCACCACCATATTG
GAAGTCAAGGTAGAAAATGAGGCCTGAGGGGAGGTTCATTGGTTGAACAGAAAGAAGGTC
TTTAGCGACAATCTCTCCAAATACTCTTCTAACAAGAGGAAGAGCAACACCAGCCCATGC
TTCACTATTACCAGTATTAATGTTAGTACCAGTACCAGTTCCACTAGCTTCGTTTACTAA
TTGTTTGGCTTGGTTCTCAAGGAGAATAGCCATGTTTGTTTTACCGGACTCAGTCATATC
AGCACCTTCTAAAAGACCTGATCTTTCCCATTTAGAAGCAAGTTTAGCTGCCTCGGCACT
ATACTGCTTATATGGGTTTGAGCCCTCTAATAATGAATTTACGTTCATATTTTCTAATTA
TTAAAGTTTAATATTTGCGAGTTTTTGGAATCTTGACACTGTCTCGTCAACAGATTCCGT
TATAACCTTATTAGGAGCAACACCAGCAGCTTTAGAAGCACGTCCTAAACCTTCTTTAAT
TGCTCTTTTTTCTACTCCAGTAAAGGCAAATGATTCTTGAAGAGTTTCATATACCAATTT
AGCTTCACCAGCTGTAGTAGATTTGTCTAGCGCATCAACTACTTTAACCTTTTGGGCTTC
AGTAAGTGCGTTAGCTCTAAATAGTTTGTTGCAGTAGAGGAGTTTACTGTTAAGGAGATT
CATTTCTGAAATAGTTTCTTTAAGAGAAGCAACGGTAGCGAGGGCTTCTTCAAGGTCTTT
TTCAGCCTTTTTCTTACCTTCTTCCATTTCCTTATCTTTTTTCTTACCTTCTTTCATATC
ATCATCATCCTTCTTTTTACCTTCTTCGATTTCAGATTCGATTTCAGCAATTAAAGCATC
AATGTCGATGTTTTCATCAAGATCGTCTACACCTTCACTTCTACGAGCAGCGCCTGCACC
AGCAGCCATGCCTTCTAAAGCTTTGTAAACGGCTTCCATTTTGCCAGAAAGTTTACCAGC
ACGACCTTTTTTTAAGATAGCTTCAATACCACCAGCAGCAGCAATTATGCTACCAACAGC
GGCTAAACCTACCATTTCGTCAAGCTGTTCGCCTTCTTTAAGATCATCGTCATCTTTCTT
TTTGCCTTCTTTCATGTCGTCGTCGTCTTTCTTTTTGCCTTCTTTCATGTCGTCGTCGTC
TTTCTTCTTACCTTCCTTCATGTCGTCGTCGTCTTTTTTGCCTTCTTTCATGTCATCATC
TTCATCGTATGACATTTCTTCGAGCTCAGCCATGAGTTCATCAAGGTTAATTTCTTCGTC
AACTTCATCTTCGTGATAAGCTTCATCAACATCGTCTTCATCATAAGACATTTCATCTAC
TTTATCGTCCTCGTCGTAAGACATACCTTCAGATTTTTCATCTTCCATGTACTCTTCTTC
AAGTTCGACATCTTCTTCTAACTCTTCTGCTAATCGAGCAGAGAGCATGTTTTTGATTTT
AGAGTCGAATGCTTCTTCTAATGCCATTTTAGCATTTTGCAAAGCAACTTCTCTAACAGC
TTTTGCGTCAGCAATAGCCTCTTTTAATAATTCTTTAGCCATTTTATTTTTAATTTTTAA
TTGGCTTCCAGTAAATTGTGTACGGGAAATAGAGATTTTAGTATCTCTAATAGGGATTTG
TTTTAAAATCCAGGGACACTATTTTAATATAGTGTATGCTTCCAAAATAAATATAAAATA
AATTTGGAAACCAAAAATTTTTTTTGTATCTTTGGGGAAAACAGTTATATTATGAATCCA
TTTGAAGTACTAGCAGTAGCATTTATTAACGACATTACTAACCTTCAAACAGTATGTACT
TACTTTTTAATCGGGGTTATAGTAGCAGCTTTTCTTGAAAGTGCTATTGTAAAAGCAGGA
TACCCTATGGAGTGGTCAGACAGATTTTGGGTTGTATTAGGATGGCCTTTAGCTTCAGCT
ATCTTTATTTACCACTTTATTAAAGGATTTTTAGGTAAAGATTAACACTTACATATACCT
GTGTTATCACAAATAATATCACGGATAATATTGTGTACTTTAGTGTAATCGGCTATTGGG
TGTTCTATACCTTCTTTTAATTGTTGGGGTGTTAATGTAGCACCTGGTGTAGACGGGGTA
GATACTAAATCAAAGCATAATAGATCAAAATCTTCCTGTACCATTAAAACACCATCTGAA
TTTTCTTGTACTGAACCCATTCCACGGGATGAAATACCAACTGGTACTCCTGCTTGAAAT
AATGATTTAGCAATATTACCTGCTGGGGTAGGGAGGATTTCTATTTGACCATGTACATCG
TTTCCATTCCACCAGCATTTATTAATTTTATGGGATACGTTATTTAAATTAATAACAGAA
GAATCGGGATGATCTAATTCACCCAAAGCATTATTTTGTTTTACAGGACCATCTGCATAT
TTTTGCATTTCTCTTTCAAGAATTTGTCTTTCATAGATACGACCATTATGGTTTTTAACT
CCTGCTCTTTGAATAATGCCCTCAACAATTAAAGGACCTCCAGTTTTAATTGACGATTCT
ACTAAGAGACGGTCAACTTTTAACGGTATAATATCTATAATTAATTGGTTCATCTTCCTT
GTCCTCTATATATTTTTTTATAGTTTTTTGATTGTTTATGGTTACTATGCTTTGTTTTAG
CATGTACACCAGGACGTGATGTTTTTATATCACTTTTATCAAAATCGAATGCACTAATTT
TTCTTGCCATAACTTATTTTTTTAAGGGTATATATCCGAGACGCTTTGCTTGTTCAAGGC
CTCTATTTTTTTTACTTCTTTTACCTCTAAAGGCATTAGGTGTAGCATAAGCTTCACCAG
CACCAGCAGTAAAAGTAGCACCAGTACCGGTAGTTGAGGCTTCACCAAGTTCCGTTTTAA
TGAGTTCACGGATAATAGATTTAAGTTCATCAATGTTCATCGGTTACTTGATTTTAACTC
ATTAATTAACTCATAGTAATTTAAAAGATTAATTACGTTATCATCATGAACAGAAGATTT
TTTACAAAGAGGTTTAATCAAATTTTTAATCTCACTAAGTTTAATTTTAGTAACAGTATC
TGTATTTTTTGCTAATAATTCTATATCAGACTTAACTTTAGAAATTTCTTTATTTATAAA
AGATTTTAATTTAGGACTATTAGAAACATTAAAAACATATTCTTTAAGTAAAATACGTTG
ATTTTCTTCTAAACCCGAGTATTTATCATTAAACTTTTCCATTAACATTTTATATGTTAA
TGCTCTAGTTTCTTTATCAAACTTTTCATATTCTTCCATAACCATTTCTTTTTTTGGTTT
ATTAGGAAGATTTTTATTAGTAATATGTTCTAATATAGCTACCTTAGAATCAACTATAGA
CATGGGGGTAGCAGATTTATTTTCTAATAAATTATAAACACTAGCATAAATTTTATAGTT
AGGAATTTTAGCTTTAAAAAAGTCTTCAATATTGTATATATCTTTTATTTCCCTAACTAA
GTTATACCTTTCTCTTCTTAATACAGATTTATTCAATTTATCATGAGCACTCATTAAGGT
TTCTATAAGTACTGTTGCATTGGCTTCTTTATCATACCTTTTAGTAAGTAAAGCATGGTA
TATTTGGTACTCTTTTAAAAGAGTAGAGTCTTGTTTAAAAAATTTTTTTAAGATACCTAC
AGCCTTTGGTTGGGAGTTTGAAATAGTCTCAGATGTAATTTGTCTGGTTAATAATTCAAA
CAATATTCCCGTATTTTTGTACTTGGAATGCTTAGGTTTCATGCAATAAATATATTTATT
CTTATATAAATATGTAAGGAGTCTTGAAGCTTATTCTTTTATAATATTTTCTTCATCTAA
TAAAGAAGAAGTATTTTCTTCTTTTAGTACTTGTTTACCTTTTAATCTAGTTAAAGATAA
TTTTTTTAAAATTCTAGAATTTTCTTCTAAAGCAAATGTAGAAACATCATTAGTTTTATC
AGGAGTATCATCGGCGGTTAATCCGGCTTTTCCTAAAGGATCTCTACCCATATTAGCTTG
GTCAGTATCATAACGACTAAGTTTTTGTTTAGGGCGTCCTGGTTTTTCCTCATCATAACC
ATCAGGAATATCTTTAATTGTTTTATCCCTTTTAGTAGAATATAAATTAGCTAAATCATG
AGGTGTGCCGTAGGATTCACCTGATTCTATAGGGTCGTTTCCTTCATTTTCTATCTGATT
AACTCTAAAAATATGAGCAGCATCATCAAGAGATCTATTCCTTTCATATTCCATTTCTTC
TTCAGATAAATTAAATACATTTTTATATACAAAATCTGTAGATAATATTTTTTTATCTGT
AATTGAATTGGCTAATTCGACTTTTGACTTATATAATTCGGTTTTTTCCTGTTCAAATAC
AATTGATGGGCCAGTTAATTGTAATTCAAAATCAACTAAATCCGAATCTGTAAATCCTTG
GGTATACAAATGTACTAAAGCTATTTTATGTAATTCTGATACTATAGTTCTTTGTAGACG
TTCAATTGTACGTGCAAAACGAATATCCATAGCGGCTAATGTAGATTTACCCTCAAGATT
TTCATCATATCCTAAAAATGCTTTAGGGATCTTAAGAGCAGCTAACATTCGATTTTTTAA
ATATTCAATATCAGTTGTACCATCATAATCTAGCCCTTTTGTAGTTTCAATTTTAGTTGA
TGCATCATTACCTCTAACTGGGATATAAAAATCCTCAGTCATATTTTGTATGTTAAATTT
TAAATTATAATCACCAGATTGTTGATCTATATATGGTGTTTTTTTCATTCTAGCAACGGT
GCGTTCCATAAATTGATCAATTTCATTAGGGGGAATACCACCTACGTTCATATAAAAAAT
TCTTTTTTCAGGAGCACGCATAATTCTATGAATAAGCATTGCATCCTCCATTAAAATTAA
CTGTTTAAATACTTTACGAGCGGGTTCAAGATAAGAACGACCATATGGGAGATAAGCGGC
ATCTGATAATAACCTGAAATGAGCTACCTCATAATTTTCTAATTTCATTTGGTCACTTCT
TCTAGCACTATAAGTGTTAGATTGTGATAAACCGTTAGGATCTAATATAAATTGAACATA
ACTAGGATTTTCTGGGTCCATACCCTCTTCTCTTACTACTTGGTAAACAGAAAGAGGTAA
AGCATTATAAACACCAAATTTTTCGGATATTTGTAAATGAAGATAAAAGTCACCGTACTT
ACACATTTGACGAACCCAAGATGGTAAATTAAATTCTACATTAAGTACGTCATAAAATAA
GTTATGAAGTACACGTTTTACATTTTCATTTGATGATTTAATAGTTAATACATCACCATA
TTCATTTTTAAGAGTTGCTTCTTCTGAAATAATATCTAGTGCAGGAGCAATTAATGAATC
ATAATCCATTGCTTCATAATCACTATACAACTGAAGCCGCATAGAAGAATAATTAAGTGT
TGGGTTATATTGTAAAGATGAACCTACTGGTCTATGTAACCTTGTAAATCTGTCATATAG
TGAGTTGGATTCTAAATTACCGTATTTTTGAATACGATCAACATCCATTACTTTTAGTTG
TTTTCCCCCAACGTTTCTTATGATAACATCATTAGAAAATAACCTTCTTAGTCGTGTAAA
TAAGCTAGTGTCTGCCATACTTATGGTTTATTGTGTGTGTATAAATATTTAATCTAAAAG
CCAAGATAAATCTTCATCTTTTCCTCCTATTTTCATTTTATATGTTTGTTTAGGATCATT
AATTTGGGTTGAACTAAAGAAAGGGTTATATGAAGCTTTTGTAGTACTATTAAGCATAGC
CCGAGTTAAATCAACACCATGCTGAGCAAACTTTAATGCTGTGTCTCGTACATAACATGC
AGTAGCTATAGACATAATTAGGTCATCATTATATCCAGTTTGAGCTTCTGGTCGTCCATT
TTTCCAAACAAATGTTCTTAGTTCATCTAATGTACGCCTTGATTGGATTTGTATGCTCCG
TTCTTTAACATATGCATCTAGCTTAGCAATAGTTAGTGGCCTTGTTCTAAGTGACATAGT
AAAGCCAGGTACCATTTTTGATTTATCTATTAAATCATATCCTTTAGCAATATATGCTTC
AGCATCGCGGGTAAATTTTTCATCTTTAGGACTATAATATAGATTTTCGTAACCCATATC
AATTACCTCTTGTATAGCAGCCCAACCAATATTTGCATTTTCAATTACAAGTAATGCTTT
ATTGTACTCAGTTGCTATGTTATATAGTATTCTACCAAAATCTTTAGTTGGTACTTGGTC
TTTAAATTCAGCTACTTGGGTACAATTTTCAATATCTATAATATGAAATGCTGAATAATC
TTTAGAATCACCTCTAGCTACGTCAGCCACAACCATATATTGTCTAGTATAATCAGGGTA
TTCCCAAACCCATAAGCTACTATTCATGCCACGTTTTTCTAGTGGGTCTTTTAACATTGT
AGCTTCAATATGGTTTAATATTTCAGGAGGGAATACTGTATCACCCGAGGTTGTAAAATC
GCAATCACATTCTTGTGCTGCCATTCTATCCCCCAATTCATCATCTTGTTTATCTCGCCA
TTCTTGGTTTCGTTCTGGGTGTACAGTCCAAGGTAATCTAATAGGTGTAAAACCACTAGT
ACCATCTTGGGCTTTAGTCCATTGCCTATGGAACCAGTTACCAGTACCATTAGGTGTAGA
TAATATAATTGCTCTACCACCAGTTGCAAGTGTTTGTTGTGCAGAACCCCAAATTTCTTC
AATTCGATTTTCTTCAATAAATGCAGCCTCGTCAATTACTAGAAGCGAAATTGCTTCTGA
TCTACCAGCATCACCTGCTGCAGATACTGCTTTAATTTGAGACCCGTTTTTAAGTCGCAG
TGATAGTCGGTTGTTTTCCATTGTAGGTAATTTTAACCAACTAGGTAACTGATCGTACAT
AAATCGTACTTTAGTTACTAGGTTTTTTGCTGTTTCTTGTTTTGTTGCAATTACAAGGAT
ATTTTTATCCTTTTGAAATAACATCATGTGTAGAGCTATACCTGCTGAAAGTGTCGAAAT
ACCAAGCTGTCTTGATTTTAGGATTACTGACTTATCGTGTTTGTTTAATAGTCCTAATAC
TTTTTCTTGGAATGGGTATAGGTTAAACTGTGTTCTACCTCTTGTTGGGTGTTGAATCCA
ACAATATTTTTTCATAAAATAAACAGGATCGCTTGCTGATTTGACAAATTCCTGCTTTAT
AATTGCTTTAATGTCTGCCATCGTATATACATACTAATAAGAAAGGGGACCTAATGGTCC
CCTATCTTAATACGAGAAAACCCGCATCGCTCGCTTATCCTTTTAAGTTAGCTAATTTTT
GCATACGCTTAACTGATTCGTTAAGTTTAAGGTTATCTTCTTCTAATTCGACTTCATCAA
CAGCGTTTTCTACTGCGTCTTCTTCTACGGGTAAATCTTCATCCATTACTTCCTTAGATT
TATAGGATTTCATTCCTTTACCTTCCATCTTAGCTTTTTCTTTTTCAAGTTTGCCTTTAG
CCTTTTCAAGTTCTTTAAGTTGTTTGCGAACTTCTTTAACAGCATTTTTATCCATCATAT
CTCTAAACTCATTGTCTTCGTCAATGCGAGTTAAACGACCTTCAGTTTCTTCGATCATTT
CAGCGATAGCTGCTAATTTAGTTTCAAGTGCGGCAACGCGTCCTTGATTTTCAATCTCTT
TCATCTTCTGAGCTAATGGGTTTTTAGCTTCTTTGATTACTTTTTTAATGTATTTTTCTA
ATTCACTCATGGTGTTTGTGTTTTCTGCTAATGGGTCGCTTAGATCAATGCTGCCTCCTA
AGCCTAAGGCATCTAAGTCAGCCATTGGGTCATCTGACATATCAAATTCTGCGTCTCTTC
TCTTTCTACCTCTAGTTTCAGGGGCATTTGGGTCGCGAGTTGGTTCCATTGCCTTCTTAA
GTTGAGAAGTTAATGTAATTAAACCTTTCATTTCAAGCGCTTTTAAAAACTTATTTGCTT
GAGCTGGGCTGTTATATGAAGTAACAGCAATTATATCTTTAGATGTAAACCCATCTGATT
TAAGCATTGCTGCCGCTAAGGATTTCATTTCTTCCTGAGTAAAACGCTTTTTAGGGCGCT
TTTGTCCTGGTGATTTATACGTTTTAAGAACATCGTTTACGCGTTGCATAAACTGAAGAA
CGTCCTTCATACTAGCTTCTTGGCTAAGTTTAAAGACGTTAGATGTACGAGCCATTTCTT
CTAAACCGGCTCTATCTAATTCACCAGCGGTTAAATCTTCTAATTCATCTTCATCACCCA
TTTCCATAGCTTGGGCAATACGGTCGTCTTCTTCAGGACGTGAATCAGCGGCTAGTTCTT
CAGGGGAAGCCATTTCATTTACAGCGGCTTCAATTTCTTCAAGTATAATTTGTTTAATGT
CGTTTTTATTCATTTTGCGCAAAATGTAGTGTTAACAGCAATAAATATATAAAGATTAAT
CAGGCAGCGTATAATTCATAGTATTTATTAAAACTATAGTACCTATAAAACCACCTGCTA
CACCTACCCATGGTTTTTTATACCATTTATCTATAGAGTTTATATAATCTAAATGAAGGT
TTATTTGTTCGTTTAATAATTCAATTTCTTCATCTCTGTAGTGGAGAAGAAGATCATTAT
GGTCATTTAATTCTTTATGAAATGCTATTTGTTTTTCTAATTCTAGAATTAAAATAGTTT
TAATTGAATCTTGTGTTTCAAGTGTATCTAAAGCTAAGAAAAACTCTTCAAGTTCCATAG
CAGGAATTTGAAGAGTATCTTGTGAAAAGCAAAAACTAGATACACTTAATAATAGTGTAG
TTAGTATATGTTTCATTTTTTCTTAGTTCTATACTTTTTCTTAAAATCACTAGTAGTTTT
TTTAGCATTAGTAGTTGGTTTAACTTTAGCTTTAGTTTTATTAACTACTTTTTTTTGTTG
GGTAATTTTATCTTTAACTACTTTTTTATCAGCTTGAACTTTAGTAGTTTTTACCTGAAC
TTTTTTAATTTTATTTTGGTTTTCTTTAACCTTTTTATCGTGCTCTTTTTTCTTTTGAGT
AGAAGCTACTGCAGCGGCACCACCGAATACTGCAAGTAATCCTACTATCCATTTTAATAT
TTTCATAATTAGAATGTTACTGTTTTTAATATTTGTTTAATTCGTTCTTCTGTAGATCCT
TTGATTGTAAAATAAAAATGACGATGTTTTTTTAACAATTCTTGAATACATACGTCAATT
TCATTTCTATACTCTAAATTAGTTTCTCTTACACCATTATCTTCCATGTCCATACCTTCT
GGAGAAATATAAAACATATAGTCATACTGATAAATAAAACGTTTAGCATATTCCTCAAAA
GCATCTCCATCAACTATACTAGTTTTTCTAGCACATTTAGTAAATGCCATTACATCTATA
ATAGTTCTATCTGTAACTATGTTAGGTTGCATTAATTCACTTACACGTTCTGCTAAAAAT
ATTGTTTGCCCCTCTATAGTTGTTTCATGATTAAGAGGTATACCTAAAGAATTTAAGTAT
GCACTACGTTCAGTAGCAAAATTATAATTTTTTAATTCAGGAATTTCCTGAAGCGCTTTA
ACTAGTGTAGTTTTACCTACACTCATTGTTCCACAAAAACCTATTTTCATTATCCTGCGT
TTCTACCTTTAAATCTTGGGTCTTTATACCATGGCAAACCCTTACCATTACGTTTTCTTT
CTCTCCATTCTTCTTCAGAATATTGGATACCATAAATATAATATTCTCTTTTGCGTTTAT
CACCCTCTGGTATAAGAGCTGGTCCTTCCCAATTATGGAGTTTATTATCCCAAAGATAAG
CTATAGTACCATCTGGTGATTTTAGTTTTCTAGATTTAGGAAAATCTTCTACACCACGAA
GTCGATTTTGTTCTTCAATTAATCGACTTTCTTCAAATTTTTTATTTTCTTTACTCATTA
TTTAAAATTGATTCAGCAACATATGTACCTTGTGCTCCACTTACTGTAATACCTCTTGCT
GAGAGAGCATCGCCTACAAAGTGGACATTTGGTACTGTTTTAAGTGATAAATTATTATAA
TCTACAAGTGGTTCTGGTGACAGGTATTTTACTTCTGGCATATAAACACCCCAATCATTA
CCTAATGTGGGGAATACTTTAGTCATATCTTCAATAAAATCTTCAATATAAACAGCATTA
TCACCAATAGCATCATATAATGGATCTAAGCTATTTACAATTTCAGTTTTAACATATTCA
CCCTCACTTGTTTTAGATGGTACTCTATGGCTAGGTGAATAATAAGTACCAGTACCATTA
ACTTGAAGTTTTTTAACCGCTTCACGTGACCAATCAAATGGTTTATCAATACCTCTAATT
TCCATTAGAATACCAAAGTTAGTCATATCATTGCGATATGCTTCATCTTTTTTAGCATGG
CCATTATAGCTGTGGTCACCGTATGTTTCTTCTACAGCTACATAAGCAGCATTGTTATTA
GTACAGAATGATCTTAGTGATACACCTTTATCTTCAAATTTACGATATAGTTTAAAATCA
TAGCTAATATCAATTAACTTTTGAAAGTGTTTTTGTGGTGCTTCAAAACGTACACCAATT
TGTACAGGTTTTGCTTCAGTTGGTAGATTATATTGTTCGGCAAGTTCTTTACCAAAATCA
ATACCTGATTTACCTACACCAAAAATCAAACGATTATACATTTCAATACTATTTGCTGGG
CGAGGATTCTCTACATTATTAAAAAATATAAAATTTCTTTCAAAGTCAATTTTATTAACT
TTATGATTCCAAATAAATTTAACACCTTTATCACACAAGAAATCATACCAATTTTTACCA
ATCTCGTGGAGGTAATCTGTACCTACGTGCCATACTGGGAATAAACGTAACCCAAAATAA
GGCTTAATAAATTCAGGTTCTGCAACAGGGTTTGAACACTGTACTGCTTCTGGTTTAGGG
TGGAATCGTTTAAAATTCTCAATTACCTCGTTAAATAACGACATAGCTTTATCTTCACCA
CAATATTTGGACATATGGCCTCCAATTGAAGTATGATATGTTAACTTGCCGTCACTCCAG
CCTCCTGCGCCCATAAACCCAGTCATTACTTCCTCTGGCTTACGCTTATATGGATCATTA
CCCATATCAATAATGGTAATTAAATCCCCAGGATAACCATTATCTACTAATTTAGTTGCA
GCGTTTACGCCCGCTACTCCGGCTCCGATTATTACTATTTTTTCCATGTTTTAATCTTAA
CTATTAAATATACAAAAAAAAAGTGTGGCCTCCAAATGGAGGCCACAGCTCTCAGTTTTA
ATTTTTTCGACTGGCTATGAATCAGTCTATAAAGTTATTAAGCTAAAGTTAACGCAGCAG
CAGCGGATACGGCTCCCTGAATATGGAAGTTTGTACCATCACATAAAAGTGATACTCTAT
CTCCTACAGCAGCTTCACCATTTACAAAAGTTATTACATCTTTTCCAGCACCTGTAGTAG
TATCCATAGCTCCCGCTGCTGAATCCATTACAGTTCCAAATAAAACTTGCGCCCCAGCAC
TGGATGAAATTACATACCCGGGTGTCTTATCGGGGGCATCAGTAACTATAAATTCGGCTC
GCCATCCTTCACCTGCAGCAGCAGGGGTTGGAAGGGTAACAGTAAAGCCACTACCTGTAG
CAAGGAAAAATGTTGTACCACTATTATCAGCATTAAGTATAATTCCTCTATCATCTGTAA
TAGATACTGTTGGGGTTACGAATACAGAATCTACAAAATCTACACGAGTTGAATTTCTAT
TTCCTAATCCTTTAAAGTTTTTAAAAGTTTTTGACATGTCTGTTTTTAGTTTTAGAAGGG
TTCAGCTATACATATAAACTTATTCCTGGTACTTAAAATTATCTTCAAAGTCTCTCATTA
ATAAGTTACCCTGTAGGTATGCTTCTTTTTCCATTTTACGAAGATGTTCGTCGTTTTGGG
CATATTGTGGGTCACTTGAATCACCTAAATGTAAATCGCCGCGCTCATTTTGCACATGGT
GAATTAGTTCGTGTGCAAATGATCTAAGTATATCTTTAGGGTGACGATTTGATATATAAA
GAACAATAGTTAGTTCAGCCGGATCATAATAAGCAGTACGACCTAAAGTCATTGTTCCAT
TTTCTTTATCTTGGCGAAGTATTACTTTAGGAGTAGTACGAATATTAAATTTTTTACACC
CATCACGATAAATACCTGTTAGAGCTTGCTTAAATTCAGGGTTATTATTCATTATACTTC
GGGTTCTGCTGCGGGTTCATCAGTAGGTGTATCAGCTACAGGTTCGTCTATTCCTCCTGT
GTCGTTAGAAGCTTCTTCTTCACTATCAGTTTTAATTTTACCCTTTTGCATTAGTTTTTC
AAGCTCATATTTAGCACCATTAATATCATCATGCCTATCTAAATCAAATAAAATACGATT
AATATCAGCTTGCATATATTCACCATTATCAATTAAGTTAAATGATTGGCCATTATCAAG
AAAACATTTAAAAACAGGTTTTGGTGCTTTAATAATTTTAACATCAATTACAGCTGAAGG
AGGAATTCCTAATATATCAGGGCCTAAA
>NODE_3_length_44742_cov_604.139238
AGGACCAGAATGCTATAACGACACTAAAAGATTTCCGAGTGGACCTTGGTGTAAAGTTGG
CGACTGGGTAGTATTTCGTGGTTACTCAGGCACTCGCATGAAAATGTATGGACAAGAGTT
TCGCTTAATTAATGACGATACTGTGGAAGCAGTCGTTGATGATCCTACAGGAGTAGTTAG
AGCATGAGTGAAACCGAAATAATAAACGAAGAACCAAATATTCCAGAAACAGTTCCTCAA
TCAACAGAGGATAAATTTTTTGGTAAACAAACAGAAATAGATAGCCAAATACCTGAAGGA
TTAGAGGTAGAGGTTATTGATGATACTCCTCAAGAAGATCGTAGACCTGCAAAAGCAGAA
GACACATCACCAGATATAGATGATGAAAGTGTAGATAAAGAAATTGCTGATTACAGCAAA
AGAGCTGGCGAAAGAATAGCTAAAATTAAATACGAGTATCACGAAGAACGTAGAGCTAAA
GAAGCAGCTTCTAGAGAGTCTGCTGAAGCAGTTCAAAGGCTTCAGACCCTTATGGCAGAA
AACCAAAAGCTACAAGCTATGGTTGATCAAGGTGGTCAGGTTTTAAATAAACAAGCACAA
AATAATGCTTTATGGGCAAAACAAAATGCTCAAGAACAATTTAAAAAAGCTTACGAAGAA
GGTAATGCTGATGAAATGACAAAAGCTCAAGAGTTATTATCAAGAGCAACATTAGCTGAA
CAGCAATCGCCTAATATGGCAGCAACTCTTCAACAACAGATAGCACAGAATTTACCGCAG
CCAGAAATACAAGCTGCACAACCTGATCCTGATATGCAAGTATGGGCACAAAAAAATCCC
TGGTTTATGGGTAGTGAGCCTGTACATAAAGAAATGACTTCTTTTGCCATGTATGTAGAT
CAAAGTTTACAAGCTAAAGGTATTGATCCAGCTAGTAAATCAGAAGAATATTACAATGAA
GTTGATAACGCTATGCGTCAACAATTTCCAACTTTTTTCGGTGCAACTCCAGAGGTAGAA
ATATCTCAAGAAGAAGCACCAAAACGACAACCATCAACAGTTGTTGCATCCGCAACGAGG
GATAGCGGAAACAAAAAACCCACGCAAATACGTCTTACTCAGACACAAGTTAAGCTAGCT
CGCCAACTTGGAATTAGTCCTGAGCAATACGCAAATCAATTATTGAAGGAGGCTTAAATG
TCAGAAGAAAGCAATAACACTAATGAAGTGGAGACAGTTTCTACTGATACTCCTGTAGAT
CAAGAGCGTACCCCTAGGGGAACAGAAAGCCGAGAGGCTACCCAACACACACAAGATTGG
GAAAATGTGTCAAACCTACCTACACCTGCACCACAAGAAGGCTGGGTATTTAGGTATATT
AGAACTGCCCTTTTAGGTCAGTCTGATAATCCTAATGTATCAAGACGTTTTCGTGAGGGA
TGGATTCCATGTGAACTGCAAGATCACCCTGAATTGCAAATTCATATGATGGATCATGGC
TCAGAGTGGGCAAAAAAAGGCAATGTAGAAATAGGAGGACAATTATTGTGCAAGATGCCA
GCAGAAAAAGCGAAAGCCAGAGATGAACACTTTTCTAATTTAGCAAAGTCTCAACTTGAA
TCTGTTGATAATGTGTACTTTAAAGATCAGGATGGCAGAATGGCGACCAAACAAGTGTTT
GAGCGTAATTCTAAAACAACTTTTGGCAAAGATTCTTAGGAGTCTTTAATAATTAATTTA
ATATAAGGAGACAATTATGTCGTCAAGTGCAACTCCTCACGGAGCTAGACCTGTTGGAAC
AATTGTTGGAAGCCCTTATCAAGGAAAAGTAACTCATTACAAAATTAAAAATGCCTTTGG
TACATCCATATTCTATGGTGATTTTGTAAAATGGGCAGACGATAATCCTAATACTACTAT
CCAAAAGGATACTGGTACTACGGCTTGTACACCTATTGGTGTTTTTCTTGGTTGTGCTTA
CACAGACCCAACAACTGGTCAATTCACACCAAATCAATATTTCCCAGCCTCAACTGCTGC
GGATGATATTGTTGCGTATGTTGCTACAGACCCTTTTATACTTATGCAGATGCAATCAGA
TGAAGCTCTTACTCAAGATGATCTTGGTAAAAACTTTGCGGTTGTACAAACTGCTGGAAG
TACAACAATTGGTACAAGCAAAAACGCAGTAGACGGGAGCACAGCAGCTACCACCGCTAC
ACTACCTTTAAAACTCGTTGACTTTGTTGACGGACCAGATAGTGCTATAGGTGATACTTA
TACTGATGTGCTTGTTATGTTCAACGTAGGGCATCAATTGCTCAACACAACAGGTATTGG
TTAAGGAGTACAATTATGGCAGCTATATCAAGAGCTAATGAGCTTAAGCAGCTTCTTCCA
GGACTTAATGCCCTGTTTGGAGAGGAATATAATAACTACGAGAACGAGCACGAAGAAATT
TATGCAACTGAGAATTCTGAAAGATCATTTGAAGAAGAACTTAAGTTGTCTGGTTTCGGA
GCTGCTCCTGTAAAAGACGAAGGTTCAGCTATCAATTATGATACTGCACAAGAGTCTTTT
GTAGCTCGTTACACACACGAAACAATAGCTATGGGCTATTCAATCACAGAAGAAGCAATG
GAGGATAACCTTTATGTTTCTCTCTCTGGTAGATATACTAAAGCTTTGGCTCGTGCAATG
GCTTACACAAAACAAGTGAAAGCAGCGTTTCCATTAAATAATGGATTCTCTACAACTTTC
TCTTCAGGTGATGGTGTTGCTTTATTTAGCACAGCTCACCCACTTGTAAGTGGTGGAACT
AACAGCAACAGACCTTCTTCAGGTGCTGACTTGAATGAAACATCTCTCGAGGATGCAATC
ATTCAAATCGGTAAATATACTGATGAAAGAGGTCTTAAAATTGCAGCTAGACCAAGAAAA
CTAATAGTACCATCTGATCTTCAGTTTGTTGCTACTAGACTATTGCAAAGTGACTACAGA
GTCGGTACTGCTGACAATGACATCAATGCAATCAAAACTAATGGAGTGATTCCAGAAGGT
TATTCAGTTAATCATTATTTAACTGATACTAATGCTTTCTTTATCACTACTGATGTTCCT
GATGGCATGAAGCATTTCGTCAGAAGTCCAATGACTACATCTATGGATGGTGACTTTGAT
ACTGGTAATGTTAGATACAAAGCTAGAGAAAGATATTCCTTTGGGGTATCTGATCCGCTA
GGTATCTTTGGATCACCAGGTAGTTCGTAAGAACTTTAAGAGGGAGGCTCATTATGGGTC
TCCCTTTTTTTTATCTAGGTATTTTTAAACTTTTCTATCAACTGACCTAGCAGACATTTG
CCAAGATGATAGATTTTTTCTTTTAGGAGGAAACATGGCTAATACAACTTTTAATGGACC
TGTAAGAGCGGAAGGCGGATTTAAGGTCATTTCAAAAAATTCAACTACAGGAGCAGTCTC
AGATGTAGCAACTATTGCATCTACAGGTATTGTTACTGACAAATATGTAAAGCACGTTGG
TTTTGCAACTGGCGTAACAGTTAATACTACAGCAGGAGATTCTCCATCTATAGGTGAATT
TACACAACCAGCAAACACAATCATCACAGACATAAAAATATTTTGTGATACTTCTCCAGT
TATTGGAACAGGTGACATAGGTTATGAAGTCGGAACTTCAAGTTCTGGTGCACAAATTGT
TGCAGCAGTAACTGATGAAATACTTGATGGTGGTACAACTGTTGTTGAGCATAATGTAAC
TACTACTACTTTAGTTGCACAAACTCAAAGCGGTACTACAGCTCCAGCTTCTGTTCAATA
CACATCTGCTGCAAGAACTATTTATTGTAATATTACTAACACAGTAGATGCTACAACCGC
AGGTTCTTTCACATTTATTATTGAATACACTCAAATAGCGTAAGGAGTAAATTATGGCAG
ATGCAGTAACTTCACAAACCATCATTGATGGTGAAAGAAACTGTATTATGAAATTTACCA
ATGTCAGCGATGGCACAGGCGAATCCGCAGTAGCTAAAGTAGATGTATCTGCTTTATCTG
CTAACTCAGCAGGTGTATCTTGTTCTGAAGTTAGAGTATTGCGAGTAAGCCATGCCATTG
TTGGTATGTCTGTACAAATGTTTCTAAATGCTACTTCTAATGTTCTACTTATGGAACTAG
CAGAAAGTAGTAATGGGCACATGGATTTTACAGATTTTGGTGGGCTTCCTAATAATGCAG
GTAGTGGTAAAAATGGTGACATTTTATTTACCACAAAAGGTCACTCTTCAGGAGACACTT
ATTCCATTACATTAGAAATGGTTAAAGTGTATTCTGACTAATAGGAGCTAATTATGGCTA
AAATTAAAAATTATGTAATTTCTGAAACTGGTGAGTTTCCAGCACAGTATAAAGTTTTAC
ATCTAGATGAAGATGGTATCTATAGACCTGTATTTGGTCCTGATCCAGATTTAGAAGATG
CAGAACGTAAATGTGATGAAATGAATGGAGAGAGAGCAAGGAATGAAAAAGGGCAACTAG
TTGCTGATGATCCTTCTACTCCTGATATCAACGAGGCTTATGTAGGTGGTAAAAAACCTA
AGAAAAAAACATCAGCTAAGAAAAAAACTACAGCAAAAAAAACAACTACTAAGAAAAAGT
AGTATCATCTATATTTATAATACTCTGGTAAAACGGAGTATTATATTTATCTAATTGGAG
TAATTATGAAAAAATCTAAATATATGGCTGGCGGTGGCAAGTCAGGAATGAAAAAATCAA
AATATATGGCAGGTGGCGGTAAATCTGGTGTTGAGGTTGGCAAAGAACAAAATGTCATGC
AATATAAAGATTACGTCAAAAAAATGTTTGGTGGTGGTATGACTGAACCAGCTATGAAAA
AGAAAAGAAGTAAAGGCATGGCAGGTGGAGGTAAATCTACTAAATATATGTCTAGAGGTG
GTAAGAGCTAAATACAGTTCTAATGACCAAAAGAAAAAGAGAAAACCCTATACCCAAAAC
AACTAAGGGTAAGGGTGCAAACTATCGCCCTACTAAGTCTGGTGCTGGTATGACTAAAAA
AGGAGTTGCAGCATATCGAAAAGCAAATCCAGGTTCTAAGTTAAGCACAGCAGTAACAGG
TAAGGTAAAAAAAGGAAGTAAGGCTGCAAAACGCAGAAAGTCTTATTGTGCTAGGTCTTT
AGGTCAATTAAAAAGAAGTTCTGCTAAAACAAGAAACGATCCTAATTCAAGAATAAGACA
GGCTCGTAGAAGATGGAAGTGTTAATACTATGGTAATATCAAGAACTAACATGAGAAATC
AAATACAAAAAGCACCTGCATCTAAAAAAAAAGTTAGCAAAACTAAATCTGGTGTAACTA
TAACTAGAATTAAAAAAACATAACATGGCAACAAGCGGTACTCATACATTTAATTTAGAT
TTAAGCGATATTATGGAAGAGGCTTATGATATAGCTGGAGCAGAATTACGCTCTGGATAT
AGTTATATGGGTGCTAAACGTGCTTTAAATTTAGTTTTTTTAGAATGGCAAAATAAAGGA
TTAAACCTTTGGACTGTAGAACAAGGAACAGTAAGTTTATCTTCTGGCACTAGTAGTTAT
AGTTTAGATAGTTCTGCAATAGAAGTCATAGATGCTTTTATAAGAACTGATTCTGGTGAT
GTAGATAAACAGTTTGATCAAAGATTAAACAGAATATCCAGAACAGAATACAATCACCAG
GCTAATAAATTAAATAAAGCAAAACCCACACAATATTTTGTAGATAAAAACACAGGAACA
CTACAAATAGCATTATGGTCTACACCTGATGATGCAGAAACTTACATCTTGGTTTATGAC
TATATACAAAAGATTGAAGATGCAGGTACAGTTGCTAGTAATAATGCAGATGTGCCAGCA
AGATATTTACCTTGTTTAACGTATGCACTAGCTTACAATTTAGCTTGTAAAATTCCTGAA
TCATTACAAAGAGTTCCTATGATAAAACAACGATATGATGAATTATGGAATGAAGTTAGC
GATGCAGATAGAGAAAGAGCATCAGTAAGATTTGTACCTGATTTAGCAACTTATAGATAA
TGGCATACGCAAGAGGTAAAAAAGCATTAGGTCAATGTGATAGATGTGGTTTTACGTATA
AGTTAAATGAACTTCAATATGAAATATTTGATAGTAAACGAAATGGTTTAAGAGTTTGCT
ATGAATGTTTAGATGAAGATCATCCACAATTAAAGTTAGGTGAATTAAATATAGTTGATC
CACAAAATTTATACAATCCAAGAGTAGACACAGGAGAAAAAGATTCTACTAATTACTACG
CATTTGACCCTGTGGGTGGTGGAGTTACAGAATTTGGTTCTAGCACTATGGGATTAGATA
TAAAAGGAGAAGTGGGTAAAGTTAAGGTAGTAATAACATGAGTTGGACATTTACAACATT
AAAAACAGCAATACAAGATTATACGCAAAATACAGAGTCTACTTTTGTAACTAATCTGCC
AACTCTTATAGTGCAAGCTGAAAATAGAATTATTAAGTCAGTTGAACTGCCTAATTTTAG
ACAAAATGTTACGGGAACTTTAACGTCTGGTAATCCCTATTTATCTACACCTTCAGACTA
TTTATATCCATTTTCTTTAGCAGTTTTAGATAGCAGTAATAATTATGATTACCTACTTAA
TAAAGATGTAAGTTTTATAAGAGAAGCTTATCCTACTGCAAGTACAACAGGTAGCCCAAA
GTTTTATGCACAGTTTGATGATGATACTTTTATAGTAGCTCCAGCTCCCGATGCAAATTT
AACAGTTGAGTTACATTATTTTTATATACCACAATCAATAACTGTTGCATCTTCTGGTGA
ATCTTGGTTAGGCACTAATGCTACAGATGCTTTGCTTTATGCTAGCTTAGTAGAGGCTTA
TACTTTTATGAAAGGTGAGCCAGATATTATGGCTAACTACGAAAAAAGATTTGAAGAAGC
TTTACAAAGACTTACATTAGAATCTGATGGTTATAATCGTAAAGATGCTTTTAGAGATGG
ATATAGGAAAATAAATGTTTAGTGTAGATGTAGAAACAACTATAGGGCAAGTAGCAGTTC
AAACTACACAAAATAAAGGATTAAGTCCTGAATACTGGACAGAAAGAATATTAGAAAGAT
TAGTTTCAGTTAGTGACAATGCTGACCCTATGGTTAAAGCACAGGCAGAAGCTTTTAAAG
AGCAAATAGAAAAGGTTATTTTAATTTATATAAAACAAGCCATTTTGAGTGACAGGTCAA
CAGTAGCAGGTATGCTAGAGAAACAAGGTCATAAAGAAATGGCAAATATTATAAGGAGGC
TGTAATGGCAATATCACAAGCAATGTGCACTTCTTTCAAAAAAGAACTTTTGGAAGCAAA
ACACAATTTTTTAAACTCAGGCGGAAGCACATTTAATTTAGCACTATATACTAGTAGTGC
TAGTTTAGGTGCTGGTACAACTGCATATACTACTTCTAATGAAGCTAGTGGAACTAATTA
CACGGCTAAAGGTGCTGCTTTAACAAGAGTAGACCCTACTACATCAAGTACAACTGCATT
TACAGACTTTGCTGATTTAACATTTAGTTCGGCAACTGTAACTGCTAATGGTGCTTTAAT
ATTTAATGACTCTGCATCAGGAGACCCAGCAGTATGTGTATTAGCATTTGGTGGTGACAA
AACTTCTACAAATGGTGATTTTACAATTCAATTTCCAACAGCAGACGCATCAAACGCAAT
TATTAGAATAGCTTAGTAAATGGCTAATGTAACAGGTTGGGGTCGAGGTACTTGGGGTCA
AGGCGAGTGGGGAAACCCTATACCTGTAGAAGTTACTGGAAATGTTGGTACTACTGCATT
AGGTTCAGAAACAGTAATAGCAAAAGCATTAGTAGCAGTTTCAGGTAATGTCGGTACTAC
AGCAGTAGGAAACTCTGTAGTAATTGGTGAAGCAGTTCAAGGTGTATCTGCTGTCACATC
TACATCTGGTCTTGGTGATGAAAGTGTAACTTGTGCTGCTAATATTGCCGTTACAGGAAA
TGTAGGAACAACGGCTTTAGGCTCAGAAACTGTAGTTGCAGGTGCTGTTACAGCAGTAAC
TGGTAACGCAGGAACTTCAGCACAAGGAACAGTAGTAGTACAAGCAGTAGCAGTAGTAGG
TGTAACTGCTGTAGTTTCTACTAGTGGGCTAGGTGATGAAAGTTTAATAACTAATAATAA
TTTAGCAGTAACAGGTTTTTCAGGTACTACTTCTTTGGGTAGTGTAACTACAATAGCTAA
AGCTGTAGTTTTACCAACAGGTATAGAAGGTAGTGGACAAACAACAATAGTTAATGTTTG
GGGATTAGTAGATGAATCTCAAACTGCTAATTACGTAGAAATTTCAACAACACAAACTCC
CGATTGGAGTGAGGTTGCATAATAATATATAATTTTTTGAGGAAAATAGATGGCTAGTAC
ATATGTAAATAATTTAAGACTCAATGAAATGGGTACTGGTGATGCGTCAGGAACTTGGGG
CACTACGACAAATACGAACCTGGAGCTGATTGGTGAGGCTCTTGGATTTGGTACAGAAGG
TATAACAACTAACGCAGATACACACACTACTACAGTTGCAGATGGAGCATCTGACGCTGG
TAGAGCTATGTACCTTAAATATACAGGCACACTAGACTCAGCTTGTACGATTACGATTGC
ACCTAATACTATGAAAAGGATGCAGTTTATTGAAAATGGTACTACTGGTTCTCAAAACAT
AATAATTTCACAAGGCACTGGTGCAAATATAACCATACCAGCTGGCGATACTAAGGCAGT
TTACTTAGATGGTGCTGGTTCTGGAGCAGCAGTAGTAGACGCTTTTGCTAGTCTTTCTAC
AGTAGATTTAAAAGTACAAGACGATTTAACAGTTACAGATGATGCCTCAGTAGGTGGCAA
TTTAACACTTACAGGTAATGGCGACTTTAATGGTGACTTAGACGTAGATGGAACTACAGA
AACAGACGCACTAACTATTAATGGTTCAGCACTTAATTACAAAGCCTTTGGAACTTCATC
AATTATGTTTGGTGATAATGCTACAGGTACTATAGATGCTGCTAATTATAATACAGGTGT
AGGTGTAGATGTCTTTGCAGCTTTGACTACTGGTGATGAGAATACAGCAATAGGGTACGC
ATCACTTGATGCTCTTACAACAGGAGCAAACAATACAGCAGTTGGCTCAGATGCGTTAGG
AGTTAATTCTACAGGCTCAGAAAACGTAGCTGTAGGAAAAGCTGCTTTAGATGCTAACAC
CACAGCAGATCACAACACAGCAGTAGGTGCAAATGCTTTAGGAGCTAATACTACAGGTGC
TGGAAATGTAGCATTCGGTTCTTTAGCACTTGATGCTAACACAACTGGAGCTAGTAATAC
TGCTTTAGGTAAAAGTTCATTAAGTGCTAATACGACAGCAAGTAGTAATACAGCAGTAGG
TAGTGCTGCACTTTTAGCAAATACTACAGGTGCGAGTAACACTTCTGTTGGTCAAGGCTC
TCTGGAATCAAACACTACAGGTACTAGACATGTCGCAGTTGGTGCTTTAGCCTTAGATGC
AAATACTACAGGTTCTCATAATGTTGCTCTTGGCTATGCTGCTTTAGGTGCTAATACAAC
TGCATCGTATAACATAGCAATTGGTGACTCAGCTATGGGCAACAATACCACAGGAACTAA
TAATATTGCTATCGGTCAAGATGCTTTATCCGCAAATACAACTACTAATCGTAACATAGC
AATTGGTTATGAAGCTATGAAAGTTAGCACAGGTTCTGAAAATACTGCTTTAGGTTATCA
AGCTTTAAAAGCAAACACCACAGGCAATAGGAACGTAGCTGTTGGTGATGCAGCTTTACA
AGTACACACAACAGGTACTGATAACGTAGCAGTTGGTCAAGGAGCATTACAAGCAACGAC
TACTGGAACAACTAATACGGCTGTTGGTCGAAATGCATTAAATGCAAACACAACAGCTAA
CGATAATACAGCAGTAGGTTATGCTGCTTTACTATCAAACACTACTGGAACAAGAAATAC
TGCTGTCGGAGTAGAATCTTTATCAGCCAATACTACAGGTTCTTACAATCAGGGATTTGG
ACAAAGAACATTGTATGCAAATACAACAGGCACAGAAAATGTTGCAATGGGTTATCTAGC
AATGGATGCTAATACGACTGGAAATTATAACGTAGGGATAGGTATAAACGCTTTAGGTGG
CAATACAACCGCAAACTACAATACTGCTGTCGGTACAGGAGCAATGATAGCTAATACAAC
AGGACACTCAAATGTAGCTATTGGTGCAACAGCAGGAGATGGTATAACAACTGGAGTTGA
AAATACTATTGTTGGTTATCTTGCGGGAGACAACATTACAACTGAAAGTTATAATATAAT
GATAGGGCATGGAACAACTGCGGGTAATAGTAATAATCACTGTATTGTTATTGGACACGA
CATAAGTATTGATGGTAACTTTTTTGCTTTCGGTAAGTCAGGTAACTATGTTTATAACGG
GTTTACGTCAAATGCTAGTTGGACTAGAAGTTCAGATGAAAGGTTAAAAAAGAATATCAG
TACAAGCACTTTAGGTCTTGATTTTATTAATGCTCTTAGACCTGTAACTTTTAATTGGAA
AGATTCTAGGGAAATAGATTCTAGTGATTCAGAATTAACAGAACATTACAACGCTGATAA
AAACCTTATGGACAGCACCACAACTTTGCATGGCTTTATAGCACAAGAAGTTAAAACAGC
TATGGACAATGCAGGAGTATCTAATTTTGGTGGTTGGAATAAACTGAGTACAGGTGTAGA
AGGTGTTTCTTTAGAGGCAATGGTGACTCCATTAGTCAAAGCCTTACAAGAAGCTGATGA
TAAAATAGATGCGTTGACTACTAGAGTCACGACATTAGAAGGATAAGGAGTAAAAAATGG
CAGTAACAAAAGCAATAACAAAATGTACCCCATACGTTAATAGCAGTAGCAAGGTTGATA
AATGGGATATAGAAATGACTTATGAAAACGATAGTGAAGGTGATGCGACTTATTATAAGT
CAATTTTTACTATAAATGTTCCACAGTTAGACCAAGATGGTAATGCTAACTTTACGCTTA
AAGCTAAAGGCAGTTGGACTAATGCAAACTTAGTAGCTATCTGTCCTGTTTCACTATGGG
ACACAGTATTTGCTAGTCAAGTAGATAGCGTTATAACTAACCCACCAGCAGAAAGCACAC
CAGACCAAGCGTTTAGCGTACCTAGTTAATGGCAGAAGTTACAGTACATAATATGCCTTC
TGTTTACGTTATGGAAACAGAGATGCCTATGAGTATGGTGAATGACCTAAACGATTATCT
TGATGAATATAAGGAAGACCAAGATAAAAAATCATTAGCTGATACTTTAGTAGGACAAAT
ATCCCAAGGCGAACAATTACTGATGGATAATGCAGACCCTAGACTTGAAGAATACAATAA
TTTTATTTGTAGTCTTGGTGCTGATTACATAAACTTTTTTAGCAATAATACAGGTTCTCG
CCTTTCTTCTCCAAAGGCAGTAGCCATCGATGAAACATGGTCAGTACATAGTTATGAAGG
CGACTATAATCCAATTCACGATCATGGGACAAAAACCATAATGGGAATATCAACTACTGG
TTGGACTAAAGTACCTCAACAAATATTAGACCAGCCTGTAGCTGGGTCGCCAAACTACTC
CTTATATCAAGCATCTGGTGATTGTGACGGCTACATTGCTTTTAATTATGGTAGAAACGA
ACTAATGAATATAGAAAGACTAAGACCACCTCAGTCTTTTGTTATGAAACCAGAAGTAGG
GAAACTATTGGTATTTCCTTCTTGGTTACAACACATGGTTTATCCCTTCAAAGGTGAAGG
CGAAAGAAGAACAGTAGCATCTAACTTAAATTGTTGGGATGTTCCAAAAGAATCATTAAC
AGAAGGAGAATGATATGTTAGATACAATTTTAACAATAATACAAATAGCACCTTGGGTTA
TATCAGGTGCTTCTTTGATTTGTGCTTTGACACCCACACCAAAAGACGATGAGATTATAG
GTAAAATCTATAAACTGATAGATTGGTGTGCTTTAAATATAGGCAAAGCAAAAGAAATAG
CTAGCACTAAGGAGAAAGATGGCGACAGCTAAAGATGCTCTTAATGCGATTGAGTCGCAT
GAAAAAGAATGTAAACTAATTTATAAAAGCATAGATGCTAGATTAGAAGCTGGTTCAAAA
AAATTTGATAAATTAGAAATGATGCTTTGGGGTGTGTATCCATTTATATTAGCTACTGTA
ATAGCAGCAAAATTTATATGACCAAAAAAACAAAATCAAAAGTAAATCAAGCAGGTAACT
ATACAAAACCTGCAATGCGTAAACGTCAGTTTAAAAGAATTAAAGCTGGTTCTAAAGGCG
GTAATGCAGGACAATGGAGTGCAAGAAAAGCACAAATGTTAGCAAAAGCATATAAAGACG
CAGGTGGTGGATATAAGTAGTGTCTTATTTAATAAGCAATATACCGCATTTTAAATGTTG
GGTAAGAAAAGAATTCACAGTAAATCATCAAAGATATCATGGAGAATTTTTACACGCTAT
AGCTATTGCTGTAAATACTATTCCAGATAGATCATTAAGTTTTCAAGTAGTTTTTACTGG
ATGTGAAGCTGAAGATGATGAGTCTAATGTACATGGTGGTGCAATGTGGGCTAGGATGCC
AATACAAGCTCTTGTAGCAGATATACCTGTAGCAGAATGGGCATTACCTATGGAAGACCA
TTTGGCTCAACCTTGGGATTGTGAAGCCAGAGATCACTCTGTAATTGTTATGGATAGAGT
AAGTTCTAGTCCTTGGATATGCAAAATTAATAATGAATTTTATCAAGGCAAATATTTATT
TACTGTAGATTACACTAACAATTCTATTGCTGATTGTCCTGCACAACATAAACAATCTCA
TGTTATATACATAACTGAAGACTGCGAATGGAAAGGCAATATAGTTGCTTTACCTAATAA
TAGAGTAAGAGCTACTAGTCCTGCTTTATGGGTTACAGGTGAAGGTCCACCAGATTTTGC
ACCTTCTCAACATTTACATTCAGCAGAAGGTCACGAAAGTTATCTTGATCCTTTAACAAC
TTTTAATAATTTATATAGTGAACAAATAGAGGAAGAATAATGCCATTAAAAAAATCTCAA
AGAAGTTTGAAAAAATGGACAGGAGAAAAATGGACAACTCCTAGTGGAAAAAAATCTTCT
GAAACAGGTGAAGTGTATGCACCTAAAGCACAAATACAAAAATTAAAATCTACCTCTAAA
GGTAGAAGTAAACTTGCTAGAGCTAATAAGAAAAAACGTGAAGCAACTAGAAAAGGTAAA
CAACACGCAAAACACGGATTGCATAAAGGAAAAAAAAGATAATGTATGAGTATAGTTGTA
AAGTTGAAAGAGTTGTTGATGGAGATACTATTGATGTTGTTTTGGACCTTGGTTTTGATA
TTCTTTATAAGTGCCGTGTTCGTTTATATGGCATTGATACTCCCGAGTCACGCACTCGTA
ACCTTGATGAAAAAGCTAGAGGAAAAATGGCTGGGGCTTTTTTAAAAGAAGCAGTAGAAG
AAGGAGAGGTAGTTATACAAACAAAACTTAAAGATTCTAAAGGCAAATATGGAAGAGTTC
TTGGTGATGTTGTTGTAGATGGAAAAAATATTAATCAGCTTATGGTCAAATGTCATCTGG
CAGTAGCTTATCATGGTCAGTCAAAAGATGATGTAGAGGCTGAACATATGCGTAATAGAG
ATATTTTAATAAATAAAGGTATTTTTGAACCTGTAACATAGGAGTAATTAATGGCAGACG
AACAATATCCATCAAGTAGATTTGGTGGTGATATGGATAGAAATGAGGTAGAAATAGACC
TCAATAAATTTATGTCTCTTTTACAAGAAAAGTCTGAACTCAAAGATAGAATCAGAGAGT
TGGAAGATGAATACAACCGCAACCCATTTCAGAAGTTAATCTTTGTGGCAGAAGCGATAG
ACAGTTGGAGAATAATACCTAGAGCCTTCTTGGGTGTTTATATGTATCTTCTTTATTACA
CTACATTCTGGTTTATGGATTTGCCTGATCCTAGTTTTGAACAGTCAGGTTTGATCTCAA
TAGTGGTAGGTGCAGGGGCGGCATGGTTCGGTCTATATACGAATAGCCACAAGCCACAAG
TAAAAAAAGTTTAGATTATGGAAGTGTTTGAACTCATAGCAGAAGTAGGGTTGCCAATAG
CAAGTGGTTTACTAATGGGTTTTTTTATATTTATGGTTATGAAACAAATGATGGATGGTC
TTGTAGATGAAATTAAAACAATACAAGGTATATCTAAAATGTTAATAACTAGAGCTTCTA
TTATGAACAATGACATGATACGTATAGATGTGAGTGTTTCTAGTGCTTTGAATTTAGCAC
CAGATTTAGATAGAATATCAAGGGCAGAAAATTTTGTAGAAGATGGAAAGATAGACGCTA
GGAGAGATTAGTGGATATCGTACAAATTATAGCCGATTTTGGTTTTTCTGTGGTTATGGT
TGTTGGATTAGGATATTTTGTTTTTTTTGTTTGGACTACTATTACAGAAAAGATAGACCC
TTCGGTAGAAGAAATGAAAGCAACTATTATACGTTTGACTGACCAACTAAGATTGTTAGA
CCAAGACATGATTAGACTGCAACAAAAAGTTAATACTGTTTTAGAAGTCAGGGAGAAAGA
GGGGAGACATGAAACAGCAGAATCAAAAAATAAAAAGCAAGAAGGCATTAGAAGAGTTGA
TTAAACAACAACAGGATAGACGAAATGGATAAATCAAATAATAAAATAAAATTTAATGAA
AAAGAATTTTGGGAAAAAAGAAGCAAAACATATTTAGAAGAAACTAAACATATAGATAAA
TGGCATAAAAAGGATAATTAAGTTATGGCTAGACCAAAAAAGAAAATACAAAAAAGACAA
AAAGTATTTAATGTAATTAGTAGTGCAATTGATTTAGTTAAATACAAGTGGAAAACAACT
CTATCTTTAATGTGTTTAACTTTATATTTCTATGTAGTGTTCTTTTCAATAGATACGCTT
GCAGATATTGTGTTTGAAATGCGATATATGTAGATGAATTTATGAATAGAAATGTGTTTA
GATTTTAAACATTTTATAAAAAAAATTATTAGACCTAGAGGGCAACGAGCTTTTATTTCC
TCTATGCCAAAAGAAAATTGTAGAATTTTAGATATTGGGTGTGGAAAAAACTCTATTTTT
TTAAAATCAGTCAAGCCAAATTCATCTGTATATGGTATTGACATTGGGTTTTTTGAACAG
ACAGACGAATCAAGACTTCTTTATACAAAATTAATAATATGCGAATCTAAAAATTTCGCC
CAATCAATTCAAAATATAGACAGCGATTTTGACATTGTAATTTCTAACCATAACATTGAG
CATTGTGAAAATCCTGAAAAAACATTTAGTGCGATGGTAGATAAAACCAAGGTAGGAGGT
ATCTTGTTTTTTGCTACGCCATCTCTTAACTCAGTAGATTTTCCAAGTAGAGGAGGAGGA
TTGAATTTTTATGATGATCCTACTCATGTTTCTCCAGTAGATTTACTTAAATTATTCGAA
TCTGAATCACATAGACTTGAATGCACATATTACGAAAAATCAGCAAAACCATTTATTTGG
TGGTTTTTGGGTTGGGCTCAAGAACACATTTCAAAGAAAAAAAATTGGATCAGGCTTGGA
ACATGGGACTATCATGGCTTCGAACAAATAATGTGGATTAAAAAAACAAGATAAAAAATG
GATAGAGAAGAAAAGATTATAAGTATGATTATTGTTGCTATGTTGAGTCTTTTATTTTTA
GTTAATGTAGTCAACGCTGATGAAATGACACACGAGTTTAAGAACCCTAGTTTTTCAGGA
GTCGGTACATCAAGTCATTACTTGACTATAGAGAATCAAGAGTTCAATAGAAAAGAAGCT
ATTAGAGAGGAAATAAAAGCATACCAGGAAGATTTAGAACGTGAAGCAGAAAATACTACA
TTAGCACGTTTTATTCGTAATTTAGAATCAAGAATATACGCACAGCTTAGTAGACAGTTA
GTTGATAGTTTATTTGGTGAAACGGCTTCTGATTTTGGCACACTTGAATTAGAAGGAAAT
ACAATAGAATATAGAGTAGAAGACGATAAGGTAACATTAATAATTACAGATGAAGAAGGC
AATACTACAGAAATTACTGTTCCTTTGGGTTCTTTTACTTTCTAGTTGTTCTTTAATAAT
ACCTCCATTAGATAATGGCATACCACCTATAAGAAATATAGAATCAGCAGAAATAATAAC
TTTGTTAACAAAATTATCAGAAGTTAAAAAACCTGAAAAAAAACCAGTTGTAGCTGTATA
TCCAAACTCTTTTAAAGATAATACAGGACAGCGTAGGTCTAATAGCAATTATGCAAGTTT
TAGTACTGCTATTACACAATCTCCAGATGCCTATTTAATAAGAGCTTTAAAACATTCAGG
AGTTTTTACTGTAGTAGAGCGTAAAGGTTTAGATAATTTAACTAAAGAAAGACAGATAAT
TAGAACTACTAGAGAATCTTTTGAAGAAAAACAAAAAGTAAAACCTTTATTATTTGCTGG
TTTGATAATGGAGGGTGGTGTTATAGGATATGAAACTAATGTCAAATCAGGTGGAGCAGG
TGCACGTTACCTTGGCATAGGTGGTTCTAAAGAATATAGACAAGATTCTGTAACAATATC
TTTAAGAACAGTTTCAGTTAGTACAGGTAAAATACTTATAGAGGTTTTGGCAACTAAATC
TATTTTAAGTGCTTCTATATCATCAGATGTATTTAGATTTTATGCTAATAATACTGAATT
AGTTGAAATAGAAAGTGGTTTAGTTGAAAATGAATCAATAAATATAGCGTTACAAATGGC
TATAGAAACAGCAGTTTTACAAACAATAGAGGAGGGATATGAAGCAAACTATTGGAAACA
TAAAAATAATATTAATGAGCCTAGTTGTGATGACGAGTGCATCTCAGCTATACGCGGCTG
ATAATGAAATATTTATAGACCAATCAGGAGCAACATCTAATTTAGATATAGAACAGGTTG
GTGGTAGTGGTAACATTATTGGCGGTTCTGATGCAGCAGCAGGTTCTATGACTGCACTAG
ATTTAGATGGCGGAACTATGACATTGGATGTCTTACAAAAAGGTAACACGAATAAATTCT
TAGGTGATATATGGGCAGATAACTACACAGGTTACTTCTCATTTATCGGTGATACGAATA
CGTTCAATATGAGTACAGACGAAACTAATGCCACAGGTGCAGATGGTTCTAATGTAAATG
TACAAGTTACAGGCAATACTAATACTATGACTCTTAATCATGCTATGACAGCACTTGCTG
CAAATTTAGATTTAGACTGGATAGTACAAGGTTCTGGCAATAGTATTACTTCTAGTATTG
ATGTCGATGGTGCTACAAACTATATGGATATAGATGGAAGTGATAATACAGTCACTTATG
ATGGTGATGGATATGCTGGAGGCTATTTTTACTTAGACCATACAGGCAGTACAAGAACTT
TTAACATAGACCAAGAATCTACATCTGACAATGACTGGCTCAAGATTACATCTGTTGGCT
CTAGTGGCACTGTTTGTGTTACTCAGTCAGACGCAACAACTTCATTCGTCTGTTGAAATA
GGCTCTATCTCAGAAGTTAGAGGCAACGCACAAGTTTTAAGAGATAAGGCTTACGGAGCT
GAGTTACAATTTAACATCCAGCAAATGGATGATGTACGCACAGAAGCTGGCAGAGTTGCC
ATAACCTTTGAAGACGACTCAACAGTAAAACTTACTGAACATTCTAAGTTGGTTATAGAT
AAATACATCTATGACCCAGACCCTTCTAAATCAAAAATGGCATTAAAGTTTGCTAGTGGC
ACAGCACGTTTTATAACAGGTAAGTTTAATAATAAAAGCAACATATCTATACAAACACCT
ACGGCAGATATAGCTATTAGAGGTACTGATTTTACTTGTACTGTAGATGAACTAGGGCGG
AGTCTAGTTATACTTTTACCAGATGAAAATGGATTATCTAGCGGAGAAATCATAGTATCT
ACTGGCATAGGTAGTGTCACTTTAAATAAACCTTATCAAGCTACGACTGTATCTGTTTAC
GAAAGTAATCCTACTAAACCTATAACCTTAGATATATCTTTAGAATTTATAGATAATTTA
CTTATTGTAAATCCACCAGAAGAAATAAAAGAACAACAAGAAGAAACACAAACACAAACT
ACAGCAGATTATTTAGAGTTTGATGATTTAGATATTGATTATTTGGCAGAAGCTTTTAAA
GAGCAAATAGAAAAGGTTATTTTAATTTATATAAAACAAGCCATTTTGAGTGACAGGTCA
ACAGTAGCAGGTATGCTAGAGAAACAAGGTCATAAAGAAATGGCAAATATTATAAGGAGG
CTGTAATGGCAATATCACAAGCAATGTGCACTTCTTTCAAAAAAGAACTTTTGGAAGCAA
AACACAATTTTTTAAACTCAGGCGGAAGCACATTTAATTTAGCACTATATACTAGTAGTG
CTAGTTTAGGTGCTGGTACAACTGCATATACTACTTCTAATGAAGCTAGTGGAACTAATT
ACACGGCTAAAGGTGCTGCTTTAACAAGAGTAGACCCTACTACATCAAGTACAACTGCAT
TTACAGACTTTGCTGATTTAACATTTAGTTCGGCAACTGTAACTGCTAATGGTGCTTTAA
TATTTAATGACTCTGCATCAGGAGACCCAGCAGTATGTGTATTAGCATTTGGTGGTGACA
AAACTTCTACAAATGGTGATTTTACAATTCAATTTCCAACAGCAGACGCATCAAACGCAA
TTATTAGAATAGCTTAGTAAATGGCTAATGTAACAGGTTGGGGTCGAGGTACTTGGGGTC
AAGGCGAGTGGGGAAACCCTATACCTGTAGAAGTTACTGGAAATGTTGGTACTACTGCAT
TAGGTTCAGAAACAGTAATAGCAAAAGCATTAGTAGCAGTTTCAGGTAATGTCGGTACTA
CAGCAGTAGGAAACTCTGTAGTAATTGGTGAAGCAGTTCAAGGTGTATCTGCTGTCACAT
CTACATCTGGTCTTGGTGATGAAAGTGTAACTTGTGCTGCTAATATTGCCGTTACAGGAA
ATGTAGGAACAACGGCTTTAGGCTCAGAAACTGTAGTTGCAGGTGCTGTTACAGCAGTAA
CTGGTAACGCAGGAACTTCAGCACAAGGAACAGTAGTAGTACAAGCAGTAGCAGTAGTAG
GTGTAACTGCTGTAGTTTCTACTAGTGGGCTAGGTGATGAAAGTTTAATAACTAATAATA
ATTTAGCAGTAACAGGTTTTTCAGGTACTACTTCTTTGGGTAGTGTAACTACAATAGCTA
AAGCTGTAGTTTTACCAACAGGTATAGAAGGTAGTGGACAAACAACAATAGTTAATGTTT
GGGGATTAGTAGATGAATCTCAAACTGCTAATTACGTAGAAATTTCAACAACACAAACTC
CCGATTGGAGTGAGGTTGCATAATAATATATAATTTTTTGAGGAAAATAGATGGCTAGTA
CATATGTAAATAATTTAAGACTCAATGAAATGGGTACTGGTGATGCGTCAGGAACTTGGG
GCACTACGACAAATACGAACCTGGAGCTGATTGGTGAGGCTCTTGGATTTGGTACAGAAG
GTATAACAACTAACGCAGATACACACACTACTACAGTTGCAGATGGAGCATCTGACGCTG
GTAGAGCTATGTACCTTAAATATACAGGCACACTAGACTCAGCTTGTACGATTACGATTG
CACCTAATACTATGAAAAGGATGCAGTTTATTGAAAATGGTACTACTGGTTCTCAAAACA
TAATAATTTCACAAGGCACTGGTGCAAATATAACCATACCAGCTGGCGATACTAAGGCAG
TTTACTTAGATGGTGCTGGTTCTGGAGCAGCAGTAGTAGACGCTTTTGCTAGTCTTTCTA
CAGTAGATTTAAAAGTACAAGACGATTTAACAGTTACAGATGATGCCTCAGTAGGTGGCA
ATTTAACACTTACAGGTAATGGCGACTTTAATGGTGACTTAGACGTAGATGGAACTACAG
AAACAGACGCACTAACTATTAATGGTTCAGCACTTAATTACAAAGCCTTTGGAACTTCAT
CAATTATGTTTGGTGATAATGCTACAGGTACTATAGATGCTGCTAATTATAATACAGGTG
TAGGTGTAGATGTCTTTGCAGCTTTGACTACTGGTGATGAGAATACAGCAATAGGGTACG
CATCACTTGATGCTCTTACAACAGGAGCAAACAATACAGCAGTTGGCTCAGATGCGTTAG
GAGTTAATTCTACAGGCTCAGAAAACGTAGCTGTAGGAAAAGCTGCTTTAGATGCTAACA
CCACAGCAGATCACAACACAGCAGTAGGTGCAAATGCTTTAGGAGCTAATACTACAGGTG
CTGGAAATGTAGCATTCGGTTCTTTAGCACTTGATGCTAACACAACTGGAGCTAGTAATA
CTGCTTTAGGTAAAAGTTCATTAAGTGCTAATACGACAGCAAGTAGTAATACAGCAGTAG
GTAGTGCTGCACTTTTAGCAAATACTACAGGTGCGAGTAACACTTCTGTTGGTCAAGGCT
CTCTGGAATCAAACACTACAGGTACTAGACATGTCGCAGTTGGTGCTTTAGCCTTAGATG
CAAATACTACAGGTTCTCATAATGTTGCTCTTGGCTATGCTGCTTTAGGTGCTAATACAA
CTGCATCGTATAACATAGCAATTGGTGACTCAGCTATGGGCAACAATACCACAGGAACTA
ATAATATTGCTATCGGTCAAGATGCTTTATCCGCAAATACAACTACTAATCGTAACATAG
CAATTGGTTATGAAGCTATGAAAGTTAGCACAGGTTCTGAAAATACTGCTTTAGGTTATC
AAGCTTTAAAAGCAAACACCACAGGCAATAGGAACGTAGCTGTTGGTGATGCAGCTTTAC
AAGTACACACAACAGGTACTGATAACGTAGCAGTTGGTCAAGGAGCATTACAAGCAACGA
CTACTGGAACAACTAATACGGCTGTTGGTCGAAATGCATTAAATGCAAACACAACAGCTA
ACGATAATACAGCAGTAGGTTATGCTGCTTTACTATCAAACACTACTGGAACAAGAAATA
CTGCTGTCGGAGTAGAATCTTTATCAGCCAATACTACAGGTTCTTACAATCAGGGATTTG
GACAAAGAACATTGTATGCAAATACAACAGGCACAGAAAATGTTGCAATGGGTTATCTAG
CAATGGATGCTAATACGACTGGAAATTATAACGTAGGGATAGGTATAAACGCTTTAGGTG
GCAATACAACCGCAAACTACAATACTGCTGTCGGTACAGGAGCAATGATAGCTAATACAA
CAGGACACTCAAATGTAGCTATTGGTGCAACAGCAGGAGATGGTATAACAACTGGAGTTG
AAAATACTATTGTTGGTTATCTTGCGGGAGACAACATTACAACTGAAAGTTATAATATAA
TGATAGGGCATGGAACAACTGCGGGTAATAGTAATAATCACTGTATTGTTATTGGACACG
ACATAAGTATTGATGGTAACTTTTTTGCTTTCGGTAAGTCAGGTAACTATGTTTATAACG
GGTTTACGTCAAATGCTAGTTGGACTAGAAGTTCAGATGAAAGGTTAAAAAAGAATATCA
GTACAAGCACTTTAGGTCTTGATTTTATTAATGCTCTTAGACCTGTAACTTTTAATTGGA
AAGATTCTAGGGAAATAGATTCTAGTGATTCAGAATTAACAGAACATTACAACGCTGATA
AAAACCTTATGGACAGCACCACAACTTTGCATGGCTTTATAGCACAAGAAGTTAAAACAG
CTATGGACAATGCAGGAGTATCTAATTTTGGTGGTTGGAATAAACTGAGTACAGGTGTAG
AAGGTGTTTCTTTAGAGGCAATGGTGACTCCATTAGTCAAAGCCTTACAAGAAGCTGATG
ATAAAATAGATGCGTTGACTACTAGAGTCACGACATTAGAAGGATAAGGAGTAAAAAATG
GCAGTAACAAAAGCAATAACAAAATGTACCCCATACGTTAATAGCAGTAGCAAGGTTGAT
AAATGGGATATAGAAATGACTTATGAAAACGATAGTGAAGGTGATGCGACTTATTATAAG
TCAATTTTTACTATAAATGTTCCACAGTTAGACCAAGATGGTAATGCTAACTTTACGCTT
AAAGCTAAAGGCAGTTGGACTAATGCAAACTTAGTAGCTATCTGTCCTGTTTCACTATGG
GACACAGTATTTGCTAGTCAAGTAGATAGCGTTATAACTAACCCACCAGCAGAAAGCACA
CCAGACCAAGCGTTTAGCGTACCTAGTTAATGGCAGAAGTTACAGTACATAATATGCCTT
CTGTTTACGTTATGGAAACAGAGATGCCTATGAGTATGGTGAATGACCTAAACGATTATC
TTGATGAATATAAGGAAGACCAAGATAAAAAATCATTAGCTGATACTTTAGTAGGACAAA
TATCCCAAGGCGAACAATTACTGATGGATAATGCAGACCCTAGACTTGAAGAATACAATA
ATTTTATTTGTAGTCTTGGTGCTGATTACATAAACTTTTTTAGCAATAATACAGGTTCTC
GCCTTTCTTCTCCAAAGGCAGTAGCCATCGATGAAACATGGTCAGTACATAGTTATGAAG
GCGACTATAATCCAATTCACGATCATGGGACAAAAACCATAATGGGAATATCAACTACTG
GTTGGACTAAAGTACCTCAACAAATATTAGACCAGCCTGTAGCTGGGTCGCCAAACTACT
CCTTATATCAAGCATCTGGTGATTGTGACGGCTACATTGCTTTTAATTATGGTAGAAACG
AACTAATGAATATAGAAAGACTAAGACCACCTCAGTCTTTTGTTATGAAACCAGAAGTAG
GGAAACTATTGGTATTTCCTTCTTGGTTACAACACATGGTTTATCCCTTCAAAGGTGAAG
GCGAAAGAAGAACAGTAGCATCTAACTTAAATTGTTGGGATGTTCCAAAAGAATCATTAA
CAGAAGGAGAATGATATGTTAGATACAATTTTAACAATAATACAAATAGCACCTTGGGTT
ATATCAGGTGCTTCTTTGATTTGTGCTTTGACACCCACACCAAAAGACGATGAGATTATA
GGTAAAATCTATAAACTGATAGATTGGTGTGCTTTAAATATAGGCAAAGCAAAAGAAATA
GCTAGCACTAAGGAGAAAGATGGCGACAGCTAAAGATGCTCTTAATGCGATTGAGTCGCA
TGAAAAAGAATGTAAACTAATTTATAAAAGCATAGATGCTAGATTAGAAGCTGGTTCAAA
AAAATTTGATAAATTAGAAATGATGCTTTGGGGTGTGTATCCATTTATATTAGCTACTGT
AATAGCAGCAAAATTTATATGACCAAAAAAACAAAATCAAAAGTAAATCAAGCAGGTAAC
TATACAAAACCTGCAATGCGTAAACGTCAGTTTAAAAGAATTAAAGCTGGTTCTAAAGGC
GGTAATGCAGGACAATGGAGTGCAAGAAAAGCACAAATGTTAGCAAAAGCATATAAAGAC
GCAGGTGGTGGATATAAGTAGTGTCTTATTTAATAAGCAATATACCGCATTTTAAATGTT
GGGTAAGAAAAGAATTCACAGTAAATCATCAAAGATATCATGGAGAATTTTTACACGCTA
TAGCTATTGCTGTAAATACTATTCCAGATAGATCATTAAGTTTTCAAGTAGTTTTTACTG
GATGTGAAGCTGAAGATGATGAGTCTAATGTACATGGTGGTGCAATGTGGGCTAGGATGC
CAATACAAGCTCTTGTAGCAGATATACCTGTAGCAGAATGGGCATTACCTATGGAAGACC
ATTTGGCTCAACCTTGGGATTGTGAAGCCAGAGATCACTCTGTAATTGTTATGGATAGAG
TAAGTTCTAGTCCTTGGATATGCAAAATTAATAATGAATTTTATCAAGGCAAATATTTAT
TTACTGTAGATTACACTAACAATTCTATTGCTGATTGTCCTGCACAACATAAACAATCTC
ATGTTATATACATAACTGAAGACTGCGAATGGAAAGGCAATATAGTTGCTTTACCTAATA
ATAGAGTAAGAGCTACTAGTCCTGCTTTATGGGTTACAGGTGAAGGTCCACCAGATTTTG
CACCTTCTCAACATTTACATTCAGCAGAAGGTCACGAAAGTTATCTTGATCCTTTAACAA
CTTTTAATAATTTATATAGTGAACAAATAGAGGAAGAATAATGCCATTAAAAAAATCTCA
AAGAAGTTTGAAAAAATGGACAGGAGAAAAATGGACAACTCCTAGTGGAAAAAAATCTTC
TGAAACAGGTGAAGTGTATGCACCTAAAGCACAAATACAAAAATTAAAATCTACCTCTAA
AGGTAGAAGTAAACTTGCTAGAGCTAATAAGAAAAAACGTGAAGCAACTAGAAAAGGTAA
ACAACACGCAAAACACGGATTGCATAAAGGAAAAAAAAGATAATGTATGAGTATAGTTGT
AAAGTTGAAAGAGTTGTTGATGGAGATACTATTGATGTTGTTTTGGACCTTGGTTTTGAT
ATTCTTTATAAGTGCCGTGTTCGTTTATATGGCATTGATACTCCCGAGTCACGCACTCGT
AACCTTGATGAAAAAGCTAGAGGAAAAATGGCTGGGGCTTTTTTAAAAGAAGCAGTAGAA
GAAGGAGAGGTAGTTATACAAACAAAACTTAAAGATTCTAAAGGCAAATATGGAAGAGTT
CTTGGTGATGTTGTTGTAGATGGAAAAAATATTAATCAGCTTATGGTCAAATGTCATCTG
GCAGTAGCTTATCATGGTCAGTCAAAAGATGATGTAGAGGCTGAACATATGCGTAATAGA
GATATTTTAATAAATAAAGGTATTTTTGAACCTGTAACATAGGAGTAATTAATGGCAGAC
GAACAATATCCATCAAGTAGATTTGGTGGTGATATGGATAGAAATGAGGTAGAAATAGAC
CTCAATAAATTTATGTCTCTTTTACAAGAAAAGTCTGAACTCAAAGATAGAATCAGAGAG
TTGGAAGATGAATACAACCGCAACCCATTTCAGAAGTTAATCTTTGTGGCAGAAGCGATA
GACAGTTGGAGAATAATACCTAGAGCCTTCTTGGGTGTTTATATGTATCTTCTTTATTAC
ACTACATTCTGGTTTATGGATTTGCCTGATCCTAGTTTTGAACAGTCAGGTTTGATCTCA
ATAGTGGTAGGTGCAGGGGCGGCATGGTTCGGTCTATATACGAATAGCCACAAGCCACAA
GTAAAAAAAGTTTAGATTATGGAAGTGTTTGAACTCATAGCAGAAGTAGGGTTGCCAATA
GCAAGTGGTTTACTAATGGGTTTTTTTATATTTATGGTTATGAAACAAATGATGGATGGT
CTTGTAGATGAAATTAAAACAATACAAGGTATATCTAAAATGTTAATAACTAGAGCTTCT
ATTATGAACAATGACATGATACGTATAGATGTGAGTGTTTCTAGTGCTTTGAATTTAGCA
CCAGATTTAGATAGAATATCAAGGGCAGAAAATTTTGTAGAAGATGGAAAGATAGACGCT
AGGAGAGATTAGTGGATATCGTACAAATTATAGCCGATTTTGGTTTTTCTGTGGTTATGG
TTGTTGGATTAGGATATTTTGTTTTTTTTGTTTGGACTACTATTACAGAAAAGATAGACC
CTTCGGTAGAAGAAATGAAAGCAACTATTATACGTTTGACTGACCAACTAAGATTGTTAG
ACCAAGACATGATTAGACTGCAACAAAAAGTTAATACTGTTTTAGAAGTCAGGGAGAAAG
AGGGGAGACATGAAACAGCAGAATCAAAAAATAAAAAGCAAGAAGGCATTAGAAGAGTTG
ATTAAACAACAACAGGATAGACGAAATGGATAAATCAAATAATAAAATAAAATTTAATGA
AAAAGAATTTTGGGAAAAAAGAAGCAAAACATATTTAGAAGAAACTAAACATATAGATAA
ATGGCATAAAAAGGATAATTAAGTTATGGCTAGACCAAAAAAGAAAATACAAAAAAGACA
AAAAGTATTTAATGTAATTAGTAGTGCAATTGATTTAGTTAAATACAAGTGGAAAACAAC
TCTATCTTTAATGTGTTTAACTTTATATTTCTATGTAGTGTTCTTTTCAATAGATACGCT
TGCAGATATTGTGTTTGAAATGCGATATATGTAGATGAATTTATGAATAGAAATGTGTTT
AGATTTTAAACATTTTATAAAAAAAATTATTAGACCTAGAGGGCAACGAGCTTTTATTTC
CTCTATGCCAAAAGAAAATTGTAGAATTTTAGATATTGGGTGTGGAAAAAACTCTATTTT
TTTAAAATCAGTCAAGCCAAATTCATCTGTATATGGTATTGACATTGGGTTTTTTGAACA
GACAGACGAATCAAGACTTCTTTATACAAAATTAATAATATGCGAATCTAAAAATTTCGC
CCAATCAATTCAAAATATAGACAGCGATTTTGACATTGTAATTTCTAACCATAACATTGA
GCATTGTGAAAATCCTGAAAAAACATTTAGTGCGATGGTAGATAAAACCAAGGTAGGAGG
TATCTTGTTTTTTGCTACGCCATCTCTTAACTCAGTAGATTTTCCAAGTAGAGGAGGAGG
ATTGAATTTTTATGATGATCCTACTCATGTTTCTCCAGTAGATTTACTTAAATTATTCGA
ATCTGAATCACATAGACTTGAATGCACATATTACGAAAAATCAGCAAAACCATTTATTTG
GTGGTTTTTGGGTTGGGCTCAAGAACACATTTCAAAGAAAAAAAATTGGATCAGGCTTGG
AACATGGGACTATCATGGCTTCGAACAAATAATGTGGATTAAAAAAACAAGATAAAAAAT
GGATAGAGAAGAAAAGATTATAAGTATGATTATTGTTGCTATGTTGAGTCTTTTATTTTT
AGTTAATGTAGTCAACGCTGATGAAATGACACACGAGTTTAAGAACCCTAGTTTTTCAGG
AGTCGGTACATCAAGTCATTACTTGACTATAGAGAATCAAGAGTTCAATAGAAAAGAAGC
TATTAGAGAGGAAATAAAAGCATACCAGGAAGATTTAGAACGTGAAGCAGAAAATACTAC
ATTAGCACGTTTTATTCGTAATTTAGAATCAAGAATATACGCACAGCTTAGTAGACAGTT
AGTTGATAGTTTATTTGGTGAAACGGCTTCTGATTTTGGCACACTTGAATTAGAAGGAAA
TACAATAGAATATAGAGTAGAAGACGATAAGGTAACATTAATAATTACAGATGAAGAAGG
CAATACTACAGAAATTACTGTTCCTTTGGGTTCTTTTACTTTCTAGTTGTTCTTTAATAA
TACCTCCATTAGATAATGGCATACCACCTATAAGAAATATAGAATCAGCAGAAATAATAA
CTTTGTTAACAAAATTATCAGAAGTTAAAAAACCTGAAAAAAAACCAGTTGTAGCTGTAT
ATCCAAACTCTTTTAAAGATAATACAGGACAGCGTAGGTCTAATAGCAATTATGCAAGTT
TTAGTACTGCTATTACACAATCTCCAGATGCCTATTTAATAAGAGCTTTAAAACATTCAG
GAGTTTTTACTGTAGTAGAGCGTAAAGGTTTAGATAATTTAACTAAAGAAAGACAGATAA
TTAGAACTACTAGAGAATCTTTTGAAGAAAAACAAAAAGTAAAACCTTTATTATTTGCTG
GTTTGATAATGGAGGGTGGTGTTATAGGATATGAAACTAATGTCAAATCAGGTGGAGCAG
GTGCACGTTACCTTGGCATAGGTGGTTCTAAAGAATATAGACAAGATTCTGTAACAATAT
CTTTAAGAACAGTTTCAGTTAGTACAGGTAAAATACTTATAGAGGTTTTGGCAACTAAAT
CTATTTTAAGTGCTTCTATATCATCAGATGTATTTAGATTTTATGCTAATAATACTGAAT
TAGTTGAAATAGAAAGTGGTTTAGTTGAAAATGAATCAATAAATATAGCGTTACAAATGG
CTATAGAAACAGCAGTTTTACAAACAATAGAGGAGGGATATGAAGCAAACTATTGGAAAC
ATAAAAATAATATTAATGAGCCTAGTTGTGATGACGAGTGCATCTCAGCTATACGCGGCT
GATAATGAAATATTTATAGACCAATCAGGAGCAACATCTAATTTAGATATAGAACAGGTT
GGTGGTAGTGGTAACATTATTGGCGGTTCTGATGCAGCAGCAGGTTCTATGACTGCACTA
GATTTAGATGGCGGAACTATGACATTGGATGTCTTACAAAAAGGTAACACGAATAAATTC
TTAGGTGATATATGGGCAGATAACTACACAGGTTACTTCTCATTTATCGGTGATACGAAT
ACGTTCAATATGAGTACAGACGAAACTAATGCCACAGGTGCAGATGGTTCTAATGTAAAT
GTACAAGTTACAGGCAATACTAATACTATGACTCTTAATCATGCTATGACAGCACTTGCT
GCAAATTTAGATTTAGACTGGATAGTACAAGGTTCTGGCAATAGTATTACTTCTAGTATT
GATGTCGATGGTGCTACAAACTATATGGATATAGATGGAAGTGATAATACAGTCACTTAT
GATGGTGATGGATATGCTGGAGGCTATTTTTACTTAGACCATACAGGCAGTACAAGAACT
TTTAACATAGACCAAGAATCTACATCTGACAATGACTGGCTCAAGATTACATCTGTTGGC
TCTAGTGGCACTGTTTGTGTTACTCAGTCAGACGCAACAACTTCATTCGTCTGTTGAAAT
AGGCTCTATCTCAGAAGTTAGAGGCAACGCACAAGTTTTAAGAGATAAGGCTTACGGAGC
TGAGTTACAATTTAACATCCAGCAAATGGATGATGTACGCACAGAAGCTGGCAGAGTTGC
CATAACCTTTGAAGACGACTCAACAGTAAAACTTACTGAACATTCTAAGTTGGTTATAGA
TAAATACATCTATGACCCAGACCCTTCTAAATCAAAAATGGCATTAAAGTTTGCTAGTGG
CACAGCACGTTTTATAACAGGTAAGTTTAATAATAAAAGCAACATATCTATACAAACACC
TACGGCAGATATAGCTATTAGAGGTACTGATTTTACTTGTACTGTAGATGAACTAGGGCG
GAGTCTAGTTATACTTTTACCAGATGAAAATGGATTATCTAGCGGAGAAATCATAGTATC
TACTGGCATAGGTAGTGTCACTTTAAATAAACCTTATCAAGCTACGACTGTATCTGTTTA
CGAAAGTAATCCTACTAAACCTATAACCTTAGATATATCTTTAGAATTTATAGATAATTT
ACTTATTGTAAATCCACCAGAAGAAATAAAAGAACAACAAGAAGAAACACAAACACAAAC
TACAGCAGATTATTTAGAGTTTGATGATTTAGATATTGATTATTTGGCAGAAGATTTTTT
AGAAGCAGAAGAAGATTTAGAGTTTACAGAGCTTGATATTGATATGCTTGCTACAAACTT
TTTAGAAGATTTGTTAAATGTTATTGATGCACTAGCTATAGATAAAGAAGATGACTCTTT
AAAACAAGGCGGAGTTGGAATAAGAATAGCAGGAACTAAGATAGGACAAGATAAAGACAC
ACAAATAACAACAATAGTATCAGGACAAAATATAAGTTTTATTCGTTCTGTCAGTCAAAG
CACTAAACTAAATGTTGATGGTTCAGGAGCTTATACAATAATATTAATGCAAGATGGAGT
GACTAATACTGTTAAAGTTAATGGAGGTTCGTCAACTACTATAAAAATTAAACAAGGTTC
AGGATGAAGAATGTATATACTTTATTAGGTTTAATATTTTTATTAAGTAGTGTATTAGTT
ATAGAACCAAATATTTACCAAACTTTAAAATTAAAAACTTTTGACACTTTAGTTCCAGAA
CAACAACCTTCTGAGTATTTTACTATTTTAAATATTACAGAAGAAGATATAGCTAATGAG
GGTGGCTATCCTTTATCTAGACAAACATTAGCACAAATACAAATTAATCTTTTGCGTAAG
GGAGCTATAGGAGTTGGATGGGTTATAGCTTTTCCACAACCTGACAGATTTGGTGGAGAC
TTTGAGTTTTCTGAAGCTTTATCATTTTCTCCTAGTGTATTAGCTATGTTTGAAGGCAAT
GGTGAATATCCTCCTACTACAGGCACAGTTATATTAGGTGATGATATAGGTGGTTTGAAA
GCAAAAGGTGTTATACAAAATATAGAAGTTTTAAAACAAAATGCTAATCAAGGTTTAGCA
GTAGCAAGAACTGATGCAGATAATTTAGTAAGAAGACTGCCATTGCTAATGAGAACAGAT
GACGGCTGGGTAGCATCTTATGGAACAGAAGTTCTAAAACTATTAGCTGGTGCTGATACT
TATGTAATTAAAACTAATGCTAATGGTATAGAAGAAATAAGAGTGAGAGGTTTACCTCCA
GTCAAAACTGACAGTCTAGGTCGAAAGTGGATAAGTTGGGTTGATACTCCACAAACTAAT
CTTGCAGAAATGGATGTAGAAAATAAATTTGTTTTTGTAGGGTTTACAGCTAAAGGTATT
ATGCCTCAGATTGCAGTACCAAATAACAAACTGTTAGAGCCACATAAAATACAAGCAGCG
TTAGCTGAATCTATATTAATACAAAATAGTCCTTATATACCTGATTATGCTATAGCAGTA
GAGGCAGTATTATTAATATCACTGATATTAATAACTTGGGTTCTAATAAATATTTTTGGA
ATTACAACAGGAATTATAACAACTAGTTTTTTATTTTTATTAGTTAGTTTTTTTGGTTAC
TATTTAATACAACAAGGACTTTTAATAGATGTAACTTGGTCACTAATATCACAGTTTATA
ACTGCATCTACTGCATTTTATTTGAGATTTAGGGAACAATATAAACTTAGACAACAAATT
AAAGAACAGTTTGGTAAATATCTTGATCCAAGGATGGTTAAGAAGTTGCAAGATAATCCA
GAGCTTTGTCAGGTAAATGGTAAAAGAGTTGATTGTTCTATTATATTTACAGACCTAAGA
GGATTTACTAGTCTTTCAGAGTCAGTAGAACCAGAAATGGTAACGTACATAATGAATTCT
GTACTAGATGTACAAGTACAAGCAGCTAATAAATATTTTGGTTGTACTGATAAGTTTATT
GGTGATGCTGGTATGTTTCATTGGAATACAATTATTCCACAGGATGATCATCACAATCTT
GCTTTACGAGCAGCAAAAGAAATAGAAAAAAATATTGACCAGTTAAATATTAAATTTGCA
GAAGAAAATATACCTGAAGTTGCTATTGGTATAGGTGTAAATAGTGGTATTTGTATTGCT
GGAAACTTTGGAGCTACAGATAGATTTGCATTTAGCCTTATAGGAGACCCTTGCAATGTT
GCAGCTAGATTAGAATCAAGCACAAAAGTAGCTGGTGTAGGAGTATTAATAGGCGAAGAA
ACTGCAAAACATAGTAAATTTCCGTTAAAATCATTAACACCTATAGAAGTAAAAGGAAAA
GCTAAAGCATTGCAAGTGTATACATGGATATAAAATTAAAAGTTTTTTTAACATGGTTTA
TAGATTTATTTAAAACCAGATACAAAATAACAGTATCTTTTAATAAAGAGTATGGAGATG
CTGATGACAAAGTTTATGTATCTAAAAAAATTATTACTAAAAAAGAAAAACATTTGAAGT
TTAAAGATGAAGATAATAATTTAATTGAATACAGAAGTGCTTCTGGTCTTAATTATATTA
TTGAGGATATGTAATGAATCAAGCATTAGCAGGAATAATAATAGTACTAGGTTTTTTAAT
TTATTATTTGCATAACCAAAATCAAATACTAACAGCTAATAATATGGCACTAGAAGGTGC
TATAGCTACACAAGAAGAAGCTATACAAAGTTTGCAAGAAGATTTTTTATTACAAACTAA
TCAGTTAAATGAATTGAATTTGAAAAGTCAGGCTGCACAAAGAGAGTTGAATAGATATAC
GCAGTTTATACAAAACTATGAACTAGCAGCAAAAATTATTGCAGACCCTATAGAAATGCA
AAGGAAGATAAATAATGGAACTAAACACATTATGGAAGACATCGAGAAGATTAGTGCTAC
AGTTGATAGTCTTGATGATGATATGCAGTTGCAGTCTTATTCCAACTAAACAAATAGAAA
TATCAGCTAAACCATTAGAGCGACAGATAGCTCATCCTGTCATGCCTAGAGAAATAGACC
TGCGTGAACCTATGTGGATGACTATAACTCCAGAAAATGCTGATGAACAATTAGCTAAAA
TAGAAGAACAAGAAGGTGAGTTAGTATTTTTAGCTATGACAATACCTGACTATGAAGTGA
TGGCATATAATATGCAAGAACTTAAAAGATATATAACGGAGTTAAAAGAGGTTGTTGTTT
ATTATAAAACAGTAACTACACCTAAAACTAAAGAAGGGGAGTAATATGAATATTTCACAG
GAAGGTATTTCACTAATAAAAAAATTTGAAGGTTGTCGATTAGAAAGCTATCAAGATTCA
GTTGGTATTTGGACAATTGGATACGGAACAATTAAGAATGTAAAAGAAGGTGACAAAATT
ACACAAGATGAAGCAGAGCATTTATTGCAAGAAGAAATGCCAGAGTACGAAGGATATATA
AACAACATGGTTACAGTACCTTTAAATCAATGTCAGTTTGATGCTTTAGTTTCATGGGTT
TTTAATTTAGGACCAAAAAACTTGAAAGAATCAACACTACTTAAGTTATTAAATTCAGGT
GATTATCACACTACACCAACACAAATAAAAAGATGGAACAAAGCTGGAGGAAAAACATTG
CAAGGATTAATTAGACGAAGAGAAGCAGAAGCACTTCTTTTTGAAGGCAAAGAATGGATT
GAGGTCTAATATGCCTTTAGCTAAATATGTTTTCAAACCAGGTATAAATAAAGAAGGAAC
TAATTACTCTAATGAGGGTGGGTGGTTTGATGCTGATAAAGTTAGGTTTCGTAAAGGCAA
ACCTGAAAGAATAGGTGGATGGTCTAAATTTACTAATAATTCTTTTATAGGAACTTGTAG
AAAATTATATCCCTATAAAGCAACAAGCGGAGATAGTTTTGTAATATTAGGCACTCATCA
AAAGTTATATAATTTAAGTGGTGATGTTTATTACGATATAACACCTATAAGAGCAACAAC
AACTAATGGCATTACATTTGCTGCAACTGATGGTTCTTCTACAATAACTGCAACAGATTC
GAGTCATGGAGCAGTAACAGGAGATTTTGTTACTATTTCTGGTGCGGTTTCTTTAGGTGG
ATTAATTACAGCAGATGTACTTAATCAAGAATATCAAATAGACGCAGTAACTGGAGATAA
TACTTATACTATTACAGCAAAAGATACTACAGGAGCAACAGTAACAGCAAATAGCAGCGA
TAGTGGTAATGGCGGTTCTGGAGTAGATGGTGCTTATCAAATTAATTCAGGCTTAGATGT
TTATGTAAGAGGAACAGGTTGGGGTGTAAATACTTGGGGTGCTGGAACATGGGGATCAGC
AGGAGATTTATTTTTAACCAATCAACTCAGATTATGGTCAATAGATAATTTTGGTGACGA
TACTATTGCTGCACCTAGGGCTGGAGCTTTATATTTTTGGGATAAATCAGATGGATTAAC
TACAAGAGCAGTAGCTGTATCTTCTGAATCTGGTGCTAGTAATGTTCCAACAGCTTGTTT
GCAAGTTATGACTTCAGATGTAGATAAACACGTTATAGCTTTTGGTTCTAATCCTATAGG
TAGTTCTGCAATTGATCCTTTATTAGTCAGGTTTTCTGATAGAGAAAGTGCAGTTGATTG
GACACCTACCGCAACAAATCAAGCTGGTGGTGTGCAATTATCTCAAGGTTCTACAATTGT
AGGGGCTTTGCGTACTAGACAAGAAATACTTATATGGACAGATGCAGGTATTGTATCTAT
GCGTTTTGTTGGAGAACCTTTTGTTTTTAGCTTTACAGAAGTTGCAGAGGGTGTGAGTTT
AATATCACCAAATGCTGCAACTAATGCAAATGGTAGAGTATATTTTATGGATCGTGATGG
GTTTCATGTTTACTCAGGAACATCACAAAGATTACCTTGCACAGTATTAGATTATGTATT
ATCAGACTTAAATCAAGATCAAGCCTATAAAGTTTTTGCTGCTGCAAATTCAAGTGTTAA
TGAAGTTATGTGGTTTTATCCTTCAGGCACAAGTACAGAAATAGATAAATACGTATTATT
TAATTACTTAGAAAATACATGGTCTATAGGAACTACTACAGATAATTTTGTAAGAACTGC
ATGGAACGAAGCATCTATATATGAAAATCCATTAGCAGCAAGTAAAAATAGCAGCACATC
TAACTTAAATTATGTATATAGCCATGAAATAGGACATGGAGATGGCACAGATGCTTTTGC
AGCTTTTATAGAATCTAGTGATTTTGATCTAGCTCCAGATGGAGAAAGGTATACATTTAT
ATCAAAGTTGATACCTGACATAGAATTCAGAGATCAACAATCAACAAGTGATAGTGTTAC
TTTTACTATTAAAGGCAGAGACTTTCCTTTGCAAGATTTATCTACTTTACAAACTATAGA
TGTAACACCAGCTTCTACATTTGCAAATACAAGAGCAAGAAGCAGACAAGCAGCATTACG
TATATCTAATTCATCTAGTGATTACGGCTGGAGATTAGGTGATTTGAGATTAGAAATTAG
ACCAGATGGTAAAAGATAATGGCTGATATCAGAACGATAGCATTACCAGTAGCTGATTTA
GAATACAATTCTAATGATGAAGCTTTAACTAGAAGAACTATAGAACAAGCTATAGAAGAT
ATAAATGTTAGAATAACAAACATACAAAGAATGCAGTCTACAGTTACAAGTAAAGCTTCT
AAACGACATCAATTTTTATTAATGGGGCTAAAACATGGCTGATGATTTAAAAGTATTAGG
TCAGCTAGACCCAGCAGCCACTACTACAACAGTTTTATATACTGTGCCAGATATGACACA
GACCACAATTAGTTCGATTGTGGCAGCTAATAGAACAGGATCAGCCATAACATTTAGATT
AAGTGTGCACGTTGCTGGTGCAGGTGCAGATGACAAACAATTTTTATACTATGACAAATC
AGTTGCAGCTAATGATTCATTGGCTATAGTCATAGGTATAACCTTAAATCAAACAGATGT
ATTAAAGGTTTATACAAGTGCAGTTGATATGAGTTTTAATGTGTTTGGATGTGAAACCTT
AGAGGAAAGGTAATGAAATATAAAATTAAATCTGGAGATACGTTAAGTCAAATAGCTAAA
GATAATAATATTTCAGTAAAAAAATTAGCTGAATTAAATAATATTAAAGATATAAATAAA
ATTTATGCTGGTAAAACTTTAGATATTCCTAGTCGTGAAAAACCTAAAACAAAAAAATCT
TCTAGTGTAGAAAGAGTAAATCAATCTGATCCATTTTTTATACAAGAAGAAAGTGGTGAA
TTTAAAAGTACAAGACCTAAATCTACAACACCTAAATCTATAACTAAAGTTACACCTGCA
ATACAAGAAAAAAAAATTGCTACAGATAAAAATAATGAATTTTATAGTGGTAATTTACCT
TTAGCAGTAAGACAGTTAGCAGATGATACTAAATATGATATTTTTAGAAATTTTTTACCT
AAAGAAACAGCAGATAAATTAAGTAAAAAACTATTTGGTGAAGAAGAAAATATTACAAAA
TCAGATTTTAGCAAAGAAGAATTTGAAGTTTTAAGAAACATTGTAAAACAAAATGTATTA
CAAGATAAATTTTCAGTTGATTATGATGATTATAGAAAATTTGGAGCAAAAGGTTCTTCA
ACAATAAAAGATAATCCTTTTGAACTTTTAAATAATCCTGCTCGTTCTTTACAATATACT
TTTGGAAAAGGAAACATTAATGTTGATGATAAAGGAGATGTATATTTTACAGATCAATTT
AATTTCAATGACGCTAAAATGGCAAAGAATCCACAACCATATTATGGTAGTGCTTGGGAT
GATGAAGGGTTTTTAAAAATGGATTATGCTTCTGGACTAAGAGGACTATTAAGTAATCAG
TTTAAAAAAATAAGAAATTATAAAACACGAGTAGGTAGAGGTGAAGGTGAGGGAGCTGTA
ACTAATTTATTAATTGGCAATATTAAAGATTTTCAAAATCCTATTAATGAAATTTATGCT
TCTAGAAAAACAGGTGGGATAACAAATTACAATAAAGGTGGGCAAATGGATATACAACAA
CAAACTAAAAACGTAGCAGCACAAGGTCGTTATGGCGACTCTATGTTACTGCATGTCAAT
CCAGCAGAGGTTAAAGGTTTAGCATCAGCTATGCCTATAACAGTTAATCCTCAAACTGGA
CAGCCAGAAGCTTTCTTACCATTTCTAGCACCTTTATTAGGTGGTTTTGCAGGTAGTGCT
TTATTAGGTGCAGGAACAGCAGCAGGATTAAGTACAGCAGCAGCAACAGGTATAGGTGCA
GGTTTGGCACAAACAGCAGTTACAGGTGATATTAAAGAAGGTTTAATGGCAGGACTTACA
GCAGGACTAGGTTCAAAAATATTTTCAGGAGCTGGAGATTTGCAAGTAGGAAAAGATGCT
TTAACTACTTCAACAACAAGTCTTCCTATTGATCCTACAACAGGTTTAAATTACACACCA
ACTCAAGCATTAGAAAGTGCTATGACACAAAATATAGGAGCAAGTAATCCTGCTCTTCTT
AATCCGCAAGTTGCAGGACCAACTGTAACAGGTACTTCTATACCTCAAACATTAAATCCA
GTAGGACAAGCAGAGTTAAATGCTTTTATGAGTAGTCCTACAGCAGATAATTATTTACAA
ACTTTTTCTGATGATGCTATAGCACAGTTTGGAGCAGAAGCAGGTAATCCTACTAATTTA
GAATCTTTAGGAGCAGCTTTTAAAGATTCAACTGGAAGCATAGATTTAGGACAAGGATTT
TCTAATATTAGTTCAGCAGCTATGAATGATCCTTTGGCATTAGCAGGACTAGGAACTACT
GGAACAATGTATGGCATGGATATGATGCAAGCAGACTACGAAGAACAAATGGCTAGGATG
CAAGCTGAAAGAGAAGAGAAACGAAGACAGAATATGTTAATGAATCCTGAACCTATTCTT
TACTCAGCAGAAGGCGGAGTTACAAACTTTAGAAGAGGTGGAGAAACTGATGACGATATA
ACCAGAGGGGATTTACCTCAAATATTTGCACCAGCTAAACAAGCTTATCAAGTTAATCCA
GATTTTATGCCAGGGTTTTCACCTGAAACTATGTATTTTAATCCAGCTACAATATCAGCC
CCTGCGTCTGGTTTACAAGCAGGTGCACCTCCAGTAGGTACTGATACATATACTGGCTCT
AAAGGTGGTTATGGAGGCAGACAAGCATCTATAGCACCGCAAGTATCTATAGACCCATTT
GCAGCTTATACAGGTCAACCTCCAACAGGTTTAGAATTTACTAATACTCCTATACCTATG
CCAATAGAACCTATGCCTGAATTACCTGTGCCACCAATTTTACCACCTGCTTCTGATCCT
ATATTTAGGATGCCAGGTATGCCAGGTATGCCACCATTTTTAAATATAGACGATTTTAGA
GCAGAGTATGCAAAAACTAATCCAACACCTCCTGGTGGTGGTAAAGCTGTTGGTGCAAAA
AGGCGAGCAGCTTACGAAGTTGATTTAATGAATGCTTTTGATGATTATCAAAATGTAGCA
ACTGTGCCTCAACTTATGACAGCTCCTCCTATTGAATATACTAATATGCCTTCTAGTAAT
GCTTTTGGTATGACAGGAGAAGATTTAGGAATTACACAACCTCGTACTCTTGGCGAACTA
CTACCACCAGGAACTGATAATGGAATAGATATATCTGATTTTCTAGGCAGTAGAGAAGAT
ACTTTAGCAGGTGCACAGGCTATGTTTGGACCACAAGTAACATTTGCTACAGGTTTAGAA
CCAAGTACAGACTCAGGAATGGGATTAGGACTAGGCGAAATGATGACGGCTGAAGAGTTA
ATAGCTAGAGGTGGAACTCCACAACCTAGAGGTTCAGGTATATTTGGTAAAGGACCTATA
GTAGATTCTGATGTATCTATACCAACAAATTATATGTTTGGACCTCCTATAAGAGAAAGA
AAAACAGGCGGTAATACTTTAAAACCTATTCCAGAAGATAATAAAGGCTTACCTAATTTA
CCTAAAGATGTAAGAAATGAAATGGGTTATATGCAAGAAGGTGGTATGACTGATATACAA
AGTGATCCTCTTACTCGTGAAGTAACAGCATTTTTATTAGGTGAATCAAACAACGAAGAA
GCTTTAAATATGTTTTTAACTAAGTATGGTAATGAAGCGTTTATGCAACTTAGAGAAGCT
GTATTGCAATCTGTAGTGCCAGGAGCACAAACGGAAGGGTTGATAAGAGGTGATGGTCAA
GGCGGCATGGATGATGATCTTAGGGGCATGATAGGTGATAAAGAAAGAATAGCTGTATCT
CAAGATGAGTTTATTGTTCCTGCTGACGTAGTATCTATGTTAGGTGACGGAAGCTCAGAT
GCTGGTTCTAAAGAACTTTATGACATGATGGATAGAGTTAGAAAAGAAAAAACTGGTACT
ACAAAACAAGCACCTAGATTAGCTAATGCTGGAGGACTATTACCTGCATGAATGAGCCAG
CAATAAATCAAGAAGCTTCTGGAATATATGAATTTTCTTTAATACCCTCTGAACAAATAT
CTTTAGTTTGGAGTCAAGTAGAAGAATATTTAAAAAAGTCAGCCAAAAGATCAGATGGCA
GAACAAGAGTAGAAGATATATTTTATGATTTGATTAATAATCAAACACAGCTTTGGATTA
TATTTGATACAGGTAATTTAAAAATTAATGGAGTACAAATAACTTTATTTAATGTATATC
CAACAGGTAAAAAAATGTTAAATCTAGAACACACTTCTGGAAAAAATATGCAAGATTGGG
TGGAGAGTGGCATAGATATAATGACTAGATTTGCAAAAACTAATGGTTGTGAAGGTATAG
AAGGTATGGGTCGTCATGGTCAATGGAACTGGGTAAAAAATAAAAAAGGTTGGAAAAAAC
CTGCAACATTTTATGAATACATTTTTGAGGATGATAAATGAGAAAATATAAAGGTGGCGG
AAGTTCTGCACCAACAGAACAAACTGTATATAGCACAGACTTACCTGAATATGTAGAGCC
GTATTTCAAACGACTCTTACAACGTGGTGAAGCTGATAGCTTACAAGGATACACACCATA
TGGCGGTCAAAGACTAGCTTACTTTTCACCTGATGAATTGACTAGTCAAGCTATGACTAG
AGGTTTTGCAACTGCTGGTACACCACAACAGTTTACAGATGCAGCAGCAAGATATGGACA
AACTTCACCATTAACTTCTCAATATACAGCAGGTCAAACTCAATCTACTTATAACCCAAG
AGAAGTAGGTCAAACTTATCAAGCAGAAAGAGCAGGTCCTACTTATCAAGCAGGTACTTA
CAATCCTAATTATCAAGCTGGTAAGTTTGATGCAGGATATGATGCTAGAACAAGAGCATC
TCAATATATGGCTGGTCAAGCATTGCCAACATATGATCCACTGGCTTATGAACAAAACCT
TTCTAGGTTTATGTCGCCTTATCAACAAAATGTTATTGATATAGAAAAAAGAGAAGCTGC
TCGTCAATCAGACATTATGAGCAAAGGCATAGGTGATCAAGCTACAGCACAAGGTGGACT
AGGTGGATATCGTGAAGCTATTGTTCAAGCAGAAAGAGAAAGAAACTTAGGACAACAACT
AGGAGATATTCAAACACGAGGTAGCCAAGCTGCATTTGAATCAGCACAAACACAGCTTGA
AAGAGAAAGAGCTGCTCAACTTAGTGGTGCACAATTTGGTTTATCTAGATTTGGTGCACA
AGAAGGTGCATTGCAAACACAAGAACAATTATCACAAGCATCATTTAATGCAGGTGAACA
AGCTAGACAACAGGCTGCTCAACTTGGATTATCTGCACAGCAACAAGAAGAAGCTGCAAG
ACAAGCTCAAGAAAAATTTGCACAAAGCGGATTTCAAATGCAAGAAGCTGCTCGTCAAAC
TCAAGGAACTCAAGCATTACAAAGATATCAAGCAGAACAACAAGCATTGCAACAACAAAG
TGCACAAGGTATTCAAGCCTATCAAGCTGGTGAAGCTGCAAGACAACAAGCAGCTAAACT
TAACTTAACAGCAGATCAACAGAATGAAGCTGCTCGTCAAGCACAAGAAAGGTTTGGTCA
AAGTGCATATGATTTATCTAATCGCTATAACTTAGCTGCTGCAAGTATTACAGGTGCTTT
AGGACTCTGTTGTACAATCTGCATAATCTCTGGATTTTGTTGAGTAGAAAGCATTGTAGC
AATATGTGCTTCGTGATCTTGTTCTATAAATGCTTTAACAGGTTTACCATTAATTAAGTT
TTGTACTGCTGTTATAGGATCAACTGGTTGTATATCGTCTGTATCAGGAACAATAGTATC
TACATCTTCAATACCTAATACATCAAGCATTTGTCTATGTAGTTCTGGCAGGTTATACAT
CTCAGGAGATGATTGTGCCAATTGCATTGCAGCTTGATACTGCATAATTCTTTGAGCCAT
AGTAGCTGCATTCGGATCAGATACAGGTAATATATCTACTCTATTATCAAAGTCTGATCC
TTTAATAAATTCTTCTTCATCCATTTCGTAAGGATAAGAAGGTTCAGTAAAGTCTTTGAC
TATACCTACCAGGATATCAAACTCTTTTCTCATAGAAGCGTGAAGTCTAGCTTGTACTGC
ACTCATAACCTTTTGATTTCGTTCAAGTAATGCAAGTGTTGTTCCTACTGGAGCTTGGCT
ATTCATGTCAGATATTTTCATATCAGATATGCTAGCAAACCTTCTTCCTTCTTCTACTAT
ATTTTGTAAAAGCTGATACAAAGTTCCTGATGGTTCTTTGTATGGTAAGAAAGTAATATT
GTCTCTGATAGCACCACCTGGCACATCAACATCTCTAAATTCACCAGGCATGATGGGAGT
ATCATCCCCTTTTATACGCAAGCCTCTTGCTTTTAAACCACCAGGAAGATTAGATAATGT
TCCTGCATCTACAAGTTGTCTTAGTATAGATGTGGCTGATTTAGCTAAACCACCTACCAT
ATGTATCAATCCAAACCCATAAAATCCTAATCCTGGCAAATATTGATAATGAACAAAGTG
CATTCTTCTTAATTTGTTTGCATCATCTTCGTAATAATTTCTACGAATACTTAATATAAT
TCCACTTGGGTAATCAATTGTAACAACGTAAGGTATAGCTATACCTGTTTGTTCTCCTTT
TGCATCAGTATCTTCAAACCCTTCTAGGTCTAAATCCACCTGCATTTCTAATATAGTATG
GCTTTGATCGTAGCTATAAGTATCTTGTTCGCCTGTTATATCGTTATACTTTTTAGTTAT
ATCTGATGTATTCTGTGATCCAGCAGGTAATTCAATATCTCTATAGAATCCATTCACTTG
CATTTTTCTAATAGTATTAGAAGACTTACGCATTACATGGGTAGCACGTTCACAAGTTTC
TAAATCACTAGCACCATAATTAACTACTACATCTTCTGCTGGTACAAATATAGAACTTGG
TCTATTTAAACTAGGATCAAAGTAAACCTTACGAAAAGCAGAACCTGCCAAAGGTAAAGA
AAATAACATCTTTTCAGTTTCAGTTCTGTATTCTGACATTTCATATGTCAGTAAGTAATT
CAAATAGTCTTGTACTCTTATTGCTTGTTTTTCTTTATCGTCAGTAATCTTGCCAACAAT
TTTAGTTTTCACAGGTCCTTGAGCTGGAAACATCTCCGTTATTGATTGAGACTGAAAACG
TATTACTGCTTCTGAAAGCATTGGGTGAAATACTCCACAAGCACCAGCCCAAGGTTGTGT
TCTTTCTTCTATCTTTAATCCTAATTGATCTAAACCTTTAGTGTAAGTTTCTTCCCAATC
TGCACGAGACTCTTTATCTCCGTTATATGCACTTACTAATTCATTACCTATTTCATTAAG
GACATCATCATCCATAAAGTCTGCTAGGTTGGAATCAAATCCTTGATCCCCTACTTCCAT
AGCATTAGGATCAAAGTCTATAATCATGCCACCATCATCAGTTTCTATAGCTACTGATTC
AGGATTTTCTATTTCTATACTTATATCAGCTTCTAAGTCTTGTTCTACTGTGCCGTCTAT
AGGTGTAGCTGGTTGTCTTTCTATTGCCATTTAATATCCTAATAATAATTTGCAGTACGA
TTATGTTCCAAAGGTTCATCTTCTTCGTCAGAATGCAATGAAACAAAACCACCTTGTCTG
AATCTTAACAGAGCTTGCGTAGTGCTATCAACTAAATCGTCATGCTCCATATTTGGAAAT
CCAGCGAATTGTTCTACTGTTTCTTCTGCCCATCTAGTTTCAGGACACCAAACTACACCA
GAAGCAAATAGATCAGAAACTGCATTTACTCTTGATATCTTATCGTTACCTCGGCTAGGA
GTGTATTCTTGTACTGGTATTCCCATTGCTCTTAATTCAAAGATTAAAGGCATACCTGCT
GCTTTAGCTTCTACTATAAACGCATCAGGTGTATAGGCTCTGTACTTCTCCATAGCCATT
TTCTTTAACTCAGGAAACTCTAACCTTTCTTGATATGCATCTAGCAGTATAAGATTAGGT
GCTAGCATTCCGTCATCATCTTCTAAGTAAAAAACACCCCAGGTTGTGCAAGCAGAAAAG
TCAGCTCTTTGATTCTTCATAAAAGCTGTATCCCATGATTGGATAACAAACTCGCAATCT
GGTGGGTTTCTCCCTTCCCAAATCTGCCACCAGTCTCTTTTAACTAATGCACCCTCTTCT
GAAGTAGGGTCTTGTTGATATTGAGCCATCCACTTACTATTGGGTAGCTCGGCTTTCAAA
GCCTGTAATTCTTCCATTTTCCAGAACTCTGCCCACAAAGGATTACCTGAAGGCATAATC
GCAGGAAGTTCTATAACTTCCCATTGGTCTGCACCACCACGTTTAATGCTAGCATCAACC
ACTTGTCCTGTTAAATCTTTATTATGCCATCTAGTCATTACCACAACAATTGCACCATTT
GGTTGCAAACGCTGTCTCGGACCAGATGTGTACCACTCGTAGGTTCTATTGAATACGTTT
ATATCTGCACTCGCACCTTCTTGTTCTGAATGGGGATCATCAATGATTAATAGATCAGCA
CCTTTACCTGTTACTGCACCACCCACCCCTATCGCAAAGTAATCACCACCCTGGTTCGTA
TTCCACCTACCAGCAGCTTTACTGTCTGATTGCAAACTGACATCAGGAAATACTTTCTTA
TAATCTGCACTATTAACTAAGTTCCTAACCTTTCTACCAAAGCCAACAGCTAATTCTGCG
GTGTGAGCTGTTTGGATTATCTTTTTATCTGGATACTTACCTAGAAACCAAGCAGGTAAC
AGGTAAGAGGCAAACTCACTCTTAGTATGTCTAGGGGGCATATTGATGATTAAACGCTTT
AGATCGCCTTTAGCGACTCTCTCAAACGCATCAGCCATTATTTCGTGATGATGACCATGA
ATAAACGCTGACCACATCTCCCCAACAAAGTCCATGAAACCATCATGGCATTTCTCTCTA
CCTTTAGCTTCCTCTAGCTCCTCAAGAAGAGACAATAACTCTTGTTTCTGTACGGGGGAT
AAATTCTTTACTTTACCCAGTAAGTTTTTGTTCATGTTTATTACGCTCTCTTCTCCATAA
TGCAAAGAACAATAAGATCAAAGCTGGTTGGAGGAACACAAAGATTACAATATTGGCTAG
TTGGTAGCCCATTCCAGTTACATTCCCAGTCACTTGTAATATATAAACACAAATATTAAA
AAATACACTAATAAGTTCTTCCATATAGTAAGTATATACTTATTTAATAAATACTTCCTA
AATAAAATCCTTAATAAGTACTTAGTATAATAAGTATTTATTAAATAATGGGTAATTACT
GGGTATAGGAACTCTTAGATTTTAACATATTGCACCCCCTTCACAGAAAAAGCAACAAAA
ATTTAAAAAATAATATGGGGGGTGCAGGAATCCTGGGCATTATCCTAGAGAAAACCTATA
TCGGAGCTAAAAAAGCTAGCAAACTGCTATATAATAGGGGGG
>NODE_4_length_42710_cov_1763.909577
CGCTGCAAAAAACACAAATCGTAACTTTATTGGTTGCGAGATGGATGAAACATATTATAT
TAAATCTATGGAGAGGATTAAAAATGGATAAACAAACACGAGCAGACACACCCTCGTGGG
AAGAGTATTTCCCTCTCCAGCTAATCTGCGCCTCCTTGCTGGCCATCCCTCGATAAGTCT
TCCAGCGTGTGCCGTCAGCCTCTTCAAAGACATTCCCTGGTGTCTCATCTGTGCCCGACA
ACATTGATCCGCACATAATACAGTCAGCACCAGCCGCAAGAGCTTTGACCATATCTCCAG
AGTTTCTTATGCCGCCATCGGCGATAATCGTTACGTCGCGGTCTGTCTTGGCGCAGTCCA
ACACGGTTTGAAAGCCGGCGACACCATGGCCGGTCTCAATTCTTGTTGAACAGATAGAGC
CCCCGCCAATATTACAGCGCACAGAGTCAGCACCCCAATCAGCAAGGTCATTAATGCCCT
TCAAGGTGGCGATGTTCCCGGCCATAATATGTAAATTGTCACCGAAAGCACTTCTAAGTG
TGTGAATTGCATCCTTCATCAAAATGTGGTGTCCGTGAGCAACGTCAACACACAAAAAGT
CAACACCTAGAGCGTTCATAACGGCCGCTCGATTTATATAGTCATCAGTGACCCCGATGG
CTGCTCCGATTACTATGTCTGTGTCGTGGTTGTCTAACGCGAGGTTCTTCGCCATAGTGA
TAATGTCAGCTTGCTGCTGAATAGTATTATAGCGGTGAATGATTGCTGCACCGCCGTACA
ACCCGACTGATACCGCCATGGCAGTTTCGGATATTGTGTCCATTGGTGACGCCAGAATCG
GAACCCTTAGCGAAAGACCATTGCCGAGGTTGACCTCTGTCGATACTTCGGAGCGCGAGC
GGATATCCGAGTATTGTGGCACTAAAAGTACGTCGTCGTATGATAGTGATTTTTTCATAA
TGCTACCCTGTTCAAAAAGTTACAAATATCGCTCACGCGGTACCAAGTTTTGTCGTTTGG
GGCGTCTGGCTCGGGCAAAAGATGCAGCTTTGGACGCCTGTCTGAAATATGTGTGTTCAC
TACAAAGATGGTTGGGACTCCTTTGAATCTTAGTTTCTCTTCCAGTTCAGGATAGTCATC
AATGTTGTACGCAAAGAAGTGCAAATCTTTATACTCTTCCTTGTTCGAGACATCCACAAA
ATATTCTCTTAGATTGTGACAAAGGTGACAATTGTTAGAGTAAAACTTTAACACAAATGT
CGTATTTTCTTTGATGTCGCCGCGCAATACATTATCAAGTGCATCGCGCGAAATTCTAGT
TACTGCCATTTAATACCTCCTTGGCGGTGTTCATACAGTCAGGGCAAAATAGTCTTACTA
CATCTTGCTTGACCACTACTGACCATGATTCTACCATTTCTTTATTCTTCTTGTCAAACT
CTTTTTGACATATTCCGCATAGTTCCGGCATCTTGCCAAACTGTGCTACTTGGTTAGCCA
TCTTTTCTGAAGCTTCTGCTCCAACTTGCTTTTTAACGGCTCTTCGCTGCTTCCGGTTCA
TCGATTCATAGCCCCAAAGATCTGTCTCTGGTTGCTACCATCGAATACCACAACTGCTGA
CGGGAATGGAGCTGAGTTTGTGCTGTCTCCAAACTTAAGACGACCCTTAACAAAGTGTAC
TTCGTCGGCTCTCATAACATATTGGTGCCAGTACTTTGTATCAGTTCGAGCCGGGATCAG
CATAACTACCTTTGTGTTATCGTTGCGAGAGGCCTCGTAAGCCTTCTTAATCCACTTTTC
GATACCTCGGCCGTACGGAGGATTAATGAAGCTTGTGTGCCCCTCCCAGCTATGCGAAAG
CCCATCATCAGCTTCGGTAAAGAACTTCGTGCATTTTGCATTGTCGGCGTCTGCACAGGG
GTCCAAATCAAACGGGCCAAAGCGCCAGTTAAGTTTGTTGTAGAAGTCCTGTGGTGTTGC
CCATTGTCCCGTCTTCGACGAGAACATTACTACTTGTGTTTGTTTATCCATTTTTAATCC
TCTCCATAGATTTAATATAATATGTTTCATCCATCTCGCAACCAATAAAGTTACGATTTG
TGTTTTTTGCAGCGATTGCTGTCGTTGCTGATCCCGCAAAGCAGTCCAGCACTAAGTCTC
CCTCATTTGAGTGTTTCTTAATCAAGTCCTCGAATAGCGGTAGGCTTTTTTGTGTCGGAT
GGAATCTAGACTTGCCACCCTGTAGCGGGTATTCGTAAACACCCTTGTCGTATTTGCTGT
TGAACGTCGGCTTGGACTTCTTAATACCCAACAATGCAATCTCTCTACAGTTTGTAAGGT
AGTTTACTTTACTGTTAATTGGTTGTGGGTTGGTCTTAAGCCATTCGATGAGTCTGATCT
GTTTGAACTTCTCAGTCTCTAACATGTCTTTAAGGTTGGTGATCTTCCACAAATCAAAGA
ATATGATACATGTGCCACCGGGTCGAAGAATACGATAGAAGTGCTTAGTGAAAAGCTCAA
GCTGCTCCATAGTAAACTGCGAATCCCAATCACCGTAGTTTGTTTTGACAGCATACTTTT
TACCATAGATGCTCCCATACTTAAGAAAGTCTGCTTTCATCTTCTTCAAGGCATTCGGGC
GTTTTAATACATCAACGTTTGAGTTTTCAAACCACTGATTCCACTGCTCTTCAGTCTTAT
ATTGATCCCAATCCTGTTGAGTCATTACATTAACAGAGCCAGATGTGTCCTGCTTGGCAA
TATGATCGACCCACTTGTCCATACCTGAATCACGCGAAGTGATATAAGGCGGATCCGTCA
AGATGAGATCTACAGAGTTGTCGGAGATGTCCGACAAGAACTGCAGACCTTCTTGGTGCT
TGAGTTCTATCATCATAGCTGGTGCTCAAAATGTGGCTCGTTGGAGTTGGCTCCCTTCTG
TCGGTTTTCAATCATCGTCATAAGCTCCCCATTCTCAATGGTTGTTTCACCTCCATCGTT
AATAGAGACCATGTGATCTGCCTCGTACTTTCCGAGATACAAATCAAGGATATTCATCTT
GTCCCCAGTTCGCAACATTGCTTCTTGCTTTACAAAAAGTTCAAGTTTCTGGGCCCAGGT
AAAAGTATCGCCGGCGCTTCTTTTTAGCTTGACAATGCCCTTTGATACTAAGCTCTCAAT
GTCTCTCAAGAACATAGCTTCAAACATAGCAAGATTTCTCTGATAAAAGTGGTAATTCTT
TGAACAGAATTTCGTCCAGTAGCTGTATGATTCATCCTTCTGGTTGTCTTCGGTAATCTT
ACCCGCCTCAGCTCTAAACATCGCATCCGCCTCCAAGAACCAGCTAAATAAGTCGGCTGA
TTTCTTAATTGAGAACCCTTTCTCTTCGGTGACCATAAGAACAAAATCAAACAAGTTGTG
AAGGGTTCCTTTTGTTAGTTTTCTTTGGATAGGAGCGCCTTCATTTGTTTGTTCTGCCAT
CTTCCGCACTTCTTGTAGTGTGTTACTTATATTGGTTTCCGTCGCTAATTTCAGTGAATC
ATTATCTTCATAAAACGAATTCAGATCTGCGCACTGTAGCCGTGTGGCATAATTCTTATG
GATTTTCAAAGCAAACATAGCAACCATCTCTTCATGTGAGCGTGTGTCAAGATCAGTTTC
TTTGTTGTAGACAAAATTTAGAAAAATCTTGCGGTTGTCACCATTGGCTATATCACGGAC
AAACTTAGAAAGCTCACTCCAGCGCGCTTGACGGTGTTCTTGGTGATTAAGCTTTGTTTG
TTGATTGACGTTCCTAAACAAATCGCAAGCCTCACCAATTAAGATTTTCCGAAGCGTCAC
CACATTAATTTTCTCAGTATATTGAATGTTAACTTGGTCCTCTTCGCTTAACTTATTGAA
CAACTTTCTTTTCTTCGCGCCATTAATTTTAATCCCAACACCGTCGCGAGAGTCCAGAAA
AGCTGTTACAAAACTTGCTGTATTGTTACCGTCTACGCTGACATATTTATAACCCTCGTC
GAGAACATTTTGATAATATTCAATTGAGTCTTCACAGTCCTTCTCTTGGGCATAGCGTAG
CGCTTCTCTAACATCAATAATGATAATGCAGTTGTATGTCGCACCCATTACTAAGTTTTC
TAAAAACGAAAGACCGTTTTTTAGATTCCAGCCTGAGCCAGTGTTAAAGCCTCCGTATCT
CTGGAAATTGCCATCCAGCTTAGTCTCTAGATATATCTGCTTAACAAAGTGTAAAGACTT
CTTTTGTTCGTTCGCGTCGTGTTTGTCGATCATTAATGGCATCTGTTCTCCTTTTAAATT
ACTTGTTTGCCGTATTTTTTAATTTCTGTCCAAGATATATTCGCGCTAAGACGTGGGTCC
TTCTTGGTAAGGACGTCTGGGTATTTTGCTTCTAGCTTTGGCGCCAGGATGTTATAGACT
TTTTGCCCACTCATCACCCATGACTCTGCAAGGCGCCCTGCATTAAATCTATTATAATAG
TGTTCAGGGTATTTTGCAAGCTTTTCTTCAAACAAATATCTCTTTTGTTCTTCCCAGTTT
GGCTGTACGGAAATACCGGTGTATGCGCCTTTAGGGTTTTTCGCAATCGTAGACTTGTAC
TCCACAGGTTCGTTGGCCTGATTGAATGCGTCTGCACCAGAAAAAGTAGTGGCTACTTGG
TGTCCCAGTACCGTTGCAGCATAAATCTCCTTGCTTCGAGCATAGCTAAACGGGTCTCCC
CATCCTTGCTCTTCGCAGATTTCTGCCATTCGCTCGTATAACTTACGGTATTCTTGTTCA
GGACGCATCAGTGCTCCCCAGGGCCCCGTCGCCCCTATCGCTAATCGTGATCGGACTACG
ATACAAGTCGCCGCTGGTGCTTTGGGTTGCCCTAAAGTTTACAACTGGAATCATTACAAG
TTGTGCAATCTTGTCGCCGCCACGAACATACTGAGTTTCCTTGCCAATGTTATGAAGGTT
GACAAAAATCTCGCCATCGTATCCCGAATCTACGACGCAGGCGCCAACGATAAGAGAGCG
CTTCGCTGCTACTGAGCTACGGTTCTTCACCTCTAGCATGTAGCCGTGCGGTACTCCAAA
CCTTAGACCGGTTGGGATCACCTTGCTGTCACCGGGCTCGACAGCAATTGCTTGCTTGCC
CTGCTCCGGTGAATAAAAGACATCCAACCCAGCGTCCGATGGATTGGCGCGCTGTGGATC
ATATGCATTTGAGCGTGTTCTTGCAAACTCAACTATCATTAGTCTCTCCCGAAATGATTT
GAAAGTTCTCCATCACTTCATCAATGTTAACCTTGCCCTTGAAAAGGCGATATGCCTTGA
CAGCAGCGCGGATCTCATCCGTGTTCAACCATCCGTTCTGGCGAAACTCTGAGCGCAGTT
CGCGCTTTTGTTCTTGATATGGTTCAATGCAATCTTCGATTGCCTTTAGGGAGCGGATGT
ACTCCTTTACGTATTGCTTCTTCTGTTCATTAGTCATCAAAACCTCCTAGTGACTATACA
TAAAGTATAACACTGTGAGGCTATGGAGTCAAGCCTGAACTCTAAAAAGATGCCAAATAA
ATTTTCTAACAACGTCATCCTTTTGTTCATCAGTTTCACACTCGGCGAACTTATAGTTGT
ACGTTGTTTTGACTTCCTGGAGAGATCCGAGAATAACATCTCTTTCTTTTTTAAACCATC
TGATTTGTAGCGAGAAGTGTTCAGTGACATGTATGTTGTACTTTTTAGCTATTTGAATTA
GTTTAAAGTACTTCTTATTATCCAATGCGCTCTTAGCCCTAGAGAAGTCCCAAGACATTT
GTTTCTTGTATTCATCATTAGCAGTAAAGTTTTCTATCTTGTCTGGGTGCAGCTGCATAG
CTAGTTTCTTAAACATCTTGTGGAAATATTCATGAAGTTTTTTGAATGTGCCCAACTCTT
CTTGTGTCTCTTCAAAGAGCGGCTCTTCTTCTGGGGTATCTACCTTGACAATCGCTGCCG
AACCAGTATATTCGCTGACTGGGGTTTCTTTTACCTCTTCTGGTTCAACACCATAAAGGC
CGGCAATTCTTTCTTTGTTGTCTTCGTTCAGTTTGTTAATGTCTATTTCATTCCTGGCGC
AGAACTCTCGATAGTATACTTCAAACTCACCAGCGGCGCCTTTTACAATGTCGTCAAGCA
AATCCATCTCTTCATAGAGATACTCCAACTCATTCATAAGGCGCCGGTATTTGATTTTCT
TGGTCTTGATCATATACCTTAAGTAGTTTTACTTAAAGTCGATCTTAACCGTAGCTTCTA
TTTTAAGGTCTGGCACACGTAAATGATTCGCTAATTTGTGCTTCTTGCACTCTTTTGCGT
CCAAAAACCAATCGGCGTGACCCTTCTCGTGAACAATTTCTAAGAAGTAATCTTCGTGCT
GTCCGCAGTTCTCTGCCATCATATGATAGATCTTTTTATTGAGTCGCTCAGTTTCTTCAG
CGGACGCTTTGATCTCTTCTACTTTGCCGCGGTCCATTGAACTGACGTCATGAATCATAA
CCGTCGCGTTCTGATCCATATACCTTTTGCCGGGTGCACCAAAGCTAAACAAAATAGCAC
CACAAGACATGGCTTTGCCCTGTACAATAGTCGCCACAGGTATCTTTGAGTGTTGAATAT
CTGAAATCATTGACATCAAGCTGTACACCTGACCACCGTAGCTGTCAATTATAACCGGAA
CAACGGGCTGGCCCGTGTTCTGCGCTTTGCGCATCAAGACTGAAAACGTCTTGGCTGATG
CTTCATCGAACTTGTTTATCCTAATAACAATAGGCAAGTCATCGATAAGTTTTGGCTCCT
TTAAGAGCGGACTAAATTTCTTAATTACGTTCATATTTATCCTAATAGTTTGAATGTTTT
GCCGACAGCGTATGTCGAAAAGCCCCAGTTCTCATCATATTTAAGGCGAGCCATATATGG
GCGGTTGAGATGAATGACATCCCTATGAGGCTTGATACCCCAGCATCGAATGCGAGTCGA
TTCATTGTTTGAGTCAATGACCTCGACAATCCAATAATCCTTTCCGTTCTTTGTTTTCTT
TGGAGTAATCTTGCGAGGGATGAACCAACAAACCTGCAATCCTTCATCAAACTCGGAGAT
GGGTGGGATATACTTTTCTTGTAACTTCTCGACCGTTTCCGTGCTGATGACCAAGTTAAT
CGGGAACACACCTGTGAGATCCGTCTTGAATTGGATAACCTCTTCCTCACTAAAGTCGCC
CTCTGGTCTGAACAGTTCGATGTTATCTCCGAACTTCTTGAGATTCTTTGGTCTCTCGAC
CACGCAGGCTGACCAGAAGTGTTTACGGCCGCTGAAGCGATCATCGACAATGTTGTCCAA
GGCTCCGCCGCGGCAGAGAGCATCCAATGCCTTCTTATTTAACTTAGAATATGATACTTC
CTCGCGGAACAGCAAATCCTCTGCGTTCATAAACGGACGATTGTCCAAAATCTGTTCGAT
GGCTGACATACCCAGGCCCTTGATGGAAGTCAGGGGCTGAATGAGTGTCTTACCATCGTC
GCTAATTTCCCACACAGTACCGGACTTGTTGACGTCAAGAGGAGCAATATCAAATCCAAA
CTTCTTTGCGATATTGATAGCCTTCTCTTTGCGTGTCTCAGGCTCCTTATCCAAGAACGC
TGCCATCCACTCTGCCGGATAGTAGTTCCACAGCCAAGCGCACTGATACGAAATAATGGA
GTACGATACAGCGTGCGACTTGTTGAAACCATAACCAGAGAAGAATTCAAACTTATCCCA
AAGCGATTGTGCTTCATCTCGGTTAATGTTTTTAGCGACACAGCCCTTAATGAACTTATC
ATGCAACTTGCCTTTAACACTATTCTTTCCAGTACCCTTCTTGGTCAGCACCTTACGAAG
CGTATTACCTTCGTCGAGCGTGAGGCCGCCGAGCTTGTGAGCAAGGAGTGCAATCTGCTC
TTGGAAAATAAGGAAACCGAAAGTTTCTTCTGTAATCTCGCGAGCCTCTTCTGACAAGTA
TTTAATATAGTGTGGACTCTCCTTCGCTTCAACATAGTCCGCGTCAACACCAGCTGACAA
AGGACCGGGACGGAAGATAGAGGTAATAGCAGACAGGTCAATGATGTTGTCTGGCTTTAC
TTTGGTGCAGAACTGTTGCGCGCCATGCTCTGTGAACTGGAATACACCGGCCCACTTACC
TGGATGGAATACGTTCTCATACACCTGCTTGTCGTTCAGGTCGATGACATCTGGGTGAAG
TGTTTCTTCATAATAGTCACGAATTTGTGCGAACGTTGGGTTCTCGACATTGTGATGACG
CTTGAGGATGTGATAGATCGCACCCTCCATCATCTTGAGCGTAGACAAACCAAGCAAATC
GAATTTAATGAACCCCATTGGCTCAAGGTGTCGAACGTTCTGCCCCTCAGCCCAAGGTGC
TTGTCGCACACCGCCGGAGTTAATCAGTGGCATACTCTTATCTAAGTTCTCTGCGATAAC
CACTCCGCCGGCGTGCCTGGAACAGGAGCGAACCTGACCGACTAGTCCCTCAACGTGGGT
CTTGACCGCAGGGTGCTTGGCAAGATATTGTCTAAGTGTCGGAGAGAACTCCATAACCTC
TTGCCACGTTGGATTGTAGACACCGGCCTTAATGCCATGCTTCTGCTTCGCTAACGGTGT
GGCTTCGCGAATCATAATGGAGGTAACCGTATTTACTTCCGTGAACGGAACGTTATACAG
CTTTGAGATGTCCTTGATCAAGGACTTGAGCTGCAGCGTATTCCAGTTAGAAATCGGCGC
CACACAGTCCTCACCCCACATCTGAACCAGCTTTTCTTTCAAAGCCATAGAATCGGATAC
ATCGTAATCGATATCTGGATAGTCGGTAGCGTCAGACCGCAAGAAGCGAGAGAACAGTAG
TCTGTGCTTGATTGGATCTACTTGGGTAATGTTTAGCGCATATGCCACCAGTGAGCCGGC
AGCAGAGCCGCGGCCGGGACCTGTGAGCATCATATCAGTCGCGACGTCAACAATAGATTT
CATTGTCAGGAAATACTTTGAGAAGCCCCGATCGTCAATGACATTTAGCTCAAGGCGTAG
ACGATCTGTGTATTCCTTGTTGGTATGCAACCCTTTATCTTTAAGTCCCTCAAGAGCGAA
GTTTACAAGTGCTTGTGTGGCCGTAAACCCTGCTGGAACAACAAATTCGGGGAGGCGGAC
TGTATTGTCGGGCAGAAACGACTCGATACGCTCGAAAGCGATCCTGTGCGATTCCTCAAT
ACTTTTCAAGACTACATCATCGTCATACTCAAACCCCGTGGATTCTGAGTATTCTTTGTA
GCTTTTCCAGATCTGATCACCATTCTTAGGATACAGTTCGTACCCAATTTCCTCAACACC
GTCAGGAAGCTCTGACTCTCCCTCGGCCCAAGAAGGCGTACCCTTACCAAGCCAACCAAG
ACGCTTGTAAAGCTCACGGTCCTTCCAAGCGTCAGGGTTGGGGTAGTGGCTGTCGGCTGT
CGTGACCAGTCCAACGCCAAACTCTTCAGCAACTTGAATTACATACTTGTTAAGTTCATG
TTGCTCTTTAATATTATTCCACTGGATCTCGGCATACCAGCGATCACCAAAAATGTCGAC
CATACGGCGTGTGGATTCGCGCATTGCCTCCATAACGGCCTCATCGCCGTCCTCTCGGTT
TTCCCAGTAGTTACCGGCATACACCCCACCAAGACAAGCAGAAGAAGCAATGATGCCCTC
GTTGTACTTCTTAAGTAGTGCGTAGTCGATGCGTGGATAGCGATAGAAGTTCTCCGGCTG
GTATGACTCTGATACCAACTTAAATAGGTTGTTCAGACCTGTTTGGTTCTGAGCTAGCAA
CACAAGGTGACGCCGGCGCTTCAGAATACCTTGAATCTTTTTGCTGTCACCCTCATCTTC
AACAGTGGCGCCCGATTGAGCATCCTTCTTGATAGCTCGGGCTTTCTTCTTATCTGCCAT
CGCTTGGTTGTAAGCTTCATGCCATTCTTCGATGGATGGTGTGAAATAAGCTTCACACCC
GAAGATAGGCTTGAACTCTTTACCCGCTTCCTGCATCTTCTTGGCGTGCAGCACTTGGTA
AGCTAGCCCGTTCATATTGCCGTGATCAGTCAGTGCTAGTGCGTCACACCCGTTTTCATA
TGCAAAGTCCATATGATCTTGTGGATACCCAATGGCATCAAAAATAGAGCCTGCCACAGA
ATGTGCGTGCAGACCAACAAACTTAATTTTAGAATCAATACGATTCATTTAACCCTCCGA
ATTGGTATATGGTATTGTAACATGCTGTCGCGGCCTTGTCAACTCATCCAAGGGCTTATT
TAGCTCATATTCTGAAGAAATGTAATCCGTGTAGCCATTCCAGCTAGACGTGTCAAAGTA
CCAATCTAATTCGATTATTGTTCTTTCTTGAGAGCCCAATGGCTCATATATATCACTTAA
AGTAAAGTGACGAGCGGACCACCTCTCGTGAAGCGGGAGCTTCTGGGATGGATACTGCTG
GTTTGGTAAAGGGGGTAAATATTCCCTTGTTGTCTTTTTGTTTATCGCTCTTCGGCATTG
TTTAAAATCTTCTCCTGTCATGGTGAATGGCAGATATTGGTTGTTTACCACACTCTGTCC
ATTATATGTAAAAAATAAATTCTTGCTTTTGTCTCGAATCAATTTCCGGTGTTGTCTTAT
AAAGTAGATATCAAAAACTCCAAACGGAAAGGAAATGTAATATTTTTCCGGGGTTAACCA
TTTGGAGATCTTGTGCGAAGTCATATAGGCGGCGTGAATGCCTTCTATTATCGACCAACC
GTAGCTATCTCTTTTATTTTGATCCTTGGGCTTGATTCCGACGTAATAAATAGGTATCTC
TTTCCTTAATTGTGAGTAAAATTTAGATTCTAGGTCTCTTTTATAGTAAACCGGGTCATA
AACCCAATCTCCAATTGTCTTTCTTATCACCGGAGCGAGGTCATCATTGGCTACTATCCA
GATGGTATTGCACCCAGCCAAAGCGCATTCATGCACTGACTTTTGTATTAGGTTAAAGCC
ATCATCAACGGGCATAAGTAGCTCTGGGAACGACACGTCTAAGCCTGCGTCATAGTTTGC
AATGGGAATTATGCCACTAAGATGAAGAGACATTCAGCAACTCTAAAAATCTATCGGGTG
TGCCTTGAACATCCGATAAAAGCCGGAGCATGCTTTCTTCGCTGTCGGTTTTAATCTTGA
TATTATGGCTTTCTGATGTAAGTCCATCTCGGCAGCGGTACGTTTCGCGTCGGATGCTAG
TTGTTCTAAAATCATAGTGCCTAGGTGTGCCCTTTTTTGTGTATCCACTTAACTTTCCTC
TCATTCCGTTATCTTTCATAATCTTGAGCACCTTGAAGCGAGCCATCGTTTCTGAGTAGT
CAAAATCTATTAATTGTGCTTCGGTTAACTTTGATACCGCACAAGCATCTCTAACAGGAG
TATTTCCATCGATACGGTCGGAACTATAAAACCATACCTCGCTGATAAAATCATCATCTG
TGTAGATATAGTCGATTCCATGTTTGCCTCCGCTATTAAATGCTATATAATCATAACACA
TATAACTATGTTCGTCAAGCTTGTTTTTACGAACAAAGCCGGCCGCCTTGGAATCACCAA
AGTAATGGCAATTAACAAATGATGCCTCAAATATCTTTGAGTATTCGTTTGAACAGACTA
TAGAATTACCATCATATCTAATTGTTTTACATAAATTAGAAAGAGGCGTAAGTCCCTTTA
AAGACAGAAGAAAAAACAGTCTGTCCCATAGAACTTGCTTTCGTGTTCCAACTTTCATTT
CGTCGTCGAAAGACAATAGTGTTTTTGCTTCGCACGGTACACCAATTGGAGTGTGATTGG
GAGACAAAAAATCAAACCGGAAAGGTGTGTCCACATCTGTAAACAATATCGGGTATTCAT
TCGTGTACGCAAAGATTAACGCGGACAACGAACTGCCAATGACGACATCTTCGTATTCAA
AACTCATTTAGACCTCTTACGTATTATGGCTTATTTTTTGCTGTCTGTCAAGTCTGTTTT
TTTAAGACCTTTCGAATCAAAGCCGCCATCTTGCCAATTTGGGTGCATTATGTGCAATTT
CTGTCCGTAGTGATTCCAACCTAACGCATGTCCTATTTCGTGTTCCAGCACTCTTTCTTT
CCTGCCGTTTTTTGGTAATATAAAAATTTTGGCCATTACAATCTTACCAGTTCTATTGCT
CGTGTAAAGTCTTGTTGAAGCCATATGATGCGCAGAAAAACCTCCTTCTGGCAACGTTAT
TATGATCTCGCCGTATCTGGGGTTCATACAATCTATTATAAAGTCTTTATATGTATATTT
AAATTCATACCCCAGTCGCTCCCAGTACTTAACTGCGTTATCAACCCGCGACATTATCAA
CTTAGTACTCGCACATACCCTGACTTTTGGAGTGGTTTCCCACTCAGCTTTCCTGGTTGG
TTTGCCGATCACGAATGTTTCGATCGGCTTTTGTTCCGAAACGTAAATTATATTTTGCAA
TTCTGTACCAGAAATACAGTTCAGCAAGAACAGTAAAAGAAACCCCACACAATATATAGT
ACGTTCAGAGTATCATTACTCTTCGATGATCTCATCCAGCAGCGCTTTGATGTCAAGACC
AGCACAATCTATCTTTCTCTTGCTCACATGATAATGGCTGACGTAGCCTGAAAATTTTCC
ATACGCAACATCTTGTTCGTACTTGGTAGAAGTTTTATCAAATTGGTTAACTGGGGTTTC
ATACGGTATACCAGTGGCTCTGTGTACAGCTTCCCATAAAGCCTTGAGTGCTTCAATTTG
TTGTGGGTAAAAGCCCGTGAAAGGCTCTAGTTTCTCTCCATGAACCCAGGCGTCTTCCAC
AATTGGTCTTTCACCAAAACCATTCTTTTTATACCAATTTTGGTATTTTGGATAGTAGGC
ATTGGTGATCTCCACACCTACAGAAGCTCGATTCGTTCTCTCAGAACCTGCATGCCACGC
AGCGTGCTGCATATCCATTGTTTGGTATATCGTGCCATCATTATCAATTAAAAAATGTAC
TGAAATTCCCCGTTTTTCTAAAATGTTGTGGCACGAGTTTGAACTTAGGCACACATCCCA
ATGATTTACAAAATATCTTATTGGTCGGGCCGGCCGGGCTGAGTAATCATAATACTTACC
ACTGGTCGTATGTAACCCGCCATCATCACTCCATAAAACAAATTTGTCCCAGTTTATCGG
GTGATATACACCATTATAAACTATAGACTTGGAATATGAACCGCCGGTGTTCTTGCAGTA
TTCACCCACCACTTGAGGCTCTTGTCTTTCAGTCCACAATCTACGAAATGTTGTTGGACC
ACAGAGCCCATCGGCCGGGATATTTCTTTTTTTCTGCCACTTCTTGATGGCTCTAACAAG
TTTATCGTCAAAGTATTTTTCCCCAAACCAAGAAGGCTCCCACCCAAGTTTCTTGGCGGA
AGCCTCATTGTAGAAATTTTTGTCCATTACCTATACCTTCAGGGCTACAGAACCCCCACA
ACATAATTCTCTAAGATTATATTGTAAGTAGTATTATTTATTACAATTTCTTCTATCATC
GACGAATCGACAACGATTTTACTACCTACTAGTAAGTCGAATTTTACATCATCAGACTTT
TCTACGACCTTAACAATCGAGTGTTTTTGTTGTTCAGGCTGATAATCCTCGGGTAATACG
ATTAGCGATTTTTGCTCATCGGTGCGTTGATCTAAATCAACTAAGATGTGTCGGTTTACT
GGTTTGAACATTGTTTCTCCTTAAATTTCACAAGTGTCGTTAGTACAGAACTTGGTGCCA
GAACCACCCTCTTCGTCATTAATGCGGGTGATGGGGCTAATCTTTGCAGACATTTCGTTA
TACTTTTCTTCAGTGATTGATTCATATGGCGCTTGCACATAACCCGTCTCTTCGTATCTC
AAGAAGGAGACTGCTTTTAGCCGGCTTTCATACATTTCTAGTGCACTCCGAATTTGACTT
GCTTCATCACCAGTAAACGAGACCGTAACAGACACCGCGTTATCGGCCCAATAATTTTGA
TACTGGGCTGCAATCTCAAGCTGCTCCCACATAGAAACATCTCGTTTTCCCTTTTCAAAG
TGTGGTTCCTTGACAGGGAACTCAACAACAGAAGTGTTCGGAGAATACTCATCATCTTCT
ACATTATAACCTGCTTCTACTAAACTTTTAAGGACTTTTGAAGTATTAGCGAACCTGATC
CGTCTAATATAGTATTCATCCTCCGGAAAGTGAATCCCAGGAGTAGAGCCATTCAAGAGA
GACACCGTGCCTGATGGCTTGATAGATGTCATTTTAATTGACTTCGGCACACACAACCAA
TTAGAATATTCTGTATCCAATTGCTTAACATATCCGTATGCGTCGTCACACCACTCCAGC
ATAGTTCTGCGGCCATGCTTATTGAATGCTTGAACAATTCCAGACTGCGAGAGTCCAATA
CGGCGGTTCTTTAACATCTTTGCGTTTGTCTCAGGCCAGTGTGTATTAACAAGTGTGACT
GTCTTGCCGTATAAGTAAGCACATTTAAGTGTTTTTACATAGTCCTCGTAATCTTCGTGC
TTCGCAGGGAAAGTCTCGACCAAACAACACATCTCAGCGTTATGAAGACTTTGTTCAACA
CACGGGTTAAAGCCGACAACCTCAGCATCATCATAGTTCTCTCCATCTTTCATACGACCA
AAAGCCCTAGCATTCTCTAGCCAGATGTAGCCGGGCTCTCCGTTTTTCTGTGACTGCTCT
GCATGCCAGCTATAGTCCATACCAACTTCTGCATTAAAGGAGTTATTAGAGCCCCAACGG
TGGTGGTAAAGCTTCTCTTGGTCATTCTTCATCTCCAGATAGCGGAAATCATCAGCGGCT
CCCAGAGCCAAAGCAGCTGAGCGTCGGACATTTCCTGCTACGACACAACGACCAATTAGA
TTCTCGGTGTCGACGATGTCAACAGAGGTAATCAGCTCACCCACCTTGGGGGCATAGAGT
TCGGTTAAATTCTCATGTAACTCAATCAACGGACCAGCGCCGGATGATGTTCCTCCAAAT
CCGTGAATTGGGGCGCCTTCAGGGCGGATTGCTGAATAATCAAACTTGGGTACCTTGTGG
CCGAAAAAGAAGCCATTAAGAAGCATTTGTACAGAGTTGACCCAACCTTCTCGGGAGTCA
TCAATCATATGAACATCACCGGTGTATTCGGGCTCTTCGATAGTAATCGTACCAGCACCC
TTGGTGTCAAAACCAACGCCAACACCAACCATAAGAGCATCCATAATCCAACTGAAGATA
TAGCCGCCCTTGGTCGATATATCCTGGGTTGAACGGAAGGCGCAATTAAATAATGCGGCG
CCAGTGCGCTCTTCAACAAACTTGGTACCCATCATCCACAAACCGCGGCCGGGTGGGGTC
CACTTGAGATTAAACAGCCGATCAAACGCATCCTTAGCAGTCTTTTGTGCCTTGTTATCG
TTCCATTCTAACCCAAGCCTAACAACGTGCTGTTTCTGCATATTGAACATTCCCTCGATG
ACGCGACGACAAGTTTGCCACCATTCCTCCGAGCCAGAAGCTTCGGGGTCAAACTCACTG
AGTCTGCGCGCGTAGGTTCGCTTAAAAGTTACATAACCAAGAGGGCCCCAAGGCACTTCT
GCGGTTGTATATGGCTCAATAAAAGAGTCAGATAATCTGAATCTGCGGATGTTTTCGATA
GTTTTCATTTTGATGTTCCTTTAAATTTTTGATACTTCGATTGTAAGTAATTTCTCTGCA
TTTTCGGTGTTAACGCCACCGGGCTCGTAGCAACGGCGTTCGTAGCTGTTGCGGTAACTG
CGTTGGTTTTCGGCAAAACTCTAATTTTCACGTTAGAGGTATCCATAAATATATCATAAA
CCATGCCATCGGGTCCATTTCTATTTTTAGCAATAAAGATTTTCCCAGTATTGTTCTGCT
TGTCGTCAATTGTTCGTGACACAGAGAAGATAAAATCTGCAACAAAACATTTATTAAACG
CTTCAGAAATTTGCTCCATTGTGATCACCTCTGCATTCAGACCGGAGCGATTGGTCTGTG
ATGCTGTCCAAATAGGGCACCCGAATTCGGTTGAAAGCCCTCTCAATTCTTCGTAGATAG
ATTCTAGCTCATTTCGCTTTTCTTTCCTTATGACTGTCGGTTTCAACAAATCTGCGTAGT
CTACAATAATTACGCCGGGTTGAATTCCCCTCTTCACAAGCTTGTTAAGATGGTTTCTTA
TTGTAGCAGTTGAAGCTGATTTTGTAGGGTATTCTTTCACAATTAATCTTCCATCTAGAT
CTTTAATCTTTTCGTAGATGTCGTCTTTAAACACGTCAAGTTCAGAAAGGGGGTATTCGG
TGATACAGCTATCATATCTTTTTCCGATTACTGTGTCTTGGAGTTCTAAAGTGTAGTGGA
CCACTGTCTTGCCTTCCATGATTGCATTTGAGCCAAGATGCACCAAGACCATTGACTTAC
CAGCCCCTGTTGGTGCAACCACCACTCCAAGCTCAGACTTCCCTAAGCCACCGCCAGTCA
TATCATCAATCTGCTTCCACCCAGTTGTTACTGGGCCGCGGAATTTGGGCTTATAGCGTT
CCTCAAAATCAGCTAAAAAGTCATGACCAAAATTAGACTCAGAACCAAGCTTGAGTGACT
CATTTATAATCTTTGAGATCTCGTCAAAAGAGTTTGATTGCAGAAGCTCTACTGACTTCA
ACATTGCCTCTTTTAGATTCTGCTTGCGGCAAAACTCTAATGATTGCTCTTTGATATATT
CAGAACCATCAACTTCACTAGTACGTATCCTAGCGAAATATTCTGTTATTTGCTGAGAAA
GAACTTTGTCTTCTTTACCCAGCTCAGTCTGTAGAATTGTATCAAGGATTTGCTGTGACG
GGTGCTTGGCATAGCGGTCCCGGTAGTCAACGATCTTTGAGGTAAACAATCGTAGATATT
CAAGCTCCAGAAAATTGGTATCAAGAACTTCTAGGATCTGGTCTGCGAATGGACGATCAT
CTAGAATAAGATGAACTAAATCCTCTTGGAAATTTTTACCATATTTGCTGAAACTTGGTT
TATTAGACAACTGTACCCTCCCGTTGATTATAACTGGTTACTTGCGAAAATGCAAGTTAA
CACGACAATAAAATTTTATTGAGGTGTGTTTTTAGATCTTCCCAGTTAAGTTCACCGAAG
CCGTCTTCGGTCATAAGTGAGATTATCTTTGTTTTATTAAATGTGCAGTCAAAATTTTCG
ATGGACTCTCGCACAAACTTTTTAGCTTGAACTGAGAGCAATGGTGCGTACAACTGCATC
ATCTTATAATTATGCGAGATAACTTCTTTCCCCTCAATGATGCTCGTAAAAAAGCGCAAT
TTACTGTCCGCTTTTTCACAAAAATCTACTAACTCGTTGATAGTGTAGTCTTTTTCCGAA
GCGAGAAAAGACAATCTTTTTTTGACCGAAACCAGGCCCGCACCTTTGATACCTGGAAGG
TTATCTGAGGGATCCCCGATGATCGCTCGCGCTAGTGCCATGTTGGCTGGGTGAACCCCA
AACTCTTCGATGATTCTCTTCTTGTTCATAAGTTGATCCCCTGTTGGTCTGTACACCACA
GTCTCGTCATTGCAGAGCTGATAAAAGTCTTTATCGTTGGAGATCACTACCTTTTGCCAA
CCTTTGTATCGGTCTAAGCCACAAGCGTAAGCAATTACATCGTCTGCCTCAATCTCAGGC
AACATTAGTTGCATGATCGGCATCTCATTAAGGTAATCAACCACACGCGATTGCTGCCAG
ATTTTATTCAACACAATCTGATCATCCGTAAGGTTATGTACCGAGCGGTTTAACCTAAGT
GGTTTTCTGCCGGCCTTATAGCTTTTGTCAATGCTCTTGCGCTTTGCAGAACCGTTAGGA
CCATCCCACACAACTAAGATCTCATCTGGCTGTGTCATTCTGACAAGCTTTTGCATAATC
TTGATTGTTCCCTTTATTCCGCCAATAGGATCCCCATTGGTGGATAGAGATGGATCAACA
ATATAAGCTCTGATAAACATATTCAGCGCGTCAATGATGATTACTCTTTTCTTATCGGTT
TGTGTCATTATATTCTCTCCATAATTTATCTCTTCTCGAAATCGCTGTTGCGATCATATT
GTGCAGGCGTGCCCAATCAGGATTTTTTGACAGAATTCTCTCTGCTATTTCTCCTGGTTG
CGGGAAACTATCAGGTGTATATTCCAAAGTTACCTTTTCGCACGCACCACACATATCGTG
ATGTGTCTTGCTCATAAAAAAACCCTCCGATTGATAATATTATAACCAACCGGAGGGTCA
AAGTCAAGTACTTTCTTTACTCTTTTATGGGTACCGATATGTCTTCTGGATCTTCATAAT
AAGCAGATGCGGATCCTTGTCTCATATCAAACTTCTGTACGATTTCTTCATCCATAATAC
TAATGATTCTGTTTTTGAATTCTTCGTCGGAAGTCACAAGAGCAGTCCACTTGGACGGTT
GAAATTTCTTGGTATATCCATCGGGCATCGACAGTGTATACCATGCTCCTGCAGAAGTGA
GGTGTTCGCAGCCTTTAATCGCATCAAACCACGATTCTTCATCGCGAATACCTACGTCTT
CGGTGCCCCACATAATGCGGAAAGCACATGATCTCCCTTGTGTCCCAAAACGAGATTTCT
CTAGCTTCACCTTAACTTCGGAGCCAATGCGGAAACCCTTTTCATCTTCGATAAAAGCAG
ACTTAGCTTTACGGCCAGTCAGCCAGATACGAAGGGAATAAGCATAATGCATCGCCTTGC
CACCGGGGGTGACATAAGGTGTTGTCATGGCAATCTGTCTAGCCATAGGACCTTGGGGGA
TATTTGTCTTCAATTGATTTAGCACGATAAAGGTCGCCTTCTTGTCTGCAATCGGAATAA
CAAGCTTTGACATTCCTTTCGCAAGAATACGAGCCTTCACAGCCATTGAAGATTGAGGGT
TGAAATCACCCTCGACATCGGAAACCGAAGGCGTGAACGCCAATGAGTCCCAAATAAATA
CGAGTTGTTCATCAGTAGCACCGAGTAATTCCTCGATGGTCTCCAGAACAAACTCCACAG
AGGATGCTTGAACGTACATTAATCGCTCTAGGTCGCATCCTGAGCGCTCTAGAAAGCTTG
GGTCGATGGCAGACTCGGAATCGAAGTAAACGACCATCTTGCCCGTTTTCTGAGCGTTTG
AGGCAATCTGAGTTGCCATATAAGATTTACCGGTCGATTGAAGACCTGCAATCTCTGTGA
TCTTACCAACTGGAATTCCAGCAACTTGACCTTTGCAGATGATGGAATCAAGCCAGCGTG
AGCCGGTTGGGATCCACTCTTTTACAGAAGTTGGGTTGTCACCAGTAAGATCGTGGGCAA
CGTTTTGCCCAGCTTTTTTATTAACCAATTTCATCAGGTCTTTCATGTCAACACGACCTG
CTTTTGCTTTTGCCATTATGCCTCCTAAAATAGCAGCACACTTTTTACCGGTGTGCCAGC
GGCTGTTTGTTACTCTGCTGTGTCAGCAGAGCTAGCGGTGTCGGCCGCGGTGTCTTCATC
CTTATCCCCGCAAGCCATCAATAGGGTCGCGGCAAGGATTGGTAGTACGAGTCTCATTTT
GTCTCCTAAAAAAACGGCACCCATTAACCGGGGTGCCCACGGCTGCAGCTAATCTGCGTA
AAAGTGGCACCCTTTAGCCGGGGTGCTAGCGGCCTTTGCTACTCAGTTGTGGACTCAGTA
GCAGCGGTTTCCGTTGTGGTTGTGGGGGTATTTTCCTCTTCAGTAGAGGTGGTAGCGGAA
ACCTCGACTGTGGTGGTCGCCTCCACTGTTTCGGCTGCAGAGGTGTTTTCACTGACCTCT
GCTGCTGGCGGCTCGAAACTGCATTGTCCGTATGTAGTTGCAACAACAAGTGCTCCTGCT
ACAAAACTAACTTGCACCTTCCAGCGTGCTAACATTGACTTCAACCATTCCATAATATAA
TCTCCTTCTTTATAGAATAATGCGGCACCCAATTTCAGCCGGGGTGCCAGCGGCTATCTA
ACAAGCTCTACTTAGTTGCCATCAACTCATCAAAAGCTGCGTCAACTGGATTAACGGTTG
GCTCAGTATTGTTATACTTGCTTGTCTCGGTGGAGCGAGACTCAGCGGAGGCACCGCTCG
CTAATTGCTCATCTAAGATGGCGTCAATTTGTTCGGGGGTTAGACGCTCAAAGAGTGAGT
CAATATCGGGGATGCCGTCTAGGAGGGCGGGGATGGCCTCAGTGTCCTCCAGAAGAGCAG
ATGTGCTTCGGCGCATCTTTAGGCTTGTTTGTGGGTATGCACCCGGGGTTGTTGGCTTGG
TATAAACCAACGAAATGTCAGTTCCCTCAAGGGTATCGGTGATATCACCATATTCTGGAT
CCAAAATGTATCCGAGAAGCAACTCGTATGCTCTCTTTCCATAACCATAGACCTTCACAC
CTTCATCTTCGCGGCCGCGGACGACCACCGGTGAAAAATAGCGCTGGCGTACAAAGAGAG
ACTTTGCAAGCTTTTTGGATTCTTCGTCATTTTGCTCACTTCCTTCTCGCCAAAGCTGAG
AGGCAAAATCGCAAATTGGACAGCGCTCACCATAATTGCGCTTAGGGCATGGGATACCGC
CCTTATGATCTCCAACGTTATAGTGGAAGAACATTTCCTTCAAGGGGTCGCCATCGTTAG
CTGGTACGATACGAACCACTTGTTCGCCCTCATCGGGCTTAAACCACGGCGAGTTTCCGT
CGCCTTTATCCTCACCACGAAGTGTGGCAAGTTTCTTTCTCATTAGTTCCATATTGATTG
ACATTAGTTTTTTCTCCTTGTTTTGTTGTTGTAAAGTATATCGAGCTTTCCTCGATATCT
AATGTATCACTCTTGCTCTAGCTTGTCAAGAGTATTTTCTTGAATTGCGTTTGTGTGGGT
AACGCAGAACCCAAAGTCTTGCAAATGTGTCTCCCAAATCCCGTATGAAACCTTGCGATA
TGCATTTCTTGGCTTCTCTTTTAGGAGATCGACGATTCGCTTATGTAACCCGCTTTCCTT
CTCTAATCTGTCTTGATTGATGCATATATAATAACACGTCTCTCGCGGGATGTCAAGGCT
AAAAAGCCACTTTTCTGACAAAGTTTCCGCATTGAGAATGCCGATAGTGCGGATCCGGTT
GATCTCCGATGGCTTAGCCATTTGACCAATCTCCGGCTCGGTGTGACTGAAGAAGTTCAG
GTAATGCACGCATGAGAAGATAGTGTGATTCAGTTTTTCATAATAGTTCTTAATCGACAA
GCCGGTGATGCTATTTTCAATTTCCAAATTAGACAAGATTGTTAACGAATTAAATAGGCC
TGAGCGCGCGTACTGCTGGAGCACACCAAACAGCAAGTTTTCTAGCAGTTTTGGAACACC
TGTAAGCAACTCTACATCTGGCTTAACATAAAAGATTTCCAGATTTTTGTCTTTCATTTG
CTCCAAGATACCAAGAGCGTAACTTGAGCTATGAGAAGAGCCTACCACAAACACCTGCAC
CTTATCGTTTAAATCTTTGAAAAATTTAGACAAGTCCGGAATGTTTTCTTCGTACTTTTC
TGGCTTGTCGTAACTCTTGAGGGTGCGTGTGTATTTGGCATTCTTGTAGCTGCTACCAAG
TTGGTATACTTTATAGTTATTGTTCTGCGACTTGAAGTTCTCCGCAATTGCAGATGCTGC
ATTACCTATTCCTACAATTGAAATCATAGATTTAATACTCCAATATCCATATAGTCTCTA
CCTGCCTTAAGATTTGTGACAAACTTGTCAAGTTTGTTGTTTGAGAAAAGCTCCTTAATC
TCCGGTATAAGATACCTCTCTTCATCTGGAATGTCAAGTACAATTTCATCATGCACGATA
TGCGACACGAATGAGCGCTTATTTTCCAAGAACTGATCGATGGCAACGGCGCGATCATTG
ACCAAATCAGCAGTTGTGCTTTGCACAATATAATTCAGTGCCTTGTATGAATCTACTTCA
ATTCTACGGCCGAACACAGTTTCGACGTGACCATCATTGTAGTACTTCTTTAATAGTGCA
TCGCGATCGTAAAATGATTCTTGAATTTTGTTAGATTCTGGGTTATACAACCAAGAGAAG
AAGAATGTTTTCGCGGCATCGCGAGATTCTACTCCCTTGTCTTTAAAAACGTTCATAACA
TTCCACTCATGTACATCTCCGGGAGGCTGTTTCTCACCCAAAAGCGATAATACAGTGCGT
GCTTCGGCGCCGTTATAATCAAGAGAAATGAACCAATCATTATGTGGCTTCACTAAAGCA
CGCAAATCCTTTTGCATCGTAAGAATTGGGAAAGAGCCCGGATACGTAGACAAGCGCCCT
GTTCTGGTGCCGAAGACGTTATAATCAATGTGCTTGGGACCAGCAAGGATCTTTTGAGCT
GCTTGTCGACTCCTTGACGACGTGAATAGGCCGCGGGCGTCCTGTGTGTTGATGTTGAGG
TTTTGATACCTTATTTTATACAGAAGTTTTTCTACCGCTACCAAATGATCGTATGTTGCC
GGCTTTTCATAATTCTCAAAAACGTGTTGTGTTATTTGGCTTTTCATCTCCAAGAAAGAG
ACTAGAAAATCGTGAGGCACTAAGTCGAAAAAGCAATGATCTCGAAAATTAATCTTCGCT
ATCTCAAACGACTTTTTATAAGCATTCATTTTTTTCTCAAACCTAACCAGTTCTTCAATT
AGATTTTCGGGACAAGAGTTTTTTAATGTCTTTCCACCAGCTCGGATCCATCCATATTCA
ATAGAATCATCCTGAAGGAAACCAGAGTACTTCCACGTTCGCATATTAGATAGGGAATCA
GGGAAGGTACCCTCATCAAAATTAAGCCGGCCATCGTGATAGATGCCGACGCACTCTTTT
TTGTCGTCTAATGCTTGAAAATACACTATTTCCTCAGATCGTCTCGCCTTTTTTTAACAT
AACTTAACGAACCCGAATAGTCAAACGTTTTGTTTAGTATTTTTTCAAAGATAGTGATTG
CGGATACCATCCCATCAATTTTTGATAAGTTGACAGTATCTCGGATTATTGTATTTCTTT
CATATTCAGTAAACTTACTTTCTTCTTCCAAGAATCTAATATTAAGGTACAAGTCGAGCA
AGTAGCTTTCACCTATCTCATTAGTAAAATCATCGTATTTATAACTTTTTACTTTTTTAA
CAATAGCCCTTGTACCATTATGTTGGTTGTTGACCGTTGTGACGATTGTCTTAGGTCTAT
TATCCGAGTAAATATTATATAAAAATAGCTTAAACGTATCATAGTGTGAATTAGCTACCG
AATCATAACAATTAGCCATAAAGAGGTTGCCTGAACTTATCTCAGTGTTGTAGCTTTTCA
TTTTGTTCACCATGTTTATCGAATTAATATCAGCAACGATTTTGTTGGGCATATTGCAAT
CTACCATAAACCCGTATGTGTTGCAAGCATTTAAAAAGAAATCCCAATTTTTGCTTTTAT
AAAATTTCTCGTATTTGGTTTTATCATCATTGGGCTCTATAACTGCCAATTCGATAACAA
GGCCGCTAACATTCATCGGGCAATCTTTACTTTTAACAAATGCTGGGTATGTCACGGTTT
TGTTCTTCAAATAATTTTTTATATACGGCATAATCACGTTTATAAACTCACGAAAGTTTT
TAAACTTAAGGTTGTTATCCGAGATCACATTACCAACAGCAATTGAAAAGGCTTGATTAT
AGTTGTAAAAGATTTCTTTAGGATCTAGATATGCTGCCGTTGGGACAAGCATAGTTAAAA
ATTCCTCGCTGTCACTTATCTCCCCATTTGCAACTTTTATTTTAAATTTATTTTGAAGTT
CCGCAAAAGCATCTGCAACAAAATTAAAAACACGGATAGGGTCTGCTGTGCTAGTTTTAA
GATTCACTATTTCAAGATATTCATTATTGGGGACAACTGGCTGAAAGTACCGATCGACCC
TTCCGTATAAGCGTTTTTCGCCATAGTTAAAGTCAATTAAGTTGCCAAGCTCTGATCTTG
ACACAGTTTTGAACATTTGCTTTTTCTTAAAAATGTTCTTAGCACCTTCTTCTTCATTTT
CAATAAAAAATTTACTCATTATATAATCCTATGTCCTTGGTCCATTGTGAGCTGTGTTTT
GATTGCCTTGGCTTGGGTTTGATATAGTCGTTGAGCCAAGTTTGTTAACAACACCTTCTA
TATCACTAGCCGAAATTTCCGAATCAGAATTATCAAAAAAAGATTTATATAGAGCAACCG
CTGAATCTATGATCCCTCCAAACATTGACTGTGAGGACGCTACGGCTTTCTGCAGGGTAG
CACCTGAAGAACTCTTGTTCGGCCCATCTGATGAGGATTTACAAGCGCTGTCCTTATCGC
CGTCTGACTGGTCAGGCTGCTTTTGCCTATTCTTTGCCCAAGCATCGATGCTGGGTAGCG
GGTTGTGAGCCGTTTCTCCATACTCTGCGGCCTCGAAAAGATCATCTTTAAACATATTAG
CTTGTGGCTGCCACTGAGTGTTTAGCGTTGTCTCAAATCCACCTTGAGTGAATGAGTGAT
TGATGCCTTTTATAAGAAAGAAGCCTCCGACTCCTAGCATATCCCTTGTGAGCTTTGTCA
TTCTAGATTTAGTTTCAGCACTCAAGTAAGGAGTTATACTATCGGGATCAATATAGATAT
ACGTGCCAATTTGAACATTTAAATTCGCATACATGGTTAACGTTGCGTCAAAAACCTGAG
TTAAATGGGCTAGCCCGTCTTGAGAGCCATTTATGCCCATCATAAAAGATTCTTGCATAT
ACTCGGTATCAACTCTGGAGAAGTTAATTTCTTTTAATATGCCGCGATCTTTACCAAGTT
GATAAACACCTACCCCAACATTGGCTAACTTATCAATGCTTTTCGGTGTAGAAAATGGAG
ACTTTGGCTCGTGAAAGAGCAGATAATCAAAACCTTCTTTTTTATGTTTAGATAAAATTT
TGCTGCTGCTGGTTTTAATCAATGGTCTATACTCATTTTCTACGAATTCATATAACAATG
ATTTTCGGCCGGCGCCTTTAGTGCTTGAGTGTCGTAGCACTGTTAGAGGATCGGTTTCAA
ATTCACTGAGTTTTGTATTATAGCCAAACAAGCTACTCCGAGAATATTGCTTAATCATAC
CCAGGGTACCGGCATCATTAAATTTTGGATTACCGCGAAGAAAACCCTTAACATATTTTT
GAATGAATCCAGCAAGAAAATCTACTAATGAATATCTAGTTCTTTTCTTTCCCTCCATCT
CGCCGACAAGCCAGCTATTAAAGTCCCTTAGTGGCACCGGGATGTCACCTATGCTACAAA
CAATTTCACTTTCGGAAAAAAAATCTTTTATGGTGGTTGGCCCAAGTACAATTCTGAATT
TTTTTAGTTTGTTAGCCGCCACCATCAACTTGTTGACAACATCATAAGTTTCTGGAGAAC
TAATTGTAGAGGATATAGCTCCCGGTGAAACGCCCAATTCAGATGATATTGCTGGGTTGT
TTGAAAAACTATTCAACATGTCTTCCACTCGTAAGACTATGTTTTCTTTTTGGTATGTTT
GGGTTAAACCTTCCAAGATAAGGTTGATCAGATCGCTTACATAAAAATATGGTATTTGGT
TCGAATTGGGGTCGACCGCACAGTCTCTAATCGCACTTTGCGGAGGCGCTTTTTCTTCCA
TATCGTTTTGCATTGATTTAGCTTGTTTGCTAGCAGTTGAAATATTCGTGTATGCATTAC
CAACTTTAACTCCGGTGAGTTCTTCAACTCTAGAGGTAAGCGGTATACTGGTACCTAAAG
CTGTCTGCAAAATTTCCATTCCAGCAGGCTTCCGGGCCAATGCCTCCATCCTGCCTTCGT
CGTCCGCGCGCTGAGAATTAAATACATCACTGTATGCTTTCATAATGGCCGGTGAGATGT
TGATGTAATAAAGCTTTCCTCTTTCTCGTAACTTTTTATTTAGAGTAATTATTCTCGCGC
GATAGTCTGAGTTACCCTCAGCCGCGTACGTCTGTCTAAATTTGGTAGCTTTTTCGGCTC
CACACTCGTTGCCTATCATTTTAGCACCCAACTCGATACTAAGATCCCTCATTAAAGTAT
CGGTATTTGAAAATATGTCAAATTTAACACTGCTAGCTAAGACAGTATTTATATATCCGC
TAAACTCAATGCCTAACGTAACGGAGCCATCTTGTTGAAAATCAAAATTGTGTCCGTGTG
GTTTTAATTTGACAGTCATTGAAGAGGCGTCTTCTGTGAGCCCTGGGATGGCCGCACTGT
TGGCTACCCCAACGTCGGCAACAATTTCAAAACTTGTATCTTCGGTATGCCCTTTTGGCA
CGTTGCTCTTGGTGCCCCTTGGTGACGTTATTTTATAAGCCAGATCCATGAACCGATATT
CAAGATGACTCGACTCTCCAGTCCCTCTTCTAATTTTCAGGAAAGATTCCATAGATGAAC
CATATAAGACCAAATCACCTGTTACTAAAGTTTTTGCCGTGGCTGTGTCATCACCTTGAA
AGTTAATATTGAGTGACTTGATGCCGACTCCATATCCTCGTTTACGGCCTCGTGATTGCA
CCATATCTTCGAGTTCCGAGGCTCCCATTCCAGCAGTCTCAAACATAAACTCCACCGCTT
CTTCGACATCGTCTTGATGAAAAAGTTTGTAAAATCTCATCTTTGGTACCAAGTTTGATA
ACTGTGCCGGCGTTGATTCAATATACGATTGCAAATTTGGAACTGCAGTCATATAGTTTG
TAAAAGTTCCAGGATCTCCGATACACTGTATTACTGCGTTTGTCTCCGGATGTTCCGCAT
GCGATATGTAAGCATAAGGCAGGCCGCCTTTGATAGATCTAATCGTGTTTGATACAACAT
CATCAGGTTTTTTATCACCGTCAACATCTTCCAATTTGTCTGCTGGAGGCTCAGGCAGAT
CAAAATTCATTTTTTCATTTCTTAAATTAACCAAGTTGTATGCATGCATTAATATAAATG
TCTCATCGTCAAAGGGTCTGGGCTCTGGTGTCGTGCGGTTTGCGTAAACGGTAATCTCTT
CCGATGGTGTCTCTATCGCATCTTTAGCTGCTTGAGCCTCCTCATCTGGGTCGCTTGGTG
TGGAGCCTCCTTGGGAGTCATCTTTGTTGTTTGTAATCGCTTCCGGAACTCGTGGGGCGG
GAGGAAGAGCCTTAAGCATACTCGGCGTGCCGTCTTCGTCGATCTCAGAAGCCAATGATG
GGTCAAGGGGCGACATCGCTTCCGATGGCGAAATAGTTTCGCTGAGACGGCCAACGAGGT
TCTGTGGAGTGAAGGGTCCACCAAGAATATTTAAAACATCAGACATAATATAAATTTACC
TAATAATCCAAGTTTAACACATCTAAAACAGCATTTAAGCTGACGGGGATTTCAATCATA
TCGCCGAGCGCTAAATCAGCTTCCACAGGAACCGCGTTGTACCAGGCAATAACCCACCAA
TAGCTAGAGTCACCATAATATTTATCAGCCAGTTTATAGTAGCGATCACCTAGAGTCCAA
ATATGGTTGTTTGTTATCATTTTAGTTCTTTCTTCTATCGTCGGATGCTTTAGAACAGGT
GTGGCATAGTGATTCGCAATTTTTAATTTTCGTTTACGCCTTAGATATTCATAATACTCT
AAATTGTTTCTAAATTTTCTGGTTGATCTATATCTTGCCATTTTGGGTCTCCTAGTAGTC
CTCTTCTGGTATTGTGGTGGGGCCCATACCGGTGCCGCCGCCGATTATACTTAAGCCTCG
ACCAAGCGCCTTTACACCAAGTCTTTCAAGGAATCTATTCTTTTGGGCTCTCTTCATATC
CAGTTCAGCTTGATTTTTTCTTTCCTCGGCAACTCTAGTAGATATGTCTGCTGCATTTTG
ATCGTGACCAATTTCCTGGAGGCCGGCAGCGCTTGCAAGTTCAATTTTATGAGGAAAACT
ACTATCTAACGGGTTGCCGCTCGGGTCCCAACCAACTGTTTCTTCATGGATAACCGCAAA
TGACAGCGAAACTGATAAGGACTGAGGTAAAACCGTATTTGCTGCTTTTTCGAATATTTG
AATTTTTTGTAAATCTGAGCGATATGTCATGCTCCCAATGGCCGCTAAAACACCATTTCG
TGGGTCAGGGGCTGTTTTATATTCTGCCAATCGTTCTGCCGCAGACAGGTCATCATATTC
CCGACCCCATCCAGTCTGCTCAAAAGCATAGTCGTCATAAGAAGTGGCACCATTTCTTTC
CTTAGTTATAAGGTTCATCATCTTAACACGAATTAAAGGAGCTTGTCCAATTATTTGGCC
GTTACCAATCTCGTTTGAAGCGTATGTCGGATAGAGCATTTGAACTAATTTTGAGATTCT
TCCTAAATTCTCATAGGCTTCACCCATTGACGCTGCTGGGACGTCAAAACTGAGAGAGAT
ATTTCTTGTGGTGTTTTTATATGTTTGGATTGGATCTGTGCGGCCATAAACATCGTTTGG
GGTCCAATTGCAATTGAATGATTCGTTGTATTCAGTCACGTATGCTTTAAAAAATACCGT
AGAGTTTGAGGGTACGTGTAAGAATGAAATTACATATTGTTTGTAATTGGCATAAGCATC
ACTAGTATCAACGTATACGTCTTGAGCCACGCCTTCGTCGCGACCGTATTTTAAGTTACT
GAAGTAATTTGTGTCGTCTTTGTTTTTGTCGTATTTCGCCATCTTACAGTTCCTTTATTA
GTTTGAGCCGCGGCCTATTATTTTCTGACCTATTGCTCTGTTGGCTGGGCCAGCGACAGC
TGAAGCAAATTTCTGCTTATCAAGGTGTAGGTCAACATTAAAGACTTGATTATGCCGCGC
CTCCGAGGAGGCTTGCATTTCTTTTCCTACTTTCACCCCTTCAGCGAAACCTTTCTCTGC
CATTTTTGTAGTAGAGTCTATTGTTGCCGATATTTGCTTTTGTAGATTGTCAATGTGGGG
TGTGACTGTGGCTATTTTCTCACTAGCAATTGCTAGCACTTGCGCGGTTTTTGCGTTAAC
TGTCTGCATGCCTTTAGTGTTTTGAAGCTGCAAACTAGCAACTTTGTCGTCAATCCTGGC
CTGTATCACACCTTGGCGCGAGGCCATAGCTTGTTTGCGTTCCTCGGGCGTCATCTTGGA
TAGATCTTTACGAATCTCAGCGCGTACTGCTGGAGCACACCAAACAGCAAGTTTTCTAGC
AGTTTTGGAACACCTGTAAGCAACTCTACATCTGGCTTAACATAAAAGATTTCCAGATTT
TTGTCTTTCATTTGCTCCAAGATACCAAGAGCGTAACTTGAGCTATGAGAAGAGCCTACC
ACAAACACCTGCACCTTATCGTTTAAATCTTTGAAAAATTTAGACAAGTCCGGAATGTTT
TCTTCGTACTTTTCTGGCTTGTCGTAACTCTTGAGGGTGCGTGTGTATTTGGCATTCTTG
TAGCTGCTACCAAGTTGGTATACTTTATAGTTATTGTTCTGCGACTTGAAGTTCTCCGCA
ATTGCAGATGCTGCATTACCTATTCCTACAATTGAAATCATAGATTTAATACTCCAATAT
CCATATAGTCTCTACCTGCCTTAAGATTTGTGACAAACTTGTCAAGTTTGTTGTTTGAGA
AAAGCTCCTTAATCTCCGGTATAAGATACCTCTCTTCATCTGGAATGTCAAGTACAATTT
CATCATGCACGATATGCGACACGAATGAGCGCTTATTTTCCAAGAACTGATCGATGGCAA
CGGCGCGATCATTGACCAAATCAGCAGTTGTGCTTTGCACAATATAATTCAGTGCCTTGT
ATGAATCTACTTCAATTCTACGGCCGAACACAGTTTCGACGTGACCATCATTGTAGTACT
TCTTTAATAGTGCATCGCGATCGTAAAATGATTCTTGAATTTTGTTAGATTCTGGGTTAT
ACAACCAAGAGAAGAAGAATGTTTTCGCGGCATCGCGAGATTCTACTCCCTTGTCTTTAA
AAACGTTCATAACATTCCACTCATGTACATCTCCGGGAGGCTGTTTCTCACCCAAAAGCG
ATAATACAGTGCGTGCTTCGGCGCCGTTATAATCAAGAGAAATGAACCAATCATTATGTG
GCTTCACTAAAGCACGCAAATCCTTTTGCATCGTAAGAATTGGGAAAGAGCCCGGATACG
TAGACAAGCGCCCTGTTCTGGTGCCGAAGACGTTATAATCAATGTGCTTGGGACCAGCAA
GGATCTTTTGAGCTGCTTGTCGACTCCTTGACGACGTGAATAGGCCGCGGGCGTCCTGTG
TGTTGATGTTGAGGTTTTGATACCTTATTTTATACAGAAGTTTTTCTACCGCTACCAAAT
GATCGTATGTTGCCGGCTTTTCATAATTCTCAAAAACGTGTTGTGTTATTTGGCTTTTCA
TCTCCAAGAAAGAGACTAGAAAATCGTGAGGCACTAAGTCGAAAAAGCAATGATCTCGAA
AATTAATCTTCGCTATCTCAAACGACTTTTTATAAGCATTCATTTTTTTCTCAAACCTAA
CCAGTTCTTCAATTAGATTTTCGGGACAAGAGTTTTTTAATGTCTTTCCACCAGCTCGGA
TCCATCCATATTCAATAGAATCATCCTGAAGGAAACCAGAGTACTTCCACGTTCGCATAT
TAGATAGGGAATCAGGGAAGGTACCCTCATCAAAATTAAGCCGGCCATCGTGATAGATGC
CGACGCACTCTTTTTTGTCGTCTAATGCTTGAAAATACACTATTTCCTCAGATCGTCTCG
CCTTTTTTTAACATAACTTAACGAACCCGAATAGTCAAACGTTTTGTTTAGTATTTTTTC
AAAGATAGTGATTGCGGATACCATCCCATCAATTTTTGATAAGTTGACAGTATCTCGGAT
TATTGTATTTCTTTCATATTCAGTAAACTTACTTTCTTCTTCCAAGAATCTAATATTAAG
GTACAAGTCGAGCAAGTAGCTTTCACCTATCTCATTAGTAAAATCATCGTATTTATAACT
TTTTACTTTTTTAACAATAGCCCTTGTACCATTATGTTGGTTGTTGACCGTTGTGACGAT
TGTCTTAGGTCTATTATCCGAGTAAATATTATATAAAAATAGCTTAAACGTATCATAGTG
TGAATTAGCTACCGAATCATAACAATTAGCCATAAAGAGGTTGCCTGAACTTATCTCAGT
GTTGTAGCTTTTCATTTTGTTCACCATGTTTATCGAATTAATATCAGCAACGATTTTGTT
GGGCATATTGCAATCTACCATAAACCCGTATGTGTTGCAAGCATTTAAAAAGAAATCCCA
ATTTTTGCTTTTATAAAATTTCTCGTATTTGGTTTTATCATCATTGGGCTCTATAACTGC
CAATTCGATAACAAGGCCGCTAACATTCATCGGGCAATCTTTACTTTTAACAAATGCTGG
GTATGTCACGGTTTTGTTCTTCAAATAATTTTTTATATACGGCATAATCACGTTTATAAA
CTCACGAAAGTTTTTAAACTTAAGGTTGTTATCCGAGATCACATTACCAACAGCAATTGA
AAAGGCTTGATTATAGTTGTAAAAGATTTCTTTAGGATCTAGATATGCTGCCGTTGGGAC
AAGCATAGTTAAAAATTCCTCGCTGTCACTTATCTCCCCATTTGCAACTTTTATTTTAAA
TTTATTTTGAAGTTCCGCAAAAGCATCTGCAACAAAATTAAAAACACGGATAGGGTCTGC
TGTGCTAGTTTTAAGATTCACTATTTCAAGATATTCATTATTGGGGACAACTGGCTGAAA
GTACCGATCGACCCTTCCGTATAAGCGTTTTTCGCCATAGTTAAAGTCAATTAAGTTGCC
AAGCTCTGATCTTGACACAGTTTTGAACATTTGCTTTTTCTTAAAAATGTTCTTAGCACC
TTCTTCTTCATTTTCAATAAAAAATTTACTCATTATATAATCCTATGTCCTTGGTCCATT
GTGAGCTGTGTTTTGATTGCCTTGGCTTGGGTTTGATATAGTCGTTGAGCCAAGTTTGTT
AACAACACCTTCTATATCACTAGCCGAAATTTCCGAATCAGAATTATCAAAAAAAGATTT
ATATAGAGCAACCGCTGAATCTATGATCCCTCCAAACATTGACTGTGAGGACGCTACGGC
TTTCTGCAGGGTAGCACCTGAAGAACTCTTGTTCGGCCCATCTGATGAGGATTTACAAGC
GCTGTCCTTATCGCCGTCTGACTGGTCAGGCTGCTTTTGCCTATTCTTTGCCCAAGCATC
GATGCTGGGTAGCGGGTTGTGAGCCGTTTCTCCATACTCTGCGGCCTCGAAAAGATCATC
TTTAAACATATTAGCTTGTGGCTGCCACTGAGTGTTTAGCGTTGTCTCAAATCCACCTTG
AGTGAATGAGTGATTGATGCCTTTTATAAGAAAGAAGCCTCCGACTCCTAGCATATCCCT
TGTGAGCTTTGTCATTCTAGATTTAGTTTCAGCACTCAAGTAAGGAGTTATACTATCGGG
ATCAATATAGATATACGTGCCAATTTGAACATTTAAATTCGCATACATGGTTAACGTTGC
GTCAAAAACCTGAGTTAAATGGGCTAGCCCGTCTTGAGAGCCATTTATGCCCATCATAAA
AGATTCTTGCATATACTCGGTATCAACTCTGGAGAAGTTAATTTCTTTTAATATGCCGCG
ATCTTTACCAAGTTGATAAACACCTACCCCAACATTGGCTAACTTATCAATGCTTTTCGG
TGTAGAAAATGGAGACTTTGGCTCGTGAAAGAGCAGATAATCAAAACCTTCTTTTTTATG
TTTAGATAAAATTTTGCTGCTGCTGGTTTTAATCAATGGTCTATACTCATTTTCTACGAA
TTCATATAACAATGATTTTCGGCCGGCGCCTTTAGTGCTTGAGTGTCGTAGCACTGTTAG
AGGATCGGTTTCAAATTCACTGAGTTTTGTATTATAGCCAAACAAGCTACTCCGAGAATA
TTGCTTAATCATACCCAGGGTACCGGCATCATTAAATTTTGGATTACCGCGAAGAAAACC
CTTAACATATTTTTGAATGAATCCAGCAAGAAAATCTACTAATGAATATCTAGTTCTTTT
CTTTCCCTCCATCTCGCCGACAAGCCAGCTATTAAAGTCCCTTAGTGGCACCGGGATGTC
ACCTATGCTACAAACAATTTCACTTTCGGAAAAAAAATCTTTTATGGTGGTTGGCCCAAG
TACAATTCTGAATTTTTTTAGTTTGTTAGCCGCCACCATCAACTTGTTGACAACATCATA
AGTTTCTGGAGAACTAATTGTAGAGGATATAGCTCCCGGTGAAACGCCCAATTCAGATGA
TATTGCTGGGTTGTTTGAAAAACTATTCAACATGTCTTCCACTCGTAAGACTATGTTTTC
TTTTTGGTATGTTTGGGTTAAACCTTCCAAGATAAGGTTGATCAGATCGCTTACATAAAA
ATATGGTATTTGGTTCGAATTGGGGTCGACCGCACAGTCTCTAATCGCACTTTGCGGAGG
CGCTTTTTCTTCCATATCGTTTTGCATTGATTTAGCTTGTTTGCTAGCAGTTGAAATATT
CGTGTATGCATTACCAACTTTAACTCCGGTGAGTTCTTCAACTCTAGAGGTAAGCGGTAT
ACTGGTACCTAAAGCTGTCTGCAAAATTTCCATTCCAGCAGGCTTCCGGGCCAATGCCTC
CATCCTGCCTTCGTCGTCCGCGCGCTGAGAATTAAATACATCACTGTATGCTTTCATAAT
GGCCGGTGAGATGTTGATGTAATAAAGCTTTCCTCTTTCTCGTAACTTTTTATTTAGAGT
AATTATTCTCGCGCGATAGTCTGAGTTACCCTCAGCCGCGTACGTCTGTCTAAATTTGGT
AGCTTTTTCGGCTCCACACTCGTTGCCTATCATTTTAGCACCCAACTCGATACTAAGATC
CCTCATTAAAGTATCGGTATTTGAAAATATGTCAAATTTAACACTGCTAGCTAAGACAGT
ATTTATATATCCGCTAAACTCAATGCCTAACGTAACGGAGCCATCTTGTTGAAAATCAAA
ATTGTGTCCGTGTGGTTTTAATTTGACAGTCATTGAAGAGGCGTCTTCTGTGAGCCCTGG
GATGGCCGCACTGTTGGCTACCCCAACGTCGGCAACAATTTCAAAACTTGTATCTTCGGT
ATGCCCTTTTGGCACGTTGCTCTTGGTGCCCCTTGGTGACGTTATTTTATAAGCCAGATC
CATGAACCGATATTCAAGATGACTCGACTCTCCAGTCCCTCTTCTAATTTTCAGGAAAGA
TTCCATAGATGAACCATATAAGACCAAATCACCTGTTACTAAAGTTTTTGCCGTGGCTGT
GTCATCACCTTGAAAGTTAATATTGAGTGACTTGATGCCGACTCCATATCCTCGTTTACG
GCCTCGTGATTGCACCATATCTTCGAGTTCCGAGGCTCCCATTCCAGCAGTCTCAAACAT
AAACTCCACCGCTTCTTCGACATCGTCTTGATGAAAAAGTTTGTAAAATCTCATCTTTGG
TACCAAGTTTGATAACTGTGCCGGCGTTGATTCAATATACGATTGCAAATTTGGAACTGC
AGTCATATAGTTTGTAAAAGTTCCAGGATCTCCGATACACTGTATTACTGCGTTTGTCTC
CGGATGTTCCGCATGCGATATGTAAGCATAAGGCAGGCCGCCTTTGATAGATCTAATCGT
GTTTGATACAACATCATCAGGTTTTTTATCACCGTCAACATCTTCCAATTTGTCTGCTGG
AGGCTCAGGCAGATCAAAATTCATTTTTTCATTTCTTAAATTAACCAAGTTGTATGCATG
CATTAATATAAATGTCTCATCGTCAAAGGGTCTGGGCTCTGGTGTCGTGCGGTTTGCGTA
AACGGTAATCTCTTCCGATGGTGTCTCTATCGCATCTTTAGCTGCTTGAGCCTCCTCATC
TGGGTCGCTTGGTGTGGAGCCTCCTTGGGAGTCATCTTTGTTGTTTGTAATCGCTTCCGG
AACTCGTGGGGCGGGAGGAAGAGCCTTAAGCATACTCGGCGTGCCGTCTTCGTCGATCTC
AGAAGCCAATGATGGGTCAAGGGGCGACATCGCTTCCGATGGCGAAATAGTTTCGCTGAG
ACGGCCAACGAGGTTCTGTGGAGTGAAGGGTCCACCAAGAATATTTAAAACATCAGACAT
AATATAAATTTACCTAATAATCCAAGTTTAACACATCTAAAACAGCATTTAAGCTGACGG
GGATTTCAATCATATCGCCGAGCGCTAAATCAGCTTCCACAGGAACCGCGTTGTACCAGG
CAATAACCCACCAATAGCTAGAGTCACCATAATATTTATCAGCCAGTTTATAGTAGCGAT
CACCTAGAGTCCAAATATGGTTGTTTGTTATCATTTTAGTTCTTTCTTCTATCGTCGGAT
GCTTTAGAACAGGTGTGGCATAGTGATTCGCAATTTTTAATTTTCGTTTACGCCTTAGAT
ATTCATAATACTCTAAATTGTTTCTAAATTTTCTGGTTGATCTATATCTTGCCATTTTGG
GTCTCCTAGTAGTCCTCTTCTGGTATTGTGGTGGGGCCCATACCGGTGCCGCCGCCGATT
ATACTTAAGCCTCGACCAAGCGCCTTTACACCAAGTCTTTCAAGGAATCTATTCTTTTGG
GCTCTCTTCATATCCAGTTCAGCTTGATTTTTTCTTTCCTCGGCAACTCTAGTAGATATG
TCTGCTGCATTTTGATCGTGACCAATTTCCTGGAGGCCGGCAGCGCTTGCAAGTTCAATT
TTATGAGGAAAACTACTATCTAACGGGTTGCCGCTCGGGTCCCAACCAACTGTTTCTTCA
TGGATAACCGCAAATGACAGCGAAACTGATAAGGACTGAGGTAAAACCGTATTTGCTGCT
TTTTCGAATATTTGAATTTTTTGTAAATCTGAGCGATATGTCATGCTCCCAATGGCCGCT
AAAACACCATTTCGTGGGTCAGGGGCTGTTTTATATTCTGCCAATCGTTCTGCCGCAGAC
AGGTCATCATATTCCCGACCCCATCCAGTCTGCTCAAAAGCATAGTCGTCATAAGAAGTG
GCACCATTTCTTTCCTTAGTTATAAGGTTCATCATCTTAACACGAATTAAAGGAGCTTGT
CCAATTATTTGGCCGTTACCAATCTCGTTTGAAGCGTATGTCGGATAGAGCATTTGAACT
AATTTTGAGATTCTTCCTAAATTCTCATAGGCTTCACCCATTGACGCTGCTGGGACGTCA
AAACTGAGAGAGATATTTCTTGTGGTGTTTTTATATGTTTGGATTGGATCTGTGCGGCCA
TAAACATCGTTTGGGGTCCAATTGCAATTGAATGATTCGTTGTATTCAGTCACGTATGCT
TTAAAAAATACCGTAGAGTTTGAGGGTACGTGTAAGAATGAAATTACATATTGTTTGTAA
TTGGCATAAGCATCACTAGTATCAACGTATACGTCTTGAGCCACGCCTTCGTCGCGACCG
TATTTTAAGTTACTGAAGTAATTTGTGTCGTCTTTGTTTTTGTCGTATTTCGCCATCTTA
CAGTTCCTTTATTAGTTTGAGCCGCGGCCTATTATTTTCTGACCTATTGCTCTGTTGGCT
GGGCCAGCGACAGCTGAAGCAAATTTCTGCTTATCAAGGTGTAGGTCAACATTAAAGACT
TGATTATGCCGCGCCTCCGAGGAGGCTTGCATTTCTTTTCCTACTTTCACCCCTTCAGCG
AAACCTTTCTCTGCCATTTTTGTAGTAGAGTCTATTGTTGCCGATATTTGCTTTTGTAGA
TTGTCAATGTGGGGTGTGACTGTGGCTATTTTCTCACTAGCAATTGCTAGCACTTGCGCG
GTTTTTGCGTTAACTGTCTGCATGCCTTTAGTGTTTTGAAGCTGCAAACTAGCAACTTTG
TCGTCAATCCTGGCCTGTATCACACCTTGGCGCGAGGCCATAGCTTGTTTGCGTTCCTCG
GGCGTCATCTTGGATAGATCTTTACGAATCTCAGCGCGTGATCTTGCAGGGCCACTTGCT
TCGGGGGCTGCGAGGCCGCTGGCGCCGCGGAGCAACGCCCGGAAAGGTGTTGTCAGGAGG
CCAACACCTGGTATTGCATCTAAGCCCTTTTCCAAAGCGAACAGGGCGCCTGAGATGGCT
GTGCGGGTCGCTGTCGTAAGAACATCAACTATCATATTGCCGATCTTCGAGAACGTGCCG
TTAGCCTTCATTTGTTCGAATTGATAAATCAGTTCGACCTGTAGGGTCCTGAACATCGGT
TTTAAGAATTCATCCCTGAATGTATGATACGTTGTTATCGCGGCAGTCTTAAATTTTGTC
TTAAGAGCGTTAAAAAAGGTCTTATCAAACCCCATATCGATGGCTTTTTGTTTGTACTCG
TTGAACACACTAGTTAACGCCGCCCCAATTGCTTTAATTGCTTCTATTGGGCCCTTTTTT
GGATCCTTGAAAATGTCATAAATCTCTCCTATTTTTTCACGTAATAGGTAGATAGAACCA
CCAACCATAACGGCTAAGACACCCTTTATACTGAATAAGTTGCTCATTACGCTTCCGGTA
AACCCAGCAATTCCCTTAAAGATCTCATAACCCTTCTGAACACCATCAATATTGGCCATA
TTATACAAAATGCCCACAGCGCCGACTAGTTGTGAATTTTTTTCTACGAAGCTGCTTGTT
TGCGTAATTAAATCAGCGTTGAATTTTTCGAATTTGCTGATTAAAGGGGTGAGACCCTCA
AACGTAGCTCTTGTGGCTTTTTGAATATCCGATATCGGCCTTTTCAGCGACCCCATCATA
TTGTTAACAACTTCATCAAAGCCTTTAAGCCCAAATGCCTCTTTTCGCATTTCTTCAAAG
GTCATCGTAGCTTCTTGTGCGGCGTCGTTTAATTCATCAAACTCTCCGCGTAATATTTTG
ACTGCAGTTGTGGTATCGGTGTTCATTGCCTTTGCAATGGCTTTTTGCATGAACCTGTTT
TGTTCACTGAAATTGTCTGCTGTAATTCCAGCATTAAGCAAAGAATCTCTTAAATACTCA
ACTTGATCCGCAGGGCTCTCCATCTGCATCATTGCTAACGGGTCAAGCACCGATGTTCCC
AATACCGCACCTAGCTGGGCAGCGGACCTGGCGGCGCTTTCAAATGTATCAAACTGCTCG
ACTACTCCTATCAGAGTTCCAACGTCTACACCGGTAGCTTTTGATTGCGCTGAAAGCTTT
TTAAATGCGTCCGGGCCGCGCTCACCTAGCTGCACAATTCGATTCTCGGCAGTTAGAAAA
TCTTGCGATAACTGTTCAATTGGAACCTGTAGAGCCTGTGCTGTGCCTCTTAGGTCCATT
AGAAGGGAAGTAGATTGATCAACCGACATACCCATAGCCATCATCGATGTCTCTAAGATT
TTGGATGATGTTTGTGCTGAGATTCCTAATTCTCCCAAGATTGCAACCGTCGCTCCGAGC
TGTTGTTGCTGGTCTTGGTTTAGCTGAGTAAACATGTTAAAGCCGCCATACAAGGCACCT
ATCGCTTCGGCGGATTCTTGACTACTTACACCAAATAAGCGCAATCGATCAGTTAAAGCA
CCAATGTTACCGGCCATCTGAGACGAGGCGCCAGTGGCGGCTCTAAATTGGACTGTCAGG
TTGTCAAGTTCTTTTGCTTCTGCCATAACAGACGCGATTAACTCTCCGAACTTTACAATT
ACCTTATCTACGGCGTTACCAAGCATATCCATGGCGCCGCTGACACCTTGCATAGATAAA
GTAAGCAAGTCAGTTTCTCGGCGTTGATCTTTCATGGCGTTACGCGCTTGTGATGTAAGT
TTTTCTACATCTCTTAATTTGCGATTATATGCGCCGGAGCCCTTGTCTAATAAGTCAAGC
TCCGCTCTTGCCATTTTAAGTTCACTAGTATATTGAGCCAGATCACGTGAGCTTTGAGAA
CCTACACCAGCGGTGGTTTGGTTCTGATCACGGATCTGCCCCAATATGGATTTTATGTCT
TTTAATTCGTCTTCAGCAGCCATATAATAAATGCCCCATAAATTAATTAGTTAAATACAA
TTTTTTAATTTATTTAACATTATATCCAGGCGGTGGTTGTGGCTGATTATTTGCACTTAA
AGTCTGAGTGTTACTAGAATTGGAAGAACTATTCATAGCTGCTCTTTCATCTTCTAGGTG
TTTAGATAACCTCTCAACAAACCATTCTCTAAGACCAATCGGCAAATTGTATGCCTCGGT
AAAAGACCAGCCACCGTAATGCTTTAAGAAGAAAAAGTGTTCATAAACACTTTCCATATA
ACTACTGTTCAGGCCAAAAAAACTCCGCAGTGAGCGGAACCTCCATGTCCTCTGAATGTG
AACAGTTTTCGCAGTTAAATTGAAGCTTTAAGTCAATGTTTGGAACAATAGCTTTATAAA
CTTTTCTCAAAAAAGATGAGTCCGAGGACGGCAGATTGTGAGACACATACTCAATTGCCT
CTCTGGTGTTATTCCCGTTTACTGAAGCAATCATATGCTCAAGTTGGGTGGTAACAAGCC
TTTCCGCATTTTGTTTCCTATTTTTCTCAATTTGATTTGTTAACTTGTCTTCATCTGTTC
CAGTTAGAAGCCTGAGCACGATATTAAGTTGTGACTTTGGTAACGTAACTGAAAAATGGC
CGTGGTCATTTATAGTTACACCTTCTGGCAAATCACCCATAATATCAGCAGTACTGCGCA
AACTAGCATCATTTAAATTAAACGCATGCTGTTGTTCAGTGATACACTGGGGGCAAGTAA
TTTGTGTTCGGTATACATTTCCGTATCCTGACACCCTGGCAGATATCACAATCGCATTTC
TGTCTCCAACAAGAAGACTTTTAGGATCAATTGTTTTATCTACAATAATGCTTTCGAGCA
ACCTTTCTAAGGCTACTCCGTTTTGCAAAAGAGTCAAAGAAGTTAAAATATCTTCTTCTT
TTGCGGTCATTTGTTTGATTTCTATAGTCTTCTGATTATAAAGCGGATGATCAGAAGAAT
AGTGCCGACCTTGGGACGGCAAATCAACAAATTCAGTGGGTGTTACAAATGAAAAAACAT
TAGAATCCATTGTAGCAACCGGGGGACTTGCAGCTTCGGGGGTAGAACCCCCCGGGCCAA
GTCGGTCTTTATTTCGTGACAAATTTCACCTCTATTATATTATCTTGAAATGTCGAAGAA
TAAGTTTTCTCCGGGGGTAGCTAATGCGTTGCTACCAGCAGCTGTCTCAAGTTGCGCCCA
ATCGTAGCGGATCTTGAGGACATATTCTGTTAATTCATCGTTACCATAGGTAAGGCTTCC
ACCAAAGTTAACCTCTGTTGCAAATGCGTTCCACAACGTCCAGGTTTCAAGTGGTTTTCC
TTCGGAATCAACTTGTGTAATCTTCACGGTGCCAATAGCACCTGCAGCCTTTTGCTTAGA
CATGCTAGTAAGGTTGTTGCTGTCGGGAGTTACAGGCAGCCTGTAGCCAGCTCCGGTCAT
AATACCAGCCATTGTTGCAGCTACATCGGGGTCACCACTTGGATCGACCATCTTAAGCTC
AACAGGGTTCCAGGTAACCTTGCCAGGGTAGTAATAAGTGTGGTTTAAGTACTCGTGGGT
AGCCTCAGCCATCGTGAAAGTAGGCTTTTGGATCTCCTTGGCGTACCAGACCATAGAACC
TCCGTTATCAGTGTTGATACCGGTGATAGTAACGAAGAACCTAAAGTTTCTCTTTGGATC
CTTGAGGATGTCTTCAGTGTTTTGAAAAGTAGTTGACCAGAATGGCATTATAAGTTTTCT
CCCTTTAATTTAACTAGTATGCTTAGTATTTTTAGTCGTCAAATGATGCGCCAGTGTTTG
CAATAATGAAGTCAATTGCGATGAATTCGATTGCACGGGCCGGCTTAATCATAATCTTAG
CGTAAAGAATGTTCTGATCAATGAGATCAGGAGTGGTTGTGGTCTCGTCGAGAACAAGCT
TGTACTCTGTGAGTCCGTATCTGGTCTTAACGTTAGCCAAGAACGGCTCGATAAGACCCT
TGAATCTGTCCCAAGTTGCCTGAACGTTTTGTTCGAAGAGGACTTGAGTCGAAAGGACCG
AGATTTGCTTCTTCAAGAAGATAACAAGTCTGCGGACGTTGATTCTGTCAAGTGCTGACT
TTCTCGCTTGAAGTGTCTTCTGACCGAAGACGACGATTCCAGTCGATGGGAAAGATGCGA
TTGGGTTGATGTTAACATCGTACAACATATCTCTTTCCTTCGAAGAAAGTCTAGATGAGG
CATTCAGAATTGGAATTCCTGCAGCTCCGTCAGAGAGACCACCGCGGTTGAAGCCGGCTG
GTGCGAACCAGACATCTGACTTAGCTTGAGAGGAACCCAAGACACCCATCATCGCGACAC
TTGGCGGAATCCAAAGAGTTTGACCAGTTCTACCATCGCGGGTTTGTACCCAGGGATAGA
AAGTGCATGCATAGGAGTTATCAAGTCTTCTAGCTCTTAATGCTTGAACTGTTCCGAGGA
CATTCCTATCAGCTCTATCTTTCTTGTCTGCTTTGTATGATTCTGCGAATGGGGTGTAAA
CATCCGGCAGGTCGATAATCGCCAAGGCATCGCGTCTTTCTTGACAGACTTCCATTTGGT
AGTTAGTCAATGCCGCATTAGTTAAGCCAGGAACAGCCAAGATGTTGAAGTCGAGAAGTT
CAGGATCAGCAACAGTCTCAAGTGCCTGCCTAATCGTAGCGTGTGTGTAGCTTGCTTGCT
TTGATGCTCCAATCTGGGTGTTAGCCAGTGGGTCTGGCTTAGTGATATCTAACCCATCGA
AGCCGCCGAAGAATGGTGCTGCGAAAGAGTCAATACCAAAATCAAGCAGCGAGCGGTAGT
CGTTGCTAGCAGTAGCAGTTAAGCTTGTTCCAGCCTTTCGAGAACCAGAGGTATAGGTGA
ATTGACCGGTACCGATCGTGGTTTCGGTTCCAAGCGAGCCTGAAATAACGTCGTCCAACG
TGAACACGTAACCAAAGCCATTGAATCCACCATTGTGAAGTGGGTTTACTGTTACAGTTG
GATCATCTACTTGTCCGCCGGCCAACATTCTGTGCATATCTCCGATACCGTGAGCGGCAA
TTTGAGAAGTAGATGCTCTTGTTGTTCTCATACCGAAAACAGTGTCTGTTATGTTAGTCA
GACCAGCGTCGGTAGCGTTGCCAACAAGCGGGGCGCTTGGGAATTTGAGGTTTGCTCTCA
TGTTACCATCAATACCACCAGTAACAGCGCGCTGGGCGTTGTTAACACCTCCATATATCG
AAACTGCGGGGGGGGGAGAGTCACAATGCCTCGACCAATACCGATCGCCAGACGATCACC
GTTGGCAACAGTATTAGAAGAACTCACTTGAACATCGAGATAGCTTGGCG
>NODE_5_length_42294_cov_34.624173
ACATGATGGTCTCGTCGAGATGTGTATACTGTTATGATACATGATTCTCGACGAGATGTC
AAGTGTTATATCGTCGAGAATCATAAGTATTATTTATAACATCATTGTGCTGGTTGGAGA
GGTGTCCACTAATCTCCCCACCGGCACTTTTTTCGTGTATTGTATTAACAGTTGAGAAAA
CACCCCATGGATTTCGACACCTTCGACACCGACATCTTTTCTGAAATCAATGATGCTCCC
GGTGAAATCTTCGACATTCCAGAGATGTCGGATGAGCGATTTAATGTAGAATCTTACATC
AACGGGGACACCGATTATTGATGGCATTCGTATCAACCTTCGATCACACAAACCCCATGA
CTGATAACAACACCAACCTGGAAATGTTGAGTCAACGTGAACAACTTATGGAGGACATTG
ATGGCATCGTAGAAGAATTCTTTGTTGCAACTTGGGGTGACGAATATCCCGAGGATTGTG
AGAATCTCATTCGCACCTTGTGTGATGCTGTCTGCCGCAACTTTCCCACTAACTAACACT
CACTCACTCTAATCATGAACTACACTCTCAAGCAACTTCAAGACCGAGTATCACAAATGA
TCAAAGAACAGGGAGAAGATGCAGAATGTGGCGCATGGATTTTTACCAAGAATGATTGTC
ATTTGAAGGACGAAGATGGCAACGTTGATTATGGTAATAACGTAGAAGATCCTGCACTGA
TTGCACGTATCTTTGATGATGTAGGAAACATTGATTACATCTACACCGTGATTCAAGAGT
GTGTTGATGAAGTCGTAGAAGAACAACTGATGCAATTGCACAAACTTACGCCACTAACTA
ACACAAACTGAGCAGCTGCCTGACCAGTTGGCAAGGTGGCACACTGACCCCAGCAGATCG
CCAGACCCTGTGTTTATAATAGGGGCATGAACAAACCACTTCTCTCCTCTCCCCAAACCC
TGCAGGACCTGCAGGATTTCCTATTCGACACCATGGCATCTGCTGATATGGCAGTCGATT
GGTTCTGCGATCGTCATGACGTTAGTGCAACTGACGACGTGATAGATTTCGTGGTTGATG
CACACTTTGCTTTTTTCGGCGAATGAACACTTACACTGAAATCCTGAAAATCTGGAATAG
CGAAACCCCTGATGATTTCGCCATCTTCAGTGAATTCTACTATCAAATGTTTGGGGAGGA
TTATGACATCCCCTACACCACAGATTCCACCCGTTCAGCATTCTTTCCGTTTGACTGATA
GTAACACAAACCGGGCGGCTGCCTGACCAGTTGACCAACTGTCCACCATTCCCCCCAAAC
CCCTCAAATCCATCCTATAGTGACAGAGTCACAAACAAACGACACCACATGCGCAACATC
GAACGCCAAATGATTGCTGCCGTCAAAGGTAACATCAACTGGTCAAAAGATAACACCTCC
GTTATCTTCGAAGATGGCATCTCAAGTGTTTACCTTCACGGTAACTTGATCGCTGAGGTT
GATGACGAATCCATCAAACTTTATGATGGTGGTTATCAGTCCAACACCACTAAGAGTCGC
CTTAATGCGCTTCTTTCTGAGTTTGGTTATGATACAGAGCACGTCTTTCAGAAACAGTTT
GAGTGGTTCATTTCCATGTTCGATCTCAATCTGAAAGCAATGCGAACTGTTCCTTTCAGC
AACGGAATGCGACTTGCATGATGTTATTAAAGAGGGGTTAATCCCCTTCTCTAATAATTT
CATTCAGCGGGGGTGGTGCATCCCGCTCAAAACAACATCAACGTCAAATCGCTTTTTATC
AACATGATCTCCAACTTCACTTCTTCCGCTGTTAACTCCATCGCTACCGAAGGTGATACC
GTCACCATCGAATTCAACGGTGGTCGTCAATACGATTACAAGTCCAGCGATGTTAGCGGT
TTTGTGAATGCTCTGAACACTGTTATCAAAGCAGAGGAATCTGTCGGTCGCTTTGTTAAC
ACCAGCATCCGCAATAAGGATCTGGAAACTGTTAAGGTTGCTGCCTGATAGTATCAGTCA
GGGGGAGACACATTCTCCCCCTACTAACACAAACTCTCTGTTCTTCATTAACACTTTTCT
ATGTCTATCAAACTGATGCTTACCCTGCTGAACAAAGGTAACACCGGGAGCGACATTCTG
TCCATCCTTGATGCTATCACCGAACAGCAGGTTGATAACACTCAGTACTGATACTCCGTT
CGTTCGTTAACAGCAGTGGGGGGGTTTTATGCCCCCCCGTTGTTAAAATCCATGGGTCCC
CCTAGTCTACAAAGTGTTACGATGCCGCCCATAATCTCAAAGCCGACCTTTTTTCCCACC
CCTATAAAAATTTTTTTCGCTATATAAAAACAAGCATAAAGTTTTATAGGTATGCAAAAA
AATCCGCAGAAAAATTTTTCGTCCATAGAGATTGATCAAGTCAGTGGCGAGCACTATGTG
ATTATTCCTGAATGGATATTGGATGAACAGGGATGGTATGAAGGAACCGAAGTTAATATT
GAGGTTGAAAATAATTGTATAGTGATTTCAGAGATTGAATAAGACACTTATACGATCTTG
ACAAGATATACATAATGCAGTATGATTCGATTGTAATTAATTTCTATTATGGCTAAAGGA
TTCACAGTAAAAGCAGCACCACCAACGACTCCTAAACAAGAATGGGACTATGACCTGGCA
AAAGAGATGGTCAAAGGAAAGGCAATTGTATTTTGCCTACCCGGCAGAGGAGTATCTTAT
ACGTATTTGAAGAACTTTGTACAACTTTGTTTTGACCTTGTACAGGCAGGGGCAAGCATC
CAGATCTCGCAGGATTATTCCTCCATGGTCAATTTTGCAAGATGCAAGTGTCTTGGAGCC
AATGTACTGCGAGGACCGGATCAGATTCCCTGGGACGGTAAGTTACAATATGATTATCAA
TTATGGATTGATAGTGATATTGTTTTCAACAGTGAAAAGTTCTGGCAATTGGTTCTGATG
GATAAGGATATTGCAAGTGGATGGTACTGTACAGAAGACGGAAGAACAACTTCTGTTGCT
CACTGGATGGACGAAGAGGACTTTCGTAACAATGGTGGTGTAATGAACCACGAAACAATT
GAGAGTATTTCCAAGCGCAAAAAACCATTTACGGTAGATTATGCCGGTTTTGGGTGGTTA
TTGATTAAGAACGGTGTATTTGAGCACACAGATATGAAGTATCCATGGTTTGCACCAAAG
ATGCAGGTATTCGAATCAGGATCCGTACAGGATATGTGTGGAGAGGATGTATCATTCTGT
CTTGATGCAATCGAAGCAGGATTTGAAATTTGGTGTGACCCTCGTATTAGAGTCGGGCAC
GAGAAGACAAGAGTTATCTGATGTATGAAACAGACAAAATATACAATTCTCCACAAAGGG
AAGACACTGTATAAAAACTTGACTCAAGAAGAATATTTTGATATTATGGAAGACCTTTCG
ATAGAATATTATCAGAAAGGTTCTCCAAGACCACAAGATCTTGAAACAAAAATGTTTGAA
TTTTAAGGAGCACACTGAACCATGATGATGAAAGGCGGTACTTATGTTGAGACAAAGCCA
AAGAAAACTCGACAGGGTAATGGGAAGCACACCAAATGTGCAACGAGTTCTCGTAACTCG
GCTCGCAAAAAGTATAGAGGGCAGGGTAAGCGATGAGTCAACTTCTTGTAAATTTACCTG
CACAAAAGGTATGGGTACGTAAAGAATACTTACGGGATTTACAGGACGGGCACGGTGAAT
TTGTAGAGGGCGTCTGGGTATCGGCAAAATCGATTCCTGGGCGTGCTTTTTATTTTGAGA
CTTATTTACCAGAATATGGTGCAATGTATGATAAATTGCCTATATCTGCCTTTGTGGCTC
GTCCTGAAACTCCGGAACCGGATCTCGATTTACCAAATCTACAGTTTTGGAACTGTATGG
ACTATGGTATAACCAATATTTGCAAACAATTTGTTGGATCTATGAGTTGGGAGATTCGTA
CTCGTCATTTTGGTAACATGACTGGTAGTTATATCTGTACACTGGACAATTATCATGCAG
ATTGTGATAGTATTGACTACTCAACCAGTGAAGTACCAGAAGAACACAAGTCATTTAACC
TAATTGAACTTGATAATGGTCAGTTTGCACTGTATCCAAACAACAGATGTCGCATTTATG
ATGTTAGTTTGACTCCTCAAGAACCAAAAACACCCGATTTTAAGGTTTCGACTGAGTATT
ATCAGGTTGAAAATGGTATTAAGTGGGGTAGATTGGGTGATACCGATGAATATTTCTGGA
AAACACCCGAAGAAATAATGTCTGACATTGATGATCAGTATTCTCACCGTTTTGGAGAAC
CAAATAAATAAAAAAAGGGATAGCAACCCCTATAAAAGTTCTGATTTTAACTAATTGGAG
CAAAAAATGGGTAACTATCACAAAGTTGATAAGGGAGAACTGTTTATAAAAGAAGGAATG
ACTTTAATTACTGAAGTTGAGAGTGAAAAATATTTAAAAATGGCAGAAAAACGTCGTCAA
ATTAAAGAAAAAGAAGACCTTTATCCAATTCCCGATGATCGTCTAGAGCGTCCTTGTGGA
GGATCTCATGGATTTGATGACTTTGTGGAAAGATGGGATTAATCTCAAATATGGGGTATA
AATAAATAAAACACTCCTGTAAATGACAACTAAAAGGATATCAAGGGTATATAAAGACAT
TGATTTGTCTTTTGTACCCCATCCTATTACAAAAGATTTAAAAATCCTTAAGAATGAGAG
TGCTATTCGTCGCTCCGTTAGAAATATCGTTCAAACAATACCAACAGAACGATTTTTTAA
CCCTATTTTAGGTTCTGACGTACATAAATCACTCTTTGATTTTGTTGATTTTGGTACTGC
ATCTACGATTCAGGATCAAATAGAAATTGCAATTAATAATTTTGAACCAAGAGTCGATAA
TTTGAATGTTTTTGTCAATCCATCACCGGATGAAAATACATTTGAAGTGACTGTTTCATT
TGATATTGTTGGACAGGAGTTTCCAACTCAAGAATATACATTTTTACTAGAGGCAACGAG
ATAATAAAATGCCTTTTACCAAGTACGCTAATTTAGATTTTGATCAGATAAAAGATTCTA
TCAAATCATATCTCAGGGCAAATTCAAAATTTACAGATTTTGACTTTGAGGGATCTAATT
TTTCAGTTTTAATTGATACGCTTGCATATAATACTTATATAACAGCCTTTAATTCTAATA
TGATTGTGAATGAGTCTTTCTTGGACTCTGCAACATTACGTGAGAATGTAGTCTCTCTGG
CAAGAAATATTGGATATGTTCCGAAATCAACCACTGCCGCAAAGGCAACAGTAAGTTTTC
AGGTAACAGGTATTGATTCTAATATTTCATCATTAACATTAAAAGAAGGTATTGTTTGTG
TAGGTAGTACTAATGATACTAATTACACATACTCAACACCCGAAAATATTACTGTTCCTG
TTGTAGATAATACTGCATCATTTACTGATATTGTAGTATATGAAGGAACATTTCTAAGTA
AAAAATTTACTGTCGATCAATCATTAAAACAAAAATTTATTTTAGATAATCAATCCATTG
ACACATCAACAATATCGGTATTTGTTAGTGATACGTCAGAATTGGGGGTTGAATATACAT
TAAATAAAAATATTTTTAATGTTGATTCAAACTCATTGGTATTTTTTATACAAGAAGTGC
AAGATGAAAAATATGAAATATTTTTTGGCGATGGATTTATAGGTAGAAAAATTGCGGATA
ATAGTACAATAACCGCAAAATATATCGTAACCAATGGTGAAGATGGTAATGGTGCATCTA
ACTTCACCTTTGCCGGTTCTTTGCTTGTAGGGACGGCGAATTACTCTGGGGGTACCGTAG
GTACTATAACGACTTTAACAAAGTCTCAGGGAGGTTCTAGCATAGAATCTATTAATTCTA
TTAAGTACTTTGCTCCCAAGATCTATTCATCTCAATATAGGGCAGTTACTGCCAGAGATT
ATGAAACTCTTGTTAAAACAATTTATCCTGATACAGAATCTGTTTCTATTGTTGGTGGGG
AGGAATTAGATCCTCCAGAATTCGGAACTGTTGTAATAGCAATTAAACCCCAAAATGGAA
CATTTGTTTCCGACTTTTTTAAAGAAAGAATATTATCACAATTAAAACAGTATACTATAT
CTGGAATTAATCAGAGAATTGTTGATTTAAAAGTACTATATGTGGAATTAAATTCATCAA
TTTACTTTGATTATTCCAAGGCATCTAATGAAGATTCATTAAAAACCAAAGTAATGTCAT
CCTTAACGGAATATTCAAAATCAGATGATTTAAATTCCTTTGGTGGTAGATTGAAGTATA
GTAAAGTGCTTCAGACAATTGATAATACTGATTCTGCAATAACATCTAATATAACAAAAG
TTTTGATAAGGAGGGATTTGAAACCTGCCTTAAATCAATTCGCACAATATGAATTATGTT
TTGGTAATGAATTTCATATAAATCCGGAAGGAAGAAATATTAAGTCTACAGGATTTAAAA
TTTCTGGAGAAAGTGAAACGGTTTATTTGACTGATATTCCTAATTCTGACAAGAAAACAG
GTGTATTGTCGATTGTAAAACCAATTAGTGGTGATGATATTAGAGTTATTATAAAATCTG
CCGGTACAGTTGATTATAAAAAAGGTGAAATACTTATTAATACAATTAATATAATATCTA
CATCTCTTGAAAGTGGTGTAGTCGAAGTACAAGCTTTCCCCGAATCAAATGACGTAATTG
GACTGAAAGATCTTTATGTCTCAATGGACATATCAAAAAGTAAAATAAATATGGTTAGGG
ATGTAATTGCTTCTGGTGATGAGATCTCTGGCACCAAGTTTGTTAGAGACTTTTATACAT
CAAGTTATTCAAATGGTATTTTAGAAAGAAAGTAATATGGTACAAGCTGGTTTTGAATCT
AGAATAAAGATTCATCAAATTATTGAAAATCAACTACCAGGTTTTTTACTATCAGAAAGT
AGTAATACCTCGGAATTTTTAAAGCAATATTATAAATCGCAAGAATATCAAGGCGGTCCA
GTTGATATTGCAGAAAATTTAGATCAATATCTAAGGTTTGATAATCTTACTCCAGATGTA
ATTGTAAATTCTACTACTTTAACTTCTGATATAACGAATACTCTTCCTACAAGTGATGCT
GATGATGGAACAGTATATGTTGAGTCTACAAGAGGATTTCCAAGTCAATACGGACTTTTA
AAAATTGTTAATAGTGATAATGAAGATGACTTTGAAATTGTTACTTATACTGGAGTAACC
GCCAATAGCTTTACTGGATGTATAGGTGGATTTAGTGGAATTACTAATTATCACAATCAT
ATAGATCAAGAGAGTTTAATATTTTCTAGTTCAACCAGAAAAACTCATAAATCTGGTTCA
AAAGTAGAAAATCTTAGTGCATTATTTTTAAAGGAATTTTATAGAAATTTAAAAGCAACA
TTTGTACCAGAATTAGAAAATATTGATTTTAATGATCAAATAAATGCCGGAAATTTCATA
AGGCATGCAAGATCATTTTACCAATCAAAAGGAACCAATGAGTCATTCAGGATTTTATTT
AATGTTTTATATGGTGTAAATCCAAAAATTATAAATTTAGAAGAATTTTTAATAAAATCT
TCAAGTGCAAGTTATATTAGAAGAGAAGTTGTAGTTATTGATATAATTTCTTCAGGAGAT
CCTAAAAATTTATTTGGACAAACTATTGTAAAAACAAATGATTCATCTACATTTGCATCA
GTATCTTCTGTAGAAACTTTTGAAAGAAATAGTAAATTATTCTATAAGTTAGAATTATTT
GTTGGATATAATGACTCAAATGCTGTTTCTGGTAATTTTAAAATTACTCCTAGCACAAGA
GTATTGGAGAATGTTTCTCAAGGTTCTAATGCAATATCTGTAGATTCAACAATAGGATTT
CCCGAAAGTGGAACTATTTTTGTTGGGTCTGGAACAAGTATTACTTATACTGGTAAAAGT
ATAAATCAATTTTATGGTTGTGATACAAGTAATATTTCAAATATAAGTTCTACTGATGTA
GTAAGATCCAATGATACTTACTATGGGTATGAAAATGGCGATTCTTCTAAGAAAATAGAA
TTTATTATCTTGGGATCACTATCTAAATTTAATCAATTGGATAGTGATTTTGATGCTGAT
GAAAATGATAAAATTTATATTAGTAATTTAGGTAGGGTAATTGAGAATAATAATGCAACA
TATGAAGAGGTTCTTGCAAATTCATGGATTTATAATGTTTGCCCTAGTTTTTTAATTGAA
TTTGGAACATCTGATAATGAAAATACTATATCATCAACAATATTATTTGATAAACCAATA
AAAGATTATTTTAGAAAAGGTGACGTAGTAGAAATTCTTAATAGAGGAACTAATACTGTT
GTTCATACAACTTACATATCAAGATCAATAGTAGATAAAAATTCCATTGTAATAGATATT
GCCGAAGGTTATGATTATGGGCAAGGTCTTAGTGATGATGATCTTTCTGGAATTGAATTA
AAAAGAGTTAGTGGATTTGAGTTAAGGAGAAAGATAAGAAAATCTGGAAGAACATCTAGT
GCTGTAGAATTTGAATTTGGTGATGATAGTATTATTTCAGATGTTCAAAATACTTATTTG
GAACATGGTGATAGTCTATATGTAGCTTCAAATTCTTTACCATCCGGTAATAGAGAAGTA
ATAGATGCTAATTTTCAATCATCATATGATATTCAAGAAAATATAAAGATATGTAATACT
AGCAAATTAAAAAAGGTAGGAAGTAATTATTCAATTATTGAAGTATCTGATGCTGATGGT
GTTCCATTTATTACTGGAGATAAGGTTTTTTATATTGCTGGAACTGAAAATCCCATCGCA
GGATTGAGTGCCAGATCTTATTATGTTGAGAAAATTTCTTCCAATGAATTAAAATTATAT
GGATCAGTTTCTTTTATTGGAACTGATAAAAATTTAACATTTGATCAAGATAGTAGTGTT
GTAACCGGAAATAAATTAGTTCTTTATTCTCATAGGGATTTGGTCATTGGACCTCAAAAA
ATACTAAAGAAATTCCCTATCACACAAACAATAAAAAATAGTAGTACACCATTAACCCAA
CCAGGAACAGTTGGAATGATGGTTAATGGTGTTGAGATATCAAACTACAAATCTCATGAA
AGTGTTTATTATGGACCATTGAGTAGATTTGATGTTTTAAGTGGTGGATCTGACTATGAT
GTAATTAATTTGCCTGGTATAGAATTATCTTCTAGTAATGGAACCACTGCATTAGTTCAA
CCAGTAGTAAGTGGATCAGTTAAAGATGTATTTGTAGATCCTCAGGAATTTAATATTGAT
AAAATTGTTTCAGTCAATATTACTGGTGGTAATGGTCAAGGAGCAGTTATTGAGCCAATT
TTAATCAAAAAACAAAGAGATATATTTTTTGATGGTAGAGAATCTGGTCGTGGAGGTGGT
ATAAGCACTTCTACCAATACTATCGTCTTTTTAAAAGATCATAATTTGGTTGATGGTGAT
AAAATATCATATAATAATTCTGGAAATAGTTCTTTGGGTATAGGAACTACTTCACCAAGT
GTAAATGGTACTACTTTCTTTATTGATGTAATTAATTCAAAAGCTATAAGATTGCATGAT
AATATATCAGACGCTCTTTCAGGAATTAATACCGTTGGATTAACCACAACTAATACATTT
GGAATACATAAGTTTTTAACAACAGATCCAAATAACACTGTTTTGGATATTAAGGTTGTT
AATGAAGGTAGTGGATATACAAATAGAAAATTAATTGTAAAATCATCAGGAATATCTACT
GTTAGTGACACTATTACTTTTGAGAATCATAATTTTAAAGATGGAGATCTAATTGAATAT
TTGTATGAGAGTAGTATAGTATCTGGATTATCTACTAATAATCAATATTATGTTTTAAAT
ATTGATTCCGATTCGTTCAGGTTGTGTGATGCTGGTATTGGAGGAACAATTACTTCAAAT
TATGAAAAACAGAAGTATGTTAATCTTACTTCATCTGGATCCGGGTATCAATATTTTAAA
TATCCGGATATTAGTGCATCACTTTCGTATACTTCCATTACTTCAGATAATGTTACTGAT
GTTGTTAAATTAACACCTGTTGTACGTGGTAGTATTGTAGATGCCTACTTATATGAATCT
GGAACTGGATATGGATCTACAATTCCAAATCATCAAAAAAATCCTTTAGTTTCTATAAAA
AATGGTTCTAGTGCTAGGTTTAGACCTGTTATTGTAAACGGAACAATTCAAGATGTTTCT
ATTTTGTATGGTGGAAAGGATTACAATTCTTCTCCAGATTTAGAAGTTGTTGATCCAACT
AATTTGGGTAATGGTGCAAGATTAAGACCAGTTATAACTAATGGATCGATTACTGATGTT
ATAGTAGTTAATACTGGTATTGGATATTCTACAGCATCTAGTATTAAAGTAACATCGTCG
GGGATAGGGGCATTATTTGATACTTCTGTAAGAGAGTTAACTATTAATAATAATAGAAAA
TATAAAAATTCTCTAGATGTTATTCATGAAACAGAATTATTGGTAGAATCTGAAAATAAA
ATTAAGTATACAGTCTCTGGATACTCTACTGCATTTTTAAATAATGGTGAAGGTATTGAT
AGTCATTCTCCTATAATTGGTTGGGCATATGATGGAAATCCAATATTTGGCCCATACGGA
TATTCCGATCCTAATGACATTGAATCGGATATTAAATTAATTGTTCCAGGATACACATTA
AGTGAAACTAATATTATTGATAGACCGTCTGGATTTGATTATGGATTTTTTGTTGATGAT
TATGTTTATGATAATTCTGTAGGTGATTTAGATGAGCATAATGGTAGATTTACTAAAGTT
AGAGGTTTATTTGAAAATGGAGTGTATGGATATTTTGCAACTATTGAAGATTCTACTAAG
AGTAACGTAGCAAAATACCCATATTTTATTGGAAATAGATATAGATCAGATTTTATAAAA
GAAAATAATTTATTGGATCAATCATTTGATTTTAATAATTCCAATTTAATTAGAAATACA
TCAAAATATAATATAAAAGATAAAAATGTAGATTATGATTTTGTTTTTGAAAGTGCAAAA
TTATCAGATCAATTATTAACGGTAGAGTCTGTAACTTCAGGATCTGTTGAAAATGTAGAG
ATTTTAAGTTCTGGTAGTAGATATAAAATTAATGATAATGTAAAATTTAAAAAGTCGGGT
GGTGATCAAGGAGATGGATTATCATTAAATGTTTCTGAATTAGAAGGAAAATCTGTTGTT
GATGTAGAGTCTAATACATTGACATATGAAAATTCTATATTCGAATGGAATAATTCTAAA
GAAGTTGAAGTTACTATTCAACCATCTCATATATTGTCAGATTCTGATAAAGTTACAATT
TCTGGATTTTCTACAGAATCTGAGTTGAATGGTAATTTTGAAATAGGTGTAAAATCTAAG
ACGACAGTTTTACTTGAGAGTATTCCTTCAACAGCTTCTATTGGATCTACTGATATATTT
GTTGAGAGTATTCCATCTACACTTAATATAGGTAGTTTTATAAAAATAGGAACAGAGTCT
TTAGAAATTTTTAATTTTAATAGAGAATCTAATTTTATTAGAGTTAATAGAGGTTCTACT
GGTGTATCACACACAACAGGAACTGTAGTTGAATTTACTCCAGATTCCTTTACAATTGAT
GTAAATACTCCTCATTTCAATTCTAATGTCAATAATAAGGTATATTTTAATCCAAATGAA
GTCATAGGATTTGGAACAGTTGTTGGATTTAGTTCTTCAGTTACTGTAAGTTTTGGTGCG
ACAACAAAAGAAAGAGAAATTCTCACTCAATCAATTTTTATTGAAAATCATCCATTTACA
GATAATCAAAAAATAACAATTAGTATACCTCATACTAATTCGGAAAGAATTTCAATATCC
ACTTCACCGGCAGGTTCTACAACTGATTTACCATCAACTGCTGCAGGATTATCTACGAAT
GTATTTGTAAGTAATAAGGGTAGAGACATAATAGGAATAAAAACCACACTTAATTCTGAT
GAAGTATTCTTCATTGGTATTGGTGTGACAGATGGAAATGATTATAAGATAGAATCAAAT
TATACTCAAGTTCTTGGAAAAGTTGAGAGGGTATTAACTACTGTTTCTGTTTCAACTTCT
CATGGAATGTTGAAGAATGATGTTATTTCTTTATCGCTTCAACCAAATCTTAATGTTGGT
ATTGGAACTTCAACATCAGTTAAATTACGTAGATCTGATTATTTTGGTGTAGTTGCAAAT
AGAGAAACATTTGTTGCTGGTGGAATTTCTGTGGAAACTAATTCCATAACTATTTCTTCT
CATGGATTTAAGACAGGAGATAAAGTTGGATATTCTAAACAAACTTCATCTGAAGATTCA
CCTGGTGGATTAATTGAGTTTAATTCTTATTATATTTACAGAATAAATGATGATACTATA
AAATTATGTGATACTTATATTGATTCTCAAAAAAATCCACCTACTGTAGTTGAAATATCT
AGTGTTGGTGGATCAACTGACCATTATTTGGATCTTATAAATCCACAAATAGATATAGTA
AGTGGAAATAATTTAGTATTTGATCTTTCAGATTCAACACTTAGTGGATACGAATTTAAA
ATATTTAATGATAATGAATTTAAAAATGAATTTGTATCTACAGGATCTACTAATAATTTT
TCAATAATATCATCCCCAAATGTAGGAAGTGCAGGGGCTGCATTAACTATAACTCATAGT
GAAAATATACCAAATGTTCTTTTCTATAATTTAGAGAAATCTGGTTATATAAGCACTTCT
GATATAGATGTTAAAAATAATAATAAAATTTCATATATTAATAGTGTATATTCTAATGAA
TATACAGTTACTGGTACAGGAACAACTACTTTTGACATTGTATTGAGAACCATTCCTGAA
AGAAATTCTTATTTACAATCTGAATGTGATGTTCTAAAGTACACTACAACTTCAAAAACT
GCAGAAGGAGCAATTGCAGGATTAAAAATTATGTCCAAGGGTAGTGGATATAAAAAATTA
CCTGTTTTTGACGCTGTTACATCAACAAATGGAAAAGATGCTAACTTAATTGCAAAATCA
AGTCTCATTGGAAATGTAAATCAAACTAGAATTGTTAATTCTGGATTTAATTATCCATCA
GATAAAACATTAAGACCTTCTGCAAGCAGTACACAAGCATTATCATTGATTAATGCTAAT
ACTATTGGTATAGTTTCTGTTACAAATGGAGGATCTGATTATATTAATGAACCTTCATTG
ATTATTGTTGATTCTACTACCAATAAAAAAATAGATAGTGGGTTATTGAAGGCAAATTTA
CTCAATTCAACCATCCAAAATGTTGATATAGTATCCGAACCAACAGGACTTCCTGAAAAA
AATATAAATCTTTTTACAACAAATAATACTAATGGTGTTACTATAAGGGAAGTTCTTTCC
AGTAATACTGGTATTTTTACTTGTGTTTTGACCACACCGGCTGAATTATTTGGTGCAGAT
CCATTTACTGCTGGAGATTTAGTTTTTATTGAAGGTATTCAAAAATATAGTTCCGGTGGT
GATGGTTTTAATACAGAAGACTTGCAATATCAATTCTTAAAAGTTCAAAGTTATGATGGT
CCTCCATCAAATAATTCCGTAAATCCAGCAAAACTTACTATTGATGTAAATGAATTAACA
TCTAATACGGGAATTGCAATTACTGATCAACAATCAAAACCAATTGTAATTAAAAAAACA
GATTATCCATCATTTACTATTCAGACAGAATATAAATCATTCATTGTTGATGAGCAGTTA
ATTGTAAATGGAGTACTTAGAGATCTATTTTTAACTTCAGAAGTAGATAAAAATAAAATT
AAAGTAGGTGGAACATATGAAGTATCGAAAGGTGATGTTTTAATTGGAAGTTCTTCTGGA
TCAAAGGCAACTGTGTTTTCCAGTAATAACAATTCTGGTGAATTTGAAGTTAATTACAAT
AGCCCCAAGAACATAGGATGGTCGGATGATACTGGAAAATTAAGTAATAATACACAATAC
TTACCTGATAATGATTATTATCAAAATTTATCGTATAGTGTTAAGAGTCCGATAGAATAT
CAAAAATCTGTAAGTGTTGTAAATGATTTGGTTCATACTATTGGGACAAAGAATTTTTCA
GATACTGAGATTATTGGTGTTGCCAAAACAGTTGGAGTGTCAACTGATAGTGCAGTAGAT
TCTACAACAACATATGTTGATATAATTGACGATAGAAGAGTTGATACTTTAATGGATATT
GGATTAGCAATAGATTCTAATATTTCAAATAATCAATCAAATTTTATAGAGTTTTCTAAC
CTTAGATTATCTCAATATACTGAGATTAGTGGTGATTTAGTTTTTACTATTGATAATATT
AATAATCAATTCTCAAATTTAAAAGACAGGGAGAATTTAAAACAATATTTAGATTTATTT
GCAGTAAGATCTTTAAATTATTATAGTAATTTACTAATAAAAATAACTGATAATAATAAT
AATCAAGTTCAATTATCTGATTTAGTTCTTTTTAGTAATCAAAATGGAAATTATTTATTA
GAAAGATCTGAATTATATAATAATTTTGAAAAACCTTATGGAAAATATTCTTTAGAATAT
TCTGACGTTGATAGCTCAAAAGTTTATTTTAGATTTACTCCAGATAATGAATATGCTTTT
AATTATGACTATAATGTAGAAATTTTAGATCAATCTTTTATAGGAAATTCTGTCGGAGTT
AATACTTATTCTATTGGAGAGTATATTGATTTAATTAGTTCAACTCAAAATATAGAAACA
ACAGAAACTAATATAGTTTCCTTGAATAAAAATTCTATAGAATCATTATATGCTGAAATT
CAAATTACAGACTTAAGTACAGGAAAAATTAATTTCTCTGAAATATACTTAATTCATGAT
GGAACAAATACTTATATCTCAGAGACTAATACAGATTCTTCAAATATATTATTCAATTCC
GATTCTATTGTATCTTTCGCATCAACTATATCATCAAATGATTTTATATTGAAGTGTTCT
AATAATACTTCTAATAATGTTAAAGTAAAATCCAGAATTGTTGGATTTGGAGCAACAGAT
TCTAATAGTGGTACTGGATCTTATACTTTCCTTGCAACTAATCAACCAGAATCTTCTGCA
AAAACTATTAAGTATCAAACAAATTATGTTAGTGGTACTGGAGATCAAACAATTTTAACT
TTAGATTCTTCTGATTTTGCAGCATCTAAAATTATCGTTCAAGTATCCACAGGAACAGAA
AAATCTTTACATCAATTATTATTGGTTCAAATTAATAATAATGCATATGTTCATCAGGAT
AAATTCAATTCTATAGATCAGAATGAGGAATATAGTTCTATTGGTGGAATAGGAACTTTT
GGTACTGATTATAATTCATCTAATTATAGATTAAAATTCTATCCAGATTCTGATTTCTCT
AGTGATACTATTGAAGTTACTTTATTGAGTCAAAATTTTTATAAGGATATAGATGTTAAT
ATTCCAAACAATTTGGAATATGGAAATGTAACTGAGAAACTTTCCAGTAAAACTTATTAT
GGTATTAATAGTGATTCATTAAATAAAAATGATTTTGAGTTAACTACAGAATTTACACCA
ATTTTTGCAAAGAAATTTGATCCATCGGATACAAATGTCGTATCCAATAGTGGAATATTT
ACAATAGAAAATCATTTCTTTAGGACTGGTGAGAAACTTCTTTATAGAGAAGGAACAACA
TTTGGTGGATCTGCAACAAAAATGGAGTCTGCATCATCAACAGATTTTCCAGAAGAAGTT
TTTGTTCATGTCTTGAACAAATCACAGTTTAAGTTAATGGCAACTAAAGCAAATGCTATT
GCCGGAACTTCTGCGCTTACAGTTCATTCTCGTGGTACTGGTAATTCTCATGAACTTGAA
ATGGAATTGAAGAATGAAAAAACTTTAATAACAGTAGATAATATTATACAATCTCCGATA
GCATATTGTCCGATTTCTTATACTCTTTCAAATGGTATAAACAGTAATGATACTGTATTT
GCATTATCTGGAATTACTTCAATAAGAGAAAATGATGTATTGAGATTGGATAATAAAGAA
TATGTTAAAGTTATTAATTCTGGATTAGGCACTTTATCTTCTGGTCCTATAACTGGAACT
GGTACTAATAAATTGGTTCAAGTTGAAAGAGGATTCTTAGGAACTAATGCTGTTTCACAT
ACATCATCTAAAGCAGCAGATATTTATAGAGGATCTTATAATATTGAAGGCAATAAAATA
TTCTTTACCGAACCACCTAGAGGTGAGGCAAATGTTGAGAGGAATGAAAGTAATTTAGAA
GTACCAACATCAGATTTTGCTGGTAGAGTTTACTTTAAGAGTAATTATGATGATAGTAAA
GTGTATGATGATATATCACATCAATTCACTGGAATAGGAAAAACATTTACTGTTACAGTT
GGAGGAGCAAATACTTCTGGTATTGGTACTTTGGGTCGTAGTGGTTTATTATTCATAAAT
GGTTTTTTCCAAGCACCATCAACTCCCAATAATACAAATAATAATTTTGATATATTAGAA
ACAGTAGCATCTGGAGGAGACCCTGGAATAACCACAGTTGTCTTTACTGGTATTAATGAA
CCTATAAATGATGATATTAATGTAAATGAGGTACCAAGAGGAGGTATTGTAGTATCATAT
GGATTTACAGGTGGTCTTGGTTATGCACCTCTTGTAGGAGCATCTGTAACTGCTATATTG
GGTGCTGGTGGATCTATTACTTCATTTGGATATGAAGATTTAGGATCTGGATATTATGGT
TCAGTTGGTGTTGCAGTAACAGATTTAATTTATGATCATAAATTTGTAAGTTGTGGTGTA
AATTCAATTACTGATAATACTGGCAGTGAATATACTGCAACTGATGCAATTTATAATTCA
TTAACAGGAGACTTAATATTAACAATTCCTAGACATGGATTGGATTTAAGTAATACTGTT
GGTATTGATAATGGAGGAATTGTATTTACTTGCTCAAAGGATGGACATGGAAGTGAACAT
GCTTATCCAAGAGCAATTTCTAAGACTCAATTGAGAAGAGGTAATAGTGGTGTTGGTGAT
CCAATATCCGGAATTTTAACTGCAATTACTGCAAAAACAAATAATACAATTACTATTAAT
GTTCATCCTGGGGGAGGGGCTGGTACTGGTGGTCAAGTGACGGCGGCAGTTGGAGCTGGA
GGAACATTGACATTTAGTCTTGTTGGTCACGGGACAGATTATGTAAATCCGGAAATTTAT
GTGAATTCTCCATCGTATGCAAATCTTGGCATAAGTGGAATTTCTAGATTAGATGGTTCT
GCAGGTAGTGGACAAGGATTAAAAATATCTGTTGATGTTGGTTCAAGTTCAACAACTGGA
ATTGGATCCACATACTTTGAAGTAAAGGATATTAGTATTCATAATAATGGTTATGAATTT
AGAAAAGGTGATAAAGTAAGTGTTACTGGATTAGTTACTGATCAAAGATTAGGAAGTCCT
ATCGAACCTCTTGTTGTAGAAATATTAGAAACTTACACTGATTCATTCTCTATGTGGGAA
TTTGGTGATTTGGATTATGCAGATTCTATAGAACCTTTCCAAGATGGATTTAGAAAAAAC
TTTATTCTTAGATATGATAATGAGATAATTAGTTTTGAAGGTAGAAATAATGAAAGTATT
AATTTTGAAAATTTATTATTGATTTTTGTAAATGGAATTTTACAAACACCAGGAAAGGCA
TATACTTTTAATGGTGGAACATCATTTACTTTTGCAGATGCCCCTAAAATTGAAGATAAA
GTCGATATTTATTTTTATAGAGGAATTACTTCAGAAGATAGTTCTGCAATAATTCCAATA
TATAAAACTATTGAGGAAGGGGATCAGATTCAAGGTATTGCAACTCATGATGATGAAAAA
GATCAAAGTTTTAGAACAGTGTATGCTATTGAGTCTTCAGATACTTTGCAGACAAATTTA
TATTCTGGAGATGGTATATCAGAAAATGAAAAATCTATTAATCTAATCAAGCAAAAATCC
GATTCAAAAATTGGTGGTCAGTTTAGATACAAAACTAGAGAATCATTGAAATCTTTGATT
TATCCTACTGCAAATATAATTAAAGATTTGAATACATCATCTACAACTTTGTATGTTGAT
AATTCTGAATTATTTAAAAACTATGTTTCTGCAGGAGAAGTTTATCAAATGCAGATAGTT
TCTCAAAAACCAGTATCTTCTGCATGTACAATTACATCTTCTGTTGGTGCTGGTGGAACC
GTTGTTTTATCCTTAGTTAGTGGTGGATCTGGATATAGTAGTGCTCCTACAATAAAAATT
GCTGCTCCACCAATAATAGGTGTTGGTATAGGGACAACAGCACAAGCTACTTTGACTATA
AATTCAGGATCTGTAGACCAAATTCAAATTACTAATCCTGGATTTGGATATACTATTGCA
CCAAATATTATTGTTTCTGTTCCAAGTGCAATTAAAGAAACTGTAACTGGAATTACTAGT
ACAAATACAAAAGGATTTACTGGTATTATTACGGGTATTGATACAAAGACTGATAGTGGT
CAATTATACATTGAGTTTGATTTGTATTCTAAAGATATTAATTTTGCTAGTAGTGATCTT
CAAGTTGGTGATGCAATAGTTGTTTTTGATACAACAGTTGGTTCTGGAATAACATCAATT
GATAATAGTAGTTCAAGTATAGTTGGAGTAGGAACAACTTTTATTGATAATATCTACTAT
ATTTCCGAAAGTCCTTCAGGAACAACTTCAACTGGTATTGTTACATGTAAGATTCAAAAT
GGTACTAGTACCACTGGATTGGCAATATCTGGAAATGTTGGAAGATTCTCTTGGGGTCGT
ATTGAAAACGTTACTAGAAGTTCCTCACCTGCTTCTTTTACTGTTAGTGGAAAGACAATT
GATGTTGGATTCTCAACTTTCCCAGTTGGGCAAAGAAGAGGATCTGGTGATGGTGCCAAG
AAGATTGGTATAAGGGACAGTGGATCTTTAGATTAATAGTTATAAATATTTAAAAAAAGA
GTAATATGTCAGCGTTAGTTACTGATAATTTTAGAATACAGAATGCATCAAATTTTATAG
ATGCTGTATTGAATGGTACTGATAATTATTATGCTTTTCTGGGATTAGCAAACCCAAATA
CACCAGCATCTTCTTTTGGTAGAGATACTGATGTTAAGTGGAATAATATTACAACTACAC
CATCTCCTGTAGATAATTTAGCATACTTATCTCATTATAGAGATACTTCTTTATTTGGTA
AAAAGATAACAGGTGATTCTATCAGAAGAGTTGTGAAAAAGCATCAATGGACTGCTAATA
CTCGTTATGATATGTATAGGCATGATTATAATATTGAAAGTAATAGATCTCCAGTTTCAA
ATAAAGGCAGATTGTATGATTCAAATTACTATGTTGTAAATAGTGATTTTAAAGTATACA
TTTGTCTTTATAATGGATCTTCAGGAGCACCTGGATCCGATTCTTCTAAAGGTGTTGAGT
CTCAAGACGAACCAACATTTACCGATTTAGAACCATCTGCAGCTGGAACGAATGATAAGT
ATATTTGGAAATATCTATTTACCATTGCCCCTAGTGATATTGTAAAATTTGATTCAACAG
AGTATATAGTTTTACCTAATAATTGGGATACTTCTACCGATTCTCAAATTCAAACCGTTA
GGGAAGCAGGAGATTCTGTAGTCAATAAGAATCAGATTAAAAGAGTGTATATTGAAAGTG
GTGGTTTAGGATATGAAAAGGGAACATATTCGGTAGATATCCTTGGTGATGGTACAGGTG
CTAAGGTAACTGTTAGTGTTAATAGTTCTGGAACTATTGATGATGTTATAGTTACTTCTG
GCGGATCTGGATATACATATGGAATTGTGGATTTGGGATCAGTACAAGCAGAAAATAGAG
ATAATAATAATAGAGCAAAATTAATTCCCATTATTCCACCATCAAGGGGACATGGATTTA
ATATTTACAGTGAATTGGGTGGTGATAAAGTTTTAGTTTATAGTAGATTTGATAATTCTA
CGAAAGATTTTCCAACAGAAACAAAATTTAGTCAAGTTGGAATATTAAAAAATCCAATGG
TATCAGGATCTTATTCAATAAAATTTACTAATACTAGTTTTTCTTCACTTTATTCTATAA
AGTTGACTTCTATTATTTCTGAAGATTCCATTACTGTAGGTGATATTATTACACAAACAA
GATCTGATGGCGATGTTGCCAAGGGTTATGTTGCATCTTTTGATAAAACTACTAAAGTTT
TGAAATATTTTATCGATAGAACATTATTTTTTGATTCTGCGAATAAGTATGATCAAACAG
ATTATACTAATGTAAGTACTGAATCAAAGCATGTTGCTTTTGATGGTAGTGCCAGTATTA
GTATAGGCAGTGCTACTGCTTCAGTAGATACTAGTTTTGGAGCATCGGAACCAACTAATA
CAGTTGATGGTATTAATCTTGGTGTTAGTTTCAATAGTGGACTTGCAAATCCTGAGATAA
ATAGAAAGACAGGTGATATTATATACATTAATAATAGACCAGTAGTTACAAGAGACTCTA
GGCAAAAAGAAGACGTTAAAATTATTCTGGAATTCTAAAAGACAATGCCACAAAAAAGAA
ATTTAAATATAAATCCATATTATGATGATTTTGATAAATCTAATAATTTTTATAAGGTTT
TATTCAAACCAGGATTTCCCGTACAGACTAGAGAATTAAATACTTTACAATCTATATTAC
AAAACCAAATTGAAGATTTTGGCAGTCATATTTTTCAAGAAGGAACAGTTGTAATACCAG
GTAATATTACGTATGACGACAAGTATTATGCAATAAAATTAAACGATACTAATTTTGGTA
CAGATATTTCATTATATCTTAATCAATATCTTGGCAAAACAATTACGGGTCGTAATTCGG
CAATTTCTGCTACCATAGATTTTGTTGCTTTACCTACAGAATATGATGTAGATAGTCCAG
TAATATATGTAAAATATATAAATTCTGATAAGAATTTCCAATTTAAACAATTTGAAGATG
GTGAAGAACTAGTTTCAAATGTTTCTATAACATATGGAAATACAATTATTCAGGCAGAAA
CTCCTTTTGCCTCAACCATATCGGGAAATGCATCTTATATTGGTTCTTCAGCATCAATAG
CAAATGGTGTTTATTTTGTTAGGGGTTATTTTGTAAATGTTGATGCTCAAACTATATTAC
TAGATGAGTATTCAAATACTCCGTCATATAGAGTAGGTCTAAGAGTAGATGAAACTATCA
TTACTGCTAAGGATGATGATTCATTATATGATAATGCAAAGGGATTTTCAAATTATGCAT
CTCCTGGAGCAGATAGATTAAAGATAAATTTAGTTTTAACTAAAAAACTTATTAGTGATA
TTGATGATACTAATTTTATTGAACTATTGAGGGTTCAAGATGGTATTATAAGAAAGTTAG
AGACACAAACTCAATATAGTATAATTCGTGATTATTTGGCAAAAAGAACTTATGATGAGT
CTGGTAGTTATTCCGTTGAACCATTTGATTTATCGGTACATAATTCATTAAATGATAGGA
TAGGATCTAAAGGTCTATTTTTTGAGGGATCTGTTACAGATGATAATAATCAACCATCTG
ATGATTTGATGTGTATCAAAGTGTCTCCTGGTAAAGCTTATGTAAAAGGGTATGATGCTG
AAACAACAGGAACATCTACTCTTGATGTGGAAAAACCAAGAGAAACTAGACGGTTAGAGA
ATAGAAATGTCCCATTTGTAATGGGAAATCTTTTAAGAGTTAATAACGTAGAAGGAACTC
CAGAAATTTCAGATACTATAACGTTACATAGTCGACATGATGGAAGTGGTGTTGAAATTG
GTAAAGCAAGAGTATATACTTTTAATTTAACAGACTCTGCTTATGAATCTGTTAGTACAA
AATGGGATTTGTACTTATATGATATTCAAACATATACAATATTAACAATAGATAAGGCAT
TAACATCGGCAGAACAAAAAGTATCATTCTATATTGAAGGTAAAACTAGTGGAGCGAGTG
GTTACGTTGTTACTGCAGGGGATGGGACAAATGATGAAGTAACTCTTAGGAATACTACAG
GTCAATTTGTTAAAGGTGAGCAATTAATTATTAATGGTGTAGATAAAGTAAAAAGAAGCA
TAAAGACGATAAATTCATATGAAATTGAAGATATAAAATCAGTTTCCAATGGTAAAACTA
ATGGAAATGATTTTAGTGCAGATGCATTTTTAGATAGTCTTCCCATTCCAAATGGAATTG
ATTCGGGTACTATTACTGGTACTAATTTATTAACAAGTTCTGGAAATGTATTTTCTGGAA
TAAAAACTGATACTGTTATTAGATATCAACATACAACTGGAGATGAAAAATTTGCAAGAG
TAACAGGTGTTAGTGGATCTACTTTAGATTTAGCTGATATAGGACAAAATGTTACTGGTG
TTTATAATGGAACAGTAACTAATGGGACGTATAGTAATATAAGAATAGCAGCACCTATTC
TTAGAAATATCGAGGATGGATATCTCTATACAGAATTACCTCATGAAAATATTGAATCTA
TAGATACAAATGATTCTCAAGTTTCAATTAGATTACAGTCAACTCCTACGGCATCGCACG
GTTCTAATAACACAGTAACTTTTAATATTGAGAATTTTACATTACCTACAGGAATTTCAA
CTGTATTATTTTCATCCTTTGATGCTGATAATTACTCTTTACATGCGAATACTGGTAATA
CTGCACCAACATCAGTAACTGCAGATACATTTACTTTAAATACTACTAATAATTCTGTAA
CTATAACTGGAGTTGCTAATGGTACTGATTATATTCTCAATGCTACATTTGCAAAACCAG
GACTAACTAGTAAGAAGAAAATTTATAATCGTAGCAAAAAAATAACAGTTACTGGAGGAA
TATCTGCAGTATCTACTTCAATTAGTGGGTTAACACCAAATGATTATTATGGAATGAGAG
TTCAAGATAAAGAAATTTCTTTGAATTATCCTGATGTTGCAAATATTTTAGCAGTTTACG
AATCACTTAATAGTAGTTCTCCAACTCTAGATCAGTTTACATTTGAATCTACGGCAAATG
TTCATACTGAGACAATTATAGGTGAAAACATTTACAGCACTAATAGTAAAGCTGTAGCAA
GAGTTGTTTCTAGTCCAAGTAATCATACTTTGGAAATTGTTTACTTAAATTCTGATAGAT
TTACAATAGGTGAAAAAGTTACTTTTAAAGAGTCTAATATAGAAAGTAAACTTGTTTCTA
TTAATACTGCTGCAGGAACAGGAAAATATAAAGATATTACCGATTCATTTATTTTGGATA
AGGGTCAAAGAGAACAATATTATGATTATTCTAGATTGGTAAGAATTGCCGGATCAGCAG
TTCCATCTAAAAAAATATTAGTGGTTTTTGATTATTATAGTGTTAGTGCTGATGACCAAG
GAGATGTATTTAGTGTTTCTAGTTATGGTAAGGAAAGATATAATAAAGATATTCCACTAC
TAAATGGTAGTATTAGATCTACAGATGTATTAGACTTTAGACCAGTAGTAACGACTCCTT
TCGTATCAACGACATTATCTCCATTTGATTTTGGCGCAAGATCATTTGCTCTTAACAGAG
TCATTACACCTAATGAAAACTGTTTACTTGATTATTCATATTATCTTGGAAGAATTGATA
AGATTTATATTGATAAGAGATCTAAATTATTTGTGAGAAAAGGGACTTCTACTGAAACTC
CTATAGAGGCATCAGAAAATGATGATGTAATGGAAATAGGAACCATTACTTTGCCACCAT
ATCTTTATGATCCATCAGACGCTCAAGTCACTATGGTGGATAATAAAAGATATACCATGA
AAGATATTGGATCTATTGAAGATAGAGTAGAAAATCTGGAAGAAGTTACAACTTTATCAT
TATTAGAAGTAAATGCACAATCTATACAAATAAGAGATTCTAATAATAATGATAGATTTA
AGAGTGGTTTCTTTGTAGATGACTTTAAAAATAGAAATTATATTAATTTAAATGTTTCAT
CCATTGAAGTGGATAGGGAAAATTCTGAATTAATACCTATTATTTCTTCAGATACTCTAT
CATTACAACCTGCACCAGCAGATAATATTGCAGAAAGTTCTTTAGATTTATCTACAAATT
ATAATTTACTTGATAGTAATGTACAAAAAACTGGAGAAACAATTACATTAAAATATGATT
CTGTTGAATGGATACAACAACCTCTTGCTAGTAGGGTAGAGAATGTTAATCCATTCCATG
TAGTTGAGTATTATGGTACTATAAAGTTAGAACCAGAACGTGATACATGGGTAAGAACTA
TTAGATTAGGATCCCAGCAAGTTAATAATTTCTCAAGTGTAGTTAGAGGAAGGGGAGGAT
TTATTAGATTTGGTGGGGTAACTCAATCCGTTAGAACACAAGATGTGGTGGTTTCTTCTG
GTAGTGATCAATTTATGAGGTCTAGGAATATACAGTTCTCTGTTAAGAACAATAAACCTC
TTACAGAGTATTTTCATTTCTTAGATGGAATTGGAACTTTAGATGTTGTTCCAAAACTGT
TGGAAATTTCTCCGGATAATACATTATCAAATTATGGATCTTCAGGAACATTTACTATTG
GAGAAGATGTTGTAGGAACATTTGATGGTGAAGAAAGAATTAGATTTAGAGTCGCTCAAT
CTAATCATAAATATGGTGCATATAATGATCCAGATAAAACTTTTAACATCAATCCATATG
TAAGTAGTGATAATCTTGAATCTGCATATAGTCAGGCATCAAAAGTACTTAATGTAGATA
CTTCTTCCTTACATGTGCAGGTAAGAGGTGCATATTTTGGATATGTTAAGATGGGAATGA
AATTGGTTGGACAAACTAGTGGTGCGATTGCATATGTTAAGGATGTTAGATTAGTTTCTG
ATAATTACGGAGATCTGATAGGAACAGTCTTTATAAGAGATCCTTATCATAATAATAGTA
TTATTGCGAGAGATAATATTGTTAAGGTAGAAACTGGAACAAAAACTTTTAGAATAACAA
GTAGTGCTACCAATACAACTCCATTAAAAGGAAGTAAATTAATTTCATTTGCAGAAACTA
AATATCAATCTAGAGGAATATGGCAGCAAAGAAGATTTGTTACTACTGTAAATAGAACTA
ATAATTGGTGGAGATATAGTGATCCTTTAGCACAATCATTTACGGTTGGTGGAAGTGTTC
AGGTTCCTGGTGGATTTAGTTCGGGAGATGAGGATGATGATGGAGCATTTGTAACAGCGA
TTGATTTATTCTTCGCACATAAGTCTTCCGGAAATGATCAACTTATCGTAGAGATAAGAG
ACATGGAGTTGGGAACACCCGTTCTTCAAAGAAAGGGAGAGCCTGCTGTTCTAGATCCTA
GTGATATTAATATTTCTACTACTGGTGAAACTGCTACTCACGTAGTATTCCCAGAACCAA
TTTATCTTGAAGGTGGTAGGGAATATGCTGTTGTATTACTTTCACCAACTACTGATCAAT
ATGAGGCTTGGATTGCAAGAATGGGAGAAAAGACTGTAAATACTCAGTCGCTTCCAGATG
CAGAAGCGGTCAGATATACAAAGCAATTTGCAATTGGTAGTCTTTTTAAGTCTCAAAATG
GATCTATTTGGACATCAAGTCAGTATGAAGACTTGAAGTTTAAATTATATAAGGCTAAGT
TTACATCAAGTGCAGGAACTGCATTCTTCTATAATCCAACTCTCGATAAAGGTAATGGAT
ATAAACCATTACTTCCTAATAATTCAATTAGAACTTTACCAAAAACTTTAAAGTTGGATC
TTGATCCTGAAGTTAGTAATGGCACTGATAAATCAACTCTTGAGACAATAGGAACAAAAA
TTCTTGGTGCTTCAGTTGGGGTTGGAACTTCTGGTTATGGGTTTATTGCTGGAGTTGGTG
GAACAGTAATCACTTCAGAAGTAGTTCTTGGTGGAGAAAATTATCATGCATCAAATCCAG
GAGTTAATGTTGATACCTTTGCAATTACTGGACAAGGAAGTGGATTAACTCTTGATTTAA
CTTCTACTTCAAATGTAATCACTGGATCTACAGTTGTTAGTGGTGGAAGTGGATATAAAG
TTGGAGATATTGTTGGAATTGTTACTTCAGATACTGAAGGAGATAGAGGAACAGGCGCTC
GTATCACTATCACATCTCTTGGTAATTATGATACACTTTATCTTGATAATGTTCAAGGTA
CTATAGGTGCAAATAGTGCGTTTCCAGATAATCAGGCATTGAAACATGGAGACTCAGGCA
CAGCTTTTAATTCTACTGTTACTGTAAATCTTGCCGGAAGTTCTGAGGGATCTGGATTAG
AATCTGGAACCATGCTTGAAATTAATCAGTTCAATCATGGAATGTATAGTAATACCAATA
AAGTAGTACTGTCGGATGTTCAATCAAGTTATAATCCAACTAAATTAGATGCTCCATTGA
CATCCACCGGATCTTCCATTACTGTTGCCGACACATCAGATTTTGCTAGATTTGAAGGTG
AACTTGTAAGTTCTAATAATCCAGGACTTATAAAAATTGGAAGTGAAGTAATAAAATATA
TTGAAGCTACTGGAACAATAATTACATTTGCTGGTAGTGGTAGAGCGATTGAAGGAGTGG
CACAACCACATGATACTGGAGATTTGGTTTATAAGTATGAATTAAATGGAGTTTCATTGA
AGAGAATTAACGCCGAACATACAGTTAGTGATTTAGGTCTTACTCAAGATCGTTATCATA
TATCAATTAATAGAGCATCCGGAACAGATATTACAAACAGAAGTGATGATAATCAAACAA
TAGCACCACAAGTATCATTTATTGATGATTCTTATGGTGGTGGATCTGAGGCAAGAGCAT
CACAAAATATTATTTTTGGTGAAGTTATTCCTAGATTTGAAGTTTTTGCTCCAAGTGGAG
ACACTGTTGCATCATCTTCTATAAGAAGTGTTACTGCAACAAGTATTAGTGGATCTGAAG
CATCCTTTAATGATGTTGGTTATGAATCAGTCGAATTAAATATTCCAAATAAATTAACTA
CTCCTAGAATAGTATGTTCGGAAGTTAATGAAAATGAATATCTAACTAACCTTCCAAGAA
ATAAATCATTTACTGCAGGAGTATCTTTAAAAACTGAAAATACAAATCTTTCACCAATTA
TTTACTTAGATAGATCTGTAGTCGAATTTAGATCTGCAAGGATTGATAATCCAATTTCAA
ATTATTCTGATAATAATCAAATTAGATCCAATGATAATGATCCCCATTCCGCAATTTATG
TTTCTAATAGTGTTAATTTAAAAAATCCTGCAACTTCATTAAAGGTATTATTAAGTGCTT
ATAGGCATGAATCTGCCGACTTTAGAGTTCTTTATCAATTAATAAGATCGGGATCTAGTG
AGATTAATCAAACATTTAATTTATTCCCTGGATATGATAATTTAGAATTTGCAGATCAAG
CAGGATTCTTAGTCAGAGATGAGTCAAAAAATTCGGGATTACCTGATAGATTTGTAAGAT
CTAGTTTAGAAAATGAATATTTGGAATATGAATTTAGTGCTGATGTTAATGAAGAATTTA
TTGGATTCGCTATTAAAATTGTTATGAATTCTAAAAATCAAGCAGAATATCCAAGAATTA
AAGATCTTAGAGCTATAGCAGTAAGATGATTAGAGTAGAAGGGTATCAAAATTTATACCG
AGATGAAAATAGTGGTGCTATAGTGAATTGTGATTCAAATGCATATGATACATATCTTTC
TTCATTAAAAAGACAAGAAAATTCTAGGAGGGAAATTGATGAAATGAAGAAAGATATCGA
CGAATTAAAATCATTATTAAAGGAGTTTTTAAATGGATCCCGATAACATAGAATTAGAAA
CTATAACTAGATTGTTTTCATATGAAAAACAATGTAGAGAAATTGACGAGTGTAGAGATA
TTGATGAGTTAAAATCTATGCTTAAGACTTCTATAAAGCTATATTTAAAGCAACAAGAAG
TAGTTTCAAAACTTCCAGGTCTTTGAAATATAAATACCTAAAGATATATTTTATTAAATA
ATGGCAATATTTGTATCCAACATAGTAATTGAACAGGGGTTTGACTTTCAGACTTCCTTT
CAGTTAGAGGATACTAGGACTAATACTTTTTTGCAACTCGGTATTTCGACAATATCGGGA
CAGATGAGAAAAACATATTCAAGTTCTTCTGCAGTTTCTTTTGCATCTACTATTACTAGT
CCGGATGTTGGTTTGATATCAATATCATTGACACCAGATCAAACTTCTGCATTAAAACCG
GGAAGATATGTCTATGATATAAAAATCTTTAATGATGGAAAACAGTTCAAAGTTGTTGAA
GGATCTGCACTTGTACGAGCAGGAGTAACAAGGTAAATGCCTAGTATAAACGATAGAATT
GGTTCTCAGAATGTAATACGTGTTTTATCTAATGCATCTTCACCACCGACAAAGTTAATT
GATTTAACTGACGTTGATTCTACGTTGAAAGGAACGGATGGTCTCCTCCTTATTTGGGAT
GTGGCTACTGAAAAGTTTGTAATGAATAATGTTGTTGATCAACAACTACGTATTACAAAT
AATACTTCATCAAATTCTACAAGTTCTGGAGCATTAATTGTAACCGGTGGTGTAGGTATT
GGACAGAATTTACATGTTGCTGGTAATGGAGATATTACCGGCACATTAACAGTAGGAACT
GATAGTGTTCTTATTAATGGTGATACAAATGTAATTACTGTCGGTACTGGAGTAACTATT
AGTAGTACTGATGGTATTACTTCACCATCTATTAAAATTTCAGGACAACTTAATGCCGAG
TCCTTATATATTTCCGGAATAACAACATTATCAGCTCTTAGTGGAGTTACAACTACTGGT
AGTGATTTTTATTCTGGACGTGATATTTTTGTTGGAAGAAATTTAAAAGTAGAAGGAACA
TCAGAATTTATAGGACAGGCCACTTTCAAGGGAGGGACTATAAATCTTGGTGATGAAAAT
ACTGATGATATTAATGTCGTAGGTGAATTTATATCAAACTTAGTTCCAGATGTAGATAAT
ACTAATGATTTGGGTACACAAACCCAAAGATGGAGAAATGTATATGTAGCAGGATTAACT
ACAACTAATACTTTACATGTAAGTAGTTTATCCACATTTAAAGATAATGTTAGTGTTACT
GGATTTGTAACTGTAACAGAAGGTATATATTATGATGATGAGTATACCGGTCCAAATGGT
ATTGCATATTTTGATAATACTGGAAAATTAATAGGTGCAGCAGCAACTGCAACAGCACAA
ACAGTAACCAATTTTGTTCTTACAACCAATAATTCAGGAATACCTGTTTGGTCTTCGATT
ATTGATGGAGGAGAATTCTAAAAATGGCAAAAGCAAATACAAGGCAAGGACTTGTTGATT
ATTGTTTAAGACAGTTAGGTGCTCCTGTATTAGAGATTAATGTTGCTGATGATCAAATAG
ATGATTTAGTTGATGATGCACTTCAATACTTCCATGAAAGGCACTTTGATGGTGTTGAAA
GGATGTACTTGAAATATCAAATAACTCAAGATGATATTGATAGAGGAAAAGGTCCTGGGG
CAACAGGAGTAACTGGTATAAGCACAACAACTGTAAGTCATAGTGTTGGTGTAACAACTC
AATTTTCCTATGAGGAAAATAATAATTATATTCAGGTACCAGATTCTGTAGTTGGTATAG
AAAAAATATTTAAGTTTGATACTAGCTCAATTTCAGGCGGAATGTTTAGTATTAAATATC
AATTAATGTTGAATGATATTTATTTTTTTAATTCTGTTGAGTTACTTCAATATTCTATGG
TTAAAACGTATCTTGAAGATATTGATCATTTATTAACACCTGATAGGCAAATTAGATTTA
ATAAAAGACAAAATAGATTGTATTTAGATATTGATTGGGAGGCACAAACAGCAGGAGAAT
ATATTATTTTAGAGTGTTATAGAATTTTAGATCCCGATACTTTTACAAGTGTATATAATG
ATAGTTTTTTGAAGAAGTATTTAACTTCATTGATAAAGAGACAATGGGGTCAAAATCTAT
TAAAGTTCCAAGGAGTTAAACTTCCTGGCGGAATTGAATTAAATGGTAGGCAGTTATATG
AAGACGGTAATAGAGAACTTGGGGAAATAATACAAAAGATGTCTATGGAATATGAATTAC
CTCCTCTTGATCTTATTGGATAATCATGGCACTAAATCCCTTTTTTCTTCAAGGATCTTC
TAATGAACAATTTCTTGTTCAAGATTTAATAAATGAGCAGTTGAAAATATATGGTATAGA
AATTTATTATCTACCAAGAAAAATATTTCAAACTGATGATATTATTAAAGAAGTGCAATC
TTCAAAATTTGATGATTCTTTTCTAATAGAAGCATATCTCAATAACTATGAGGGATATTC
TCCAAGTAGCGATATAATGACGAAATTTGGGTTACAATTGAAAAATGAAGTTAGTTTAAC
AATATCCAGAGAAAGATTTGAAGAATTTATTACTCCATTTATGGAGGCAATTTCAACAGG
ACTTAGAGATAATATTCAAACAGATTTTACTTTTCAGGATTTAGTCAGTAGACCAAGAGA
AGGAGATTTAATATATTTCCCATTAGGAGAAAGATTATTTGAAATTAAAAGAGTAGAGTT
TGAAAAACCATTTTATCAGTTAGGAAAAAATTACATTTACGAATTGAGTTGTGAACTCTA
TGAATATGAAAATGAACTTGTTGAGACTTCAATTGAAGAAGTTGATAATACTGTAGAGGA
TGAAGGATATAATACTGCAATAACTCTTGTTGGTAATGTTGTAGAAGCATCTGCTATTGC
AAGAGTTGGATCTGCCGGAATGGTTGGACAAATAATCCTCAATAATGATGGATCTGGATA
TACATCGGCACCAACAGTTACAATATCGAATCCTTCTGGAGTTGGTGGAAAAGTAGCAAC
TGCGGTTGCTATTACCACAAGTATTTTAAATGTTACTTCTATTGATACAATAAGAATAAT
TAATCCAGGATCTGGATATGATTTAAATAATCCTCCAACAATTACAATAAGTGGTGGTGG
TGGAGTAGGAGCAGCTGCAACTGCTGTTATCGTTGATCATGGTATTGAAGAGATTGAATT
TTCCCAGAATGGTGGAGGTTATTTTGGAGATACATCTGTAATTATTTCAGGTCCAGGATC
TGGAACGACTGCAGTTGTAAGTCCGGTTATTTCTAGTGGAGTCATACAATCTGTTCAATT
TATTAATGCTGGTGCCGGATATACTGGTATCGGTACTACAACGGTATCAATTACAGGAAT
ATCTTCGGTTGGAGTTGGCACATTTGTTTATAATGAAATAATTACTGGTGAGAGTAGTGG
AGTTACTGCAAGGGTTAAGGATTATAGGAAGGGTGTCTCTACAGTACCCAATGTTCCTGC
AGAGACTATTCTAAAAGTAGCACTAAATACTGGTAAATTTGCTAGTGGTGAAGTTATAGT
TGGTTCAAGTTCATCTGCTAGATACTATGTCAAATCTCATAATTTAGAGAGTTATGATAA
TGAGTTTGATTCTAATGAAGATATAGAATTAGAAGCAGATTTAATATTAGATTTTACAGA
GTCTAATCCATTTGGAGATTACTAATGTTAGGAACGTATTTTTATCACGAAATTATAAGA
AAAACTATAATCTCGTTTGGCACATTATTTAATAATATTCATATTAAACATGAAAATCAA
TTAAATAATACTATTGATGATACTAAAGTAAGTCTTTCTTATGGTCCTCAGCAAAAGTTT
CTGGCAAAAATTGTTGAACAAGCACAATTAGCAAAATCAACGGCAATATCTTTACCAAGG
ATGTCTTTTGAAATGACATCAATATCCTATGATCCAACAAGAAAGGCAGGTGTTACTCAA
ACATTTAAAGCTTCTGATGGGAGTAACATAAAAAAAGTTTTTATGCCAGTTCCATATAAT
ATTGGATTTGAGCTTAATATTTTTACAAAGTTAAATGATGATGCTCTGCAAATAGTTGAG
CAAATTATACCATTCTTTCAACCATCATTTAATTTAACTGTTGATTTAGTAAAATCAATA
GGAGAAAAGAGAGATATGCCTGTAATTTTGGATAATATATCTTTTCAGGATGATTATGAA
GGAGATTTTTCTACTCGTAGAGCATTAATTTATACTTTAAGATTCACTGCCAAAACTTAT
TTGTTTGGTCCTATATCAGATAGTAGTGATGGATTAATTAAGAAAGTACAAGTTGATATG
CATACATCTACTGACACTAAGTCAGCAAAGAGAGAAATGAGATATATAGCAACTCCAAAT
CCAATTGATGCCGGACCACAAGATGACTTTGGATTTGATGAAAATTGGGGGTTCTTTACT
GATTCTGGAGATTATAGTCCAACTAGAAAGGAAGATATTTGAGGTAATTTATGTCTAATA
ATTATGATAGTCTTGATGATGCTTTAAATACTGAAAGTAGTATTGTGGAAACTACTCCTG
AGAAAGCAGAAATATTAAAACCAAAAGATAATGATATTCAAAAAGATTATGAATATACAA
GAGCAAATTTATATTCATTAATTGAAAAGGGTCAAGAAGCAATTAATGGAATTATGGAAC
TTGCAGGTGAAGGGGCAAGTCCCAGAGCATATGAAGTCGCTGGACAATTAATTAAGAGTG
TTGCCGATACAACTGATAAATTAATTGATCTTCAAAAGAAACTTAAGGATGTTGAAGAAG
ATACTATTAAGACTACAAATAATGTGACTAATAATGCCGTATTTGTTGGATCAACATCAG
AACTTCAGAAGATGTTGAAACAAGGTTTTCTAAATAATAATACGGATTAAAGATAAAAGA
TGAATAAGTGTAAGAAAGGGTATTATTATTGTTATACTGATATGAAGTGTAAACCCATTT
CTAAGGGGATGAGAGTTACTGCAAAATATTCTGGTGGGGGTAGAGAGCCTGAGGAAGTTG
GTATTGATAAACCTATTAATGGTAATGGAACTTCTAATGGTAATGGAACGAATGGTAATG
GAGGTGGTGTAAGTGAATCGAAAAGTGGTGATAGTTCTTTGCGTGACTGGTTTGGCAAGA
GTCGCTCTTCTGATGGTACCCCTGGTTGGGTTCAGTTGGGTGGCAAATACGCAGGAAAAC
CCTGTGCCAAACAACCAGGACAAACCACTAAACCAAAGTGTGGATCTTCAAAAATGAAGA
GAAACCTTGATAAGGATGAAGAGCAGGCAGCATTTCGTCGTAAGCAACGTCAAGATCCAA
ATCCAGATAGAAAAGGAAAGGCAATTAACGTAAAGACTGAGGAAAAAATGGAAGAATCTA
AGCAAAGTTTTACAAAAAAAGAAATTGAGAAGAAATTGCCTTCGGGATATAAATTAGATT
CTGATGAAAAGAAAGGAAAAGGTGATCATGTAAGTCATAGTGTGGTGGATAAAAAAGGTA
GAGAAATAGCAACTCAATATGGTAAAGTTGGTGGTGGTAGAAGAGGTAAAGATAAGTATT
CACCTTCGGCAAAAGCAAGAGCTACTAGAATTGGAAATGAAATAAAAAGAGTTCATAAGG
CAATTGATGATGTTCAAAAAGAAGCAGCAGGTGAAAAAGATGCTTGTTATAAAAAAGTCA
AGTCTCGTTATTCTGTATGGCCTTCTGCATATGCTTCCGGAGCACTTGTAAAGTGTCGTA
AGAAAGGTGCTGCTAACTGGGGAAATAAGTCAGAGTCTGTAGAGTATTCTGATTGGAGAG
ATGATTTTAAGGCGACTGAATATGAGTTTATTGATATTATTAAACCAGAACCAATTAGTG
GTGGTGTGATTGATGAAATGATTTCTACATCTGGTGTTAGAATGCCAGATCAAAAAGAAG
TTGAGGCAAGACAAGCACGTAAAAAATCTCCTGAAAAGAAAAAACTTCCTAAAGGATTTG
TAAAGTTTTACGATAAGCACGGAAAGGGTCGTATTGTTGATGGTAAAAAAGTATACGAAA
AATTTGAGTTAGAAGTTCCTCTAGGAAATATTAGAAAACTTGCTAAAAGAGCGGTTAAAA
GAATTGATACTGATGCCGATGGAGATGTTGATGGTGGAGATAAAGGAGGTGGGAAGTATG
GAGAATATATACCATCTGCTGATGGTAAGAAAAAAGTAAAAACTACTCTTAAGAAAGAGG
GTTTCTCTGATTGGAAACAGGAATTAGATGAAAAACTTAATTTAAAAAAAGCAGACATGG
GTGATGTTGTAAAAGATTTTTACAAATCTGATGCACCTCAGTTTAAAGGAAAATCAAAAG
AAAAACGTCGTGAAATGGCAATTGCCGCAAAGTTGAGTGCAGATGAAAGTTTTGAAATTG
ATCCAAAAGCACATAGACAAGCACAAAGAGAAAAGAAAATTAGAGATAGAACCAAAACTG
GAGATGAGGGATCAGAAATTGCAAAGAAAAAGGTGAAAGGTCCAAAAATGTTTGGTGAAG
ATTGGCAGAAGGTCAATAAGTCTGATAAGACTGATGGTATGAGTGCTGCTGCTGTTAAGG
CATATCGTCGTGAAAATCCTGGTTCTAAATTAAAGACTGCCGTAACTGGAGACCCTAAAC
CAGGCAGTAAGGATGCCAAGCGCAGAAAGTCCTTCTGTGCCCGTTCTAAGGGGCAGCAAG
ACATGCATAACATTGATTGCTCTAAAACCCCCGATAAACCAGTATGCAAAGCCCGTCGTC
GCTGGAAGTGCTGAACCATGCAAGTAATTAAAATTTTAGGAGAATCTACTCAAGTAAATG
CAGGATCTGGATCATCAGTTCCTTGTTCAGTTAATGGTAGTATTGGAGCAACTATTGGTT
CCGAATATGTAATGATCCAACATAGTCACTCATCAGATCGTTTAGTTGAAATAAGAACTG
GTGCGGGAGTTACATATGGCAGTATACATATGGCAGGAAAAGATCCAATTATTGTTCATA
AAGCAAGAACTGATTTGATTTATTCAAGTGCAGCGGATGTATATGCAACATCAGTAGTAT
ATCAAGGATGATTTAATTTTATTATGAGTGAAGTATATCTTGGTAATCCTAATTTAAAAA
AAGCAAATACACCGATTGAATTTACAGAGGATCAAATTATTGAGTTCCTCAAATGTAAAG
AAAATCCGGTGTATTTTGCTAGGAAGTATATAAAAATTGTTTCTCTTGATAAAGGTTTAG
TACCTTTTGATATGTATCCATTTCAAGAAAAACTAATTCAAAATTTCCATGATAATAGAT
TTAATATATGCAAGATGCCACGTCAAACTGGTAAGTCTACTACTTGTGTATCATATCTGT
TACATTATGCTATTTTTAACGATAATGTTAACATAGCTATATTAGCCAACAAAGCATCGA
CTGCTCGTGATCTTCTTGGAAGATTACAACTTGCTTATGAAAACTTGCCGAAGTGGATGC
AGCAGGGTATCATAGCATGGAATAAAGGTTCACTAGAGTTAGAAAATGGGTCTAAAATTT
CAGCAAACTCTACATCTTCATCTGCTGTCCGAGGCGGCTCCTATAATGTCATCTTTCTTG
ACGAGTTCGCGTTCATCCCGAATCACATTGCTGATGACTTCTTTGCCTCTGTTTATCCTA
CTATTTCTTCTGGGTCGAGCACAAAAGTAATTATTGTTTCTACGCCACGCGGAATGAATC
ATTTCTTTCGTATGTGGCATGATGCTGAAAGAGATAAGAATGAATATATACCGACTGATG
TTCATTGGTCAGAAGTTCCTGGAAGAGATGATAAGTGGAAAGAGCAAACAATTGCAAACA
CATCAGAAGCACAGTTTCGTGTTGAGTTTGAATGTGAGTTTTTAGGTTCTACCAATACTC
TTATTAATGCATCTAAACTCAAAAATCTTGTATATGAGCAACCAATTAAAAGGAATGCGG
GTCTAGACATATATGAGAACGCAAAACCAGAAAATAACTATCTCATTACTGTTGATGTTG
CTCGCGGTTTGGGCAATGATTATTCTGCATTTATCGTGTTTGATATTACGGAGTTTCCCT
ATAAGGTAGTTGCAAAGTATAGAAATAATGAAATAAAACCAATGCTTTTTCCTAATATTA
TTCAAGAAGTGGGAAAGGCATATAATGATGCATATTTATTGATTGAAGTAAATGATATTG
GAGATCAGGTTGCCAGTATTCTTCACTATGATTTAGAATATGAAAATTTATTGATGGCAT
CAATGAGAGGGCGTGCAGGTCAGATTGTTGGTACTGGATTTAGTGGAAAGAAATCTCAAC
TTGGTGTCAGAATGACAGCGGCAGTTAAGAAGTTGGGATGCTCCAACTTAAAGACATTTT
TAGAAGATAATAAGTTACTAACTGTTGATTATGAGATTATCGATGAATTAACTACATTCT
CACAAAAACATAATTCTTTCCAAGCAGAAGAAGGATGTAATGATGACTTGGCAATGTGTT
TAGTTATTTTTGCATGGTTGGTCGCACAAGATTATTTTAAAGAAATGACAGACAATGATA
TTCGTAAAAGAATATATGAAGAGCAGAGAAATCAAATAGAACAAGACATGGCACCATTCG
GATTTATTGAAACTGGATTGGAAAGTGGAAGTTTTGTGGATGAAGGTGGTGATAGATGGT
ATACGGATGAATATGGAGATAAAAGTTATATGTGGGATTATGGATGATGGATTTAGATGA
TCAACTAGAATTAGAACATCTTTTATTTCTCGAAAGAAAATGTAGAACTTGTGGTAAGGT
AAAAAATCTTTTAGATGATTTTTATTTAACTAGAAAGGATAGAAAGACATTAGCATCTTC
ATATTCATATGAATGCAAATCTTGCACTATAAAGAGAATAAAGAAGAAAAAGAAAAAAAG
TAGTCCTGAATGGGAATATCCAGATTGGTAGTTCATGCATTGTTTCCCCACTGAAAATAC
CCTTTTCCATAAATATTTTTAGATAAATTTGGATTGCGAGGAAAACAAAGATGCCAGTAA
ATTTAGCATCTCCTGGGATTCTGGTTAAAGAGGTAGATTTAACCACAGGAAGAGTGGATC
CAACTACCGACAAAATGGGAGCTATTGTCGGTGTTTTTGAAAAGGGTCCAGTAGGAACAC
CAGTATTGGTACAAAACGAGAACGATCTCCTTAGTATTTTTGGGAAACCATATAGTGAAG
GTAATCAGTATGAAACTTGGTTTGTTGCATCATCATATCTTGCATATGGTGGATCATTAA
GAGTTGTTAGAGCTGATGATACTCAACTTTATAATGCAAGACATGGTGGAGGTGGTTCGG
ATGTAATAAAAATTAAAAGTTTAGAAGATTATAATGCTTCTGGACATGATACTACTATTA
TTCCAACCCATAGTTTTATTGCAAGACATCCGGGTGCATGGGGCAATGGATTAAAAGTTG
CCGTCATTGATGGATTTGCAGATCAAACACTTACATTTACTACTGCTCATGGAGTTACTT
TAGGTAGTGAAGTAGTTCAGGATATTACCAGATTTAATAGATCTACTGGTGCCGATGAAA
CTGTAAAACTTAAAGGGGTTGCTACATCTGTAGATGGTAAAACACTAACAGTTAAAATTG
AAAGTTATGAGAAAGATAGTGTTGACTATCCTATAGATTATAGTGGTGAATATAGATTTA
AAGCAGGAGCAACATTTGCTCCTGCAAAAACCATTGATACTGATGAAAATAATGGAGCTG
TTGATTGGTTTGATCAACAAACTATTACTATATCAACAGGAAATAAGTTAAGTTGGAGTT
CGATAACTCCAAGACCAGGAACAACGGCATTTGCAGAATCTAAAGGTGCAAGACATGATG
AACTTCATGTTGTAGTTATTGATGGTGATGGATCAATCAGTGGAGATGCAGGGACTATTC
TTGAAAAACATATTGGTCTTTCTAAGGCAAAAGATGCGGAGTTTTCTTCTGGTTCTCCAC
AATATTGGAGAAAGTATCTTGCCGCAACATCCGCATATGTTTATGGCGGCACTGGTTCAG
TAATTGGAACTTTAGTAGAAAGTACCATTACTGGAGCCGATAGTAAAGATTGGGAACAAA
ATGCATCCGGATTAACCTTCAAAGTAGTTGGATCCAAAACATTAGATCTTTCAGAAGGTG
CGGATTATGATGGAAGTAAAACTGGAACTGATTCTACTAGATTTGATCATGCTCTTTCAG
ACATTGCTGGTGGATATGAATTATTTGGAGATGGTGATGTTTATGATGTCGATTTCTTAC
TTATGGGTTCTGGTAGCCTTGGAGAAGGAAAAACAATTGCTCTTGCAGATACCTTAACAT
CTATTGCAGGAAGAAGAAAAGATGCAATTGCATTTATTTCTCCATACAGTGGATCTATGT
TATCTAATAATGCACCACTAAGCGATGCTGCAACAATAACAAAGAATATTGTTAAATTTG
CAGAATCAATTCCTTCATCTTCGTATGCCGTAATCGATAGTGGTTACAAGTATATGTACG
ACAGGTTCAATGATAAGTTCCGTTATATTCCATTAAATGGCGATATGGCTGGACTTTGTG
CTAGAAATGATAATGATAATTTCCCATGGTTCTCTCCAGCAGGAACTGGAAGAGGAGGAA
TTCTTAATGCAATTAAGTTGGCATATAATCCAACTCAACTTCAAAGAGATACTCTTTATA
CCTCAAGGGTCAATCCAGTAATCTTCTCGCCAGGTTCTGGAATTATTCTTTTCGGTGATA
AAACAGCACTTGGTAAGTCATCTGCATTTGATCGTATTAACGTTCGCAGATTATTCATCT
ATCTTGAAGATGCAATTGGTGCTGCGGCAAAAGATGCTCTCTTTGAGTTCAATGATGAAA
TCACCAGAGCAAATTTTGTTAATGAAGTTGAACCTTTCCTGAGAGATGTTCAGGCAAAGA
GAGGTATTACTGATTATGTAGTCATATGTGATGAAACCAATAATACTGCTTCAGTGATTG
ATAGTAATGAATTTGTAGCTGATGTTTATGTAAAACCAGCAAGATCAATTAATTTTGTCG
GACTTACATTCATTGCTACTAAGACTGGTGTTAATTTTGAAGAAGTAATCGGCAATTTTT
AATTAAAGAGGTTTAACAATCATGCCATCACGCATACAACAAAATAGTATTCCCTTAAGA
AAGGTTCAAGATTTTAAGAGCAGAATATCTGGTGGTGGTGCTAGACCCAATCTATTTGAG
GTTGAGTTAGCATTCCCAACAGCGGTTAGTATTGATAATGATATCTTGTCTAAAGCAAGA
TTCTTGGTGAAGGCAGCTGCTCTTCCAGCTTCTACAGTTTCTCCAATTGAAATTCCATTT
AGAGGAAGAATTTTAAAGATTGCTGGAGACAGAACTTTCGAGACTTGGACTATTACTGTT
ATGAACGATGTTGACTTCTCAATTCGCTCTGCGTTTGAGAAATGGATGAATATCATTAAT
AATGTTAATGATAACACAGGTATTCAAGATCCAGAACAGTATCAATCTGATGCATATGTC
CATCAGTTAGATCGTGACGGTGGAATTCTTAGAACTTATAAGTTCTATGACTTATTCCCA
ACAAATGTATCTGCGATAGATTTGAGTTATGAAACAACTGATACTCTAGAAGAATTCACT
GTGGAGATGCAAGTTCATTGGTGGGAAGCTGCTAAAGGAACTTCTGCTTCTGCAGGTGGA
GAGGATATTACCTAAATAATAAAATAACAGTTCAAGTTAAATTATAATGGCAAGACTTTT
TGGTTTTTCTATTGAGGATAAAGAAAAAAAATCCGCTACTATAGTCTCCCCCGTTCCTCA
GAATAATGAGGACGGGGTTGATAATTATATTAGTAGCGGATTTTATGGTCAATATGTTGA
TATAGAAGGTGTATATCGTACAGAATTTGATTTAATTAAACGATATAGGGAGATGGCACT
TCATCCAGAGTGTGATGGTGCAATTGAAGATGTCGTTAATGAAGCAATCGTAAGTGATCT
TTATGATTCTCCGGTAGAAATTGAATTATCTAATCTTAATGCAAGTGATAGATTAAAATC
TGCAATTAGAGAAGAATTTAAAAATATAAAAGAAATCATGGACTTTGATAAAAAGTCACA
TGAAATTTTTAGAAATTGGTATGTTGATGGTAGATTATATTATCTAAAAGTTATTGATTT
CAAGAAACCAGAAGATGGGATTCAAGATTTAAGGTATATCGATCCACTTAAAATTAAACA
TATTCGTCAAGAAAAGAAATTATCAGGTAATAAATCCTTAATTAATTTAAGAGATCAAGA
ATCAGACAATCTTGGTACACCAGAAATAGAAGAATATTTCTTATATTCTCCAGGTGGAAC
TAATAAGAATACAAATGCATTTACTGCTGGAAGACAGAATAAAAATTTCGGTTAAAATAG
CAAAAGACGCAATTTCATATTGTACTTCTGGATTAGTTGATAGAAATAAGGGTACAATTC
TTTCATATTTACATAAGGCGATTAAGTCTCTTAATCAATTGAGAATGATTGAAGATAGTC
TTGTAATTTATAGATTATCAAGAGCACCAGAACGTCGTATTTTTTATATTGATGTTGGAA
ATCTTCCAAAGGTAAAAGCGGAGCAATACCTTCGTGAAGTTATGAATCGTTATCGTAATA
AACTTGCATACAATGCACAAACTGGTGAGGTTCGTGATGATCGCAAGCACATGAGTATGA
TGGAAGATTTTTGGCTTCCTAGAAGAGAAGGTGGTAGAGGAACAGAAATTACCACTCTTC
CTGGTGGGCAAAATCTTGGAGAACTTTCTGATATTGAATATTTCCAGAAAAAACTTTATC
GTTCTTTGGGTGTTCCTGAATCAAGAATTGCTGCAGAAGGTGGTTTTAATCTTGGTCGTT
CATCAGAAATTTTAAGAGATGAACTCAAATTTGCTAAATTTGTTGGACGTTTAAGAAAGC
GTTTTGCAAATATGTTTAATGATATGTTGAAAACTCAACTTATTCTTAAAAATATTGTTT
CATTAGAAGATTGGGAAAAAATTAGTGATCATATTCAATATGATTTCTTATATGATAATC
AGTTTGCAGAATTGAAAGAATCTGAATTAATGAATGAGAGATTAGGTACTCTTGCAACAA
TTGAACCTTATATTGGAAAATATTATTCTAATGAGTATGTTCGCCGCAAAGTATTGCGTC
AAACAGATTCTGAAATGTTAGAAATAGATGAACAAATAGAAAAAGAGATTGCATCAGGAA
TTATACCAGATCCAAATGCAATTGATCCTATTACTGGAGAACCATTGCCACAAGATGGTG
ATTCTAATATGTTGGGGGATGTTCCTATAGAACCAGAGATTGATGCATCTTCAGCAGAAG
TGGGCGAAATATAAATAGATTTATAAATATACTGAAAATTAATGGAAGACATTATCGATT
TGATTGCCACTAATTCTAAGGCATCTGAAGTTAGTGATGAAATTAAAAATGCTTTATATG
TAAAGTCTGCTGAAAAGATTGAAGCACAAAGACCTACGGTTGCTGCATCGATGTTTGCTG
AACCTGAGACAACACAAGAGGAGGAATAATGTTAATTAAAGTTTTAGCAGCAGAAACTGA
TTTGACATCTGCTACAAATGTTAGTAATGCAACTCTCGTGAGATTAGTTAATAATGCGAA
TGCAATTGATGTAGTTACTAGAAAAACTTCTGGTGGGGATACTGTAGGTTCATT
>NODE_6_length_40242_cov_613.623845
TCCTCCGTATTTTTTTGCATTCTTAGCCGCGTTACTTACTCTTTTAGACTTACGACTAAT
TTCAGTTTCTTTAGTTTCTTCAGTTTCTTCAGTTTCTTCTAAGTAGTTTAAAACAGCGTT
TTTAAATTGTTCTCGTCGCCCTTGAAATCTTTTACTAGTCTGTTTCATTTGCCTGTCCGA
TGCAGCTTGGGCTGCCGCTGTATTTCCTGCCGCTGCGAAAGCTCCTTGTCCAAACCTTTT
CGTAGCCATTCTTTGATTATGTCTTGCTTTCGCCTGGGCTGCAACACTACTCCCAGCGTT
CGGATCTACATTTACTCCAAACCTGTTACGCATGAGCCTTGCTTTTCTATCAAATTGCGC
TCTTTGACCCACCTGACTCTCTTCATCCAAGTAGTTTAAAACAGCGTCTCTAAATTGTTC
TCTACGTTGCATGTAATTATATAGGGCGATGCAACGGGACTCCTAAAAGTATAGGATTCT
TTTTTACGGGACTCCTAAATGTATGGGACTCTTTTTCTATGGGACTCCTAACCCTTTTTG
AGTTTTTCTGAGTTTACTTGAAAAAGACTTTGAATCATTAAGATAAAGTAACTAGGTATG
GGGCTACGCTCGGGCGAATCTGGAGTCCCAAACAGTTTTTCATATACGGTGAAACCGAAT
ACGATGGGGTCGGACAATATTCTTTTGTGCTTTCTAAAGTTTTCAATCCCTTTTGTCGAT
AAGTAGGTATAATTAACAGCATGAGTAATCACCAAGCAAAGGTCCATGCATCATCCCGTG
GGTTCCAGTATACCCTAAAGAATGGCTACCGTCTTTCGGTGATGTTCTCTCCCGGCAACT
ACTGCGACAATCGCAGTTGGGAATATTCCTCGGATTACATTTCGGATTCTGATGGACAAA
TCAGTTGCGAAAACTTCGAGGTTGCAGTGTTCACCCCAGACGATAAGTTCATCACCCTAA
TTGATAAGCCAGAGGATGAGGATGGCATTCGTCGTGTTGAGCAAGTAATCGGTTGGGTTC
CTGCTCAAATCCTGCCCAACTTACTCCAGAGGATTAAGTATTTCCCCGAGTATAACCTGG
ATTACCCGAAGTTTCAGGAGGAACTGAAGCTCTACGCTCTAGCATTCGGCAAAGCCTGCG
AGGATGCAAGGGACGAAGCACAAAATGCGAAGAAGAAGGAGAAGGTAGTCTGATGCCATA
CATTACAACAGTCAAAACCATTGAGCGGACAGTGAAATACTGGGTGCCTCAAGAAATCAT
GGATAAGTCGCACACTAATTGTGGCGATAGCTCATACGCTTACATTGTCGAAGCAGCGGG
AAGAACCCTATGCACTGAACAACATGAAGAAGAAATCGACGAACGAATCATCGACCCCGT
ATTCCCTAAAACTCAAGTATCGGACTAATGCCATGCGGTTACTCATTCTATCACTATTCC
TTTTCGTCTCACTGCCAGCACAATCCAATGCAGTCAGCGCAATTGGTAGGAAGGACGGCC
AGAAGTGCGTCCAAGCATACAACAATGCGATCAAGGAAAACATACGCCCGGAACTCGTCT
CTAAACTCTCGCCAATCGTTGCTGCCATTAGGTATTCAGAGAATGGTGGCAAGGGTCGAG
AGTATGGTATTCTTCATAGTAGGTGTAAGCCTACCTATAGATCTCAAGCTGGTTGGTGTG
CTGCTACTGTCCAAAAGAACTATGATCGTTGGGTAAAGGCTGGAAAACATGGTAAGTTCA
TTAGTTTTTTGGGGCATCGTTATTGTCCTGTTGGCGCAAAGAATGACCCCACGGGATTAA
ATGCCCACTGGATCAAGAACGTCACACACTACACAGGTAGGTTCAGCCGTAAGTAGTTTC
CCTGTAAAGGTTTAGCGGGATCGCGGGGCGGGGCCGCCGCCGTAAGTCCTTTGTTTACAA
GCACTTACGACGGTTGAAAGATTTAATCCATTTTTATAAGCTTTCTAAGTCATTTTTAGA
ATCAGATTGGTATAATACTAGCATGAACCTTCAAGCTCTACAAGTTGCTGCTCCTGCTGC
ATTCTCCGACTCCGCTGCTCCTCACGTATCGGATCGCTACACTCACGTCAAGACCTCCGA
TATTGTCGAACGTCTAATGGATCGCGGCTTCACTATTCGCAGTGCTGCACAGCAAAAGAC
GCAAAAGCGTAAGTCTGGGCACGAATTGTTCCAGCGTCACAGGATCACGATGGATCTGCC
CGATGCTAAGGGCTTCGGAGCTACTGCCCAGCTAGGGAATATTTTCCCGACTCTCTCGCT
TGTCAATAGTGGCGACTGGTCTACCAATTTCATGTTGGCTGCTGGTCTGTTTCGTCTCGT
TTGTGAGAATGGTATGATTGCACCATTCGGTGCTGCGAATGAAACTCTCAAAGTTCGGCA
CGACCGGATTGATGAGGATGTCAACCAGGGCATTGAGCGAGTTATCGAAAAGGCTCCTCA
GTTGTTCCAGTTCGCTGAGGATGCTATCAACCACAAAATGACTGAGCAGGACCAGTATCT
TTTCGCTCGTAAGGCTGCACGATTGCGCTTTGATGTTGCTGATGAGGATCCGGTATCATC
GGAAATGATCAGGGGTCTCAATCAGGCCCGACGATCCGAAGATACCGGTGATGATCTTTG
GTCTATCTTTAACCGTGTGCAAGAAAACGGCACGCACGGGGGTTTCCGTATCGCTGGCCC
CAATGGTCGTATGCGTCGTGTTCGTGGTCGCAACAACATTGCGAGTGATCTTTCTTGGAA
TCAGGGACTTTGGAACTTGACAAAGGAAGTCTTGCAGCGTCCAGAGCCTTCCCTGAACTA
AGGGGGGTTTCGGCCCTAACCCCTTATGCCGTAAAGGTTTAGCGGGGTTCGGGGCACGCC
CCGCAGCCCTAAGTCCTTTGTTTACAAGCACTTAGGGCAATTAAACATTTCTTTCTCTTT
CTCAAGTTTTCGATCCCTTTTTCCGATAAGTAGGTATAATGGACAACATGAAGAATGACT
GCAAAGGCTCCTGCTGCTACACAGTGCTGAAACAAACACCCTCTACTGAGGTTTTGGAAT
GCTACTACTGCGGCAAAATCATCACGGTAAACACATATCACGATGAATAGAATCACCAAA
TACTTTCCAGACAATCAAAACGATCAAGACCTCTATGAGGAGGTTTGCCAAGCTGGCTGG
GATGGAATGACTGAAAAACGTCTAGACGTTTACTTTGGATCTTTTGAAATGCCTGACGGT
AGTTTTGAAGAAGATTTCTTTTTTAAAGAATACAACTCACGCCTCAACTAGGTATAATTA
GAAACATGACGAACTTCGAACCACTTCACGACGAGATCATCAAGGCCATCATCAACGGCT
ACGAGCAGGGTCTCGACATTGCGGACCTCTACGATCAATTCGATGGTAGGGTAGACTGGC
ACGACATCGAATCGGTCTACACGACCTATGAGGAGTCGGTCGAGTCGGATGATTTCAATG
ACGATTTCGATGATGATTTCGCACTCGGGTCCGCTGGTTGGGGCACTGATGAATACTACG
AGGCTTACTAATGGATAAGCGTTATAGATCATCTACCCGCTCCGACGATTACACTTTCGA
AATAGTTTCAATCGCCCTGGCAATTTTGTTGCTTTGGGTCACCGCCTCTGTATAATGAAT
ACCATGGACGATCAAGAACATATCCACATGATGCACATTGCATCTCTCGACATTGCTTCC
CTCTACCACCAGACTCGGAACTCCAACAATGTTGGCACTGAGAGCCAACTGGATAATCTT
ATGGAGGCTGCTATCGCTGTGCGTAGGGCTATTCCCAAGGGTGATGACGGTAAGCGTTAC
GGTCACGCCGAATACTATAAGGCGATGAGCCTCGGGGAGTTCTAAGTCCTTACGCCGTAA
AGGTTTAGCGGGATCGCGGGGCGGCCCCGCCGTCGTAAGTCCTTTGTTTACAAGCACTTA
CGACGATTGGAAGTTTTTGATCCCTTTTTTAAGTTTCCCCTCCACTATGCCGATAGTTAT
GTATAATGGACAACATGAAGAATGGTTATTCCAGCGATTACATCACCCTGCCTTGCAGCC
AAGCGGTTGCGGACATGCTAGTAGTGGACAACCCACAGCTAGCTAAGTTGGGGATGGACG
GGTTCGATATCTACGACTATTTTGTCTGCGATTTGGACTAATTCTTCCCCTTTCACCTTT
CAGTTTGATATAATAGCACCTTACACGTTACCGACAGAAGAATCTTATGACCCAACTAAA
CGAATCGTTTTCTAACTCCGTCCCACTTCGTCACGTCAAGAGCTTCGGAGCTTTCCACAT
TTACAAGCGACAGGCCAATCAAACGGCTGTCTACTTCTTGCAGGTTGGTGGGCAGATCAA
GCACACTGGCAGCAAGAAATACATCTCCGAGCGTTTCATGAACTACGTCCGTAGTTCTAT
CGCTTCCAACCTTCGGTCGAAGACCTTGGAACAACTCAAGGAGTTGCAAGCCTAAGGGTG
ACGCTGAGGAGCCGAGTCAACGCCTCCTTTGCACCCCTTCGGTTGTCGAAAGGAACTCGA
TACGTGGTGACATCAGGGTAAGACCTGTGGCGGTTTATGGGAACATGGCGTTTCCCACTC
CTCTTTTTTTTACTGCTAGCAAGAAAAATGCAAATCGATATCTCTAACAACCCCGTTCAA
ATCTCAATGCATCACGTTAACGGTGCATACTTCCACAACTTCCTAGTCCATGACGAGAAA
AACATGGGCAAAGAGACGAACAACATATCCCTAAGCTTGGACTTTGCTACTTACTCCAAA
GTAACAGAGCAAGAAGGTCAGAGTGTTTTTCACCTTTATTTCGACAATGAGAAGGATTTC
AGAACTTTTGCTGTTGACATGCAGGAGACTCTCAGGGTCGTAGAGGAGAAAATCAGGGGA
ATTGAGGACAATATCGCCAGGGAGTGCCCTAAGCCCTCCGGGCCATTGTCTTCTGGACAG
TGGGACGAAATGGACGAGATCGCTTCCAATATCGGCTAGCCTGACCTAACCCCTTATGCC
GTAAAGGTTTAGCGGGGTTCGGGGCACGCCCCGCAGCCGTAAGTCCTTTATTGACAGGCA
CTTACGTCAATTGAAAGTTTTCTGAAGTTTCCCCTACACTTTTCCGATAGGTATGTATAA
TAAGAAGCATGAGTGATGAAGTTCGTATCGTTTCTGACTGGTGTTTTGAGTGTGACGAGC
ATGATGCAGATTGTGTTTGTGCGGATTACGCAAACGGGGAGAGTTGCTACTAGTGGTTAA
GCTACTCACAACGTCCAACCCTAAGATTCAGAAGGGCACTAAGCGTGGATATTTTACCAC
GATTCAGCACTTCGCACCTTCTAAGCTATCGGGCACCAACGTATGCCAAGATGCAACGCC
TGAGTGCATTCGCTTTTGTCTCAATAAAGCGGGGCGGGGCGGTATCTTCAAAGCTGGCGA
AAAGACCAACGTGATCCAAGAGGCTCGCAAGTCTCGCACTAGTCTGTTCCTCAATGATTT
TCAGACCTACAAAGCTCAGTTGATCAAGGAAATTACTGCCCACGTTAAAAGGGCAACCAA
GCTAGGTCTCAAGCCTTGCGTGCGATTGAATGGCACTAGTGATCTAGCTTGGGAATCTGA
AGCCGCACCTCTATTCTGGCGATTTGAGGACGTGCAGTTCTACGACTACACCAAAAGCTT
CGACCGTATGATGCGATTCCTTAAGGGTCCATGGCCTACCAAGAATTACCACCTAACCTT
CTCACGTAGTGAATTAAATGATGCTGAGTGCAATAAAGTCCTTGACGCTGGAGGTAGCGT
TGCTGTCGTGTTTGATGATGTCCCTGCTACTTTTCGTGGTCGTGCCGTTTATTCTGGCGA
TGATGATGACTTGCGTTTCTTGGACCCTAAAGGCTCTTGGATTGGACTCAAGGCCAAAGG
TAAGCTGGCACGTCAGGAATCCAGTTTCAAGGTAAAACCCTGGTTTGGGTAAAATAAATT
GAGATCGTCCTAAGTCCTTGCGCCGTAAAGGTTTAGCGGGGTCCGGGGCGGCCCCGCCGT
CATAAGTCCTTTATTGACAGGCACTTACATCAATTCAAAGATATCGAAGCCTTTTCTGAT
TTTCTAATCACATTCTCCCAAAACTATGTATAATGGTAGCATACCCGAGAGGGACAGACT
ACGAGCGACGGAGTAGTATCCGAAGCAGTTGATGGCGGCAAGCCAGTTTGAGTGACCGTT
TGGATCCAAACGCAACCTATCGAACAGCCTTGCGACGGTTTCAGGCAGTGAAGTCTTTCG
GGTATCCCTGAGTATGGTTCTGCTCACCACTACCAGAGGATGACATGTCTAGGCGACGAT
TCCTCAAGTATCGCAAGGTGCTATATAAATAAAATGGGCAAATAAAGCGGCATATACCTT
GGGAAAGGGCCGCGACAACACAAATACCCCCAAGTGCAAGCTAGAATCTTTCCGAGTTTT
CTTTCTAGCCCAAGGACAAAATATGAGAAACTCGGACCTTTTTCATTTCCGATAGGTATA
ATTGATAACATGACGGACGAAGAAAACGAACCCGCCTTCACCGCTTCTGTGAACGGTGAA
AAGGATCTTTTCGAGAAACTAGTAGACCAACTTGAGGCCATGCTAGACTCAATTGACAAA
TAACCAAACGGGGTAGAATTAGCTTTCGATTGGAAAGTTCCGAGTTGAAATACTCACCTG
TGAAAGGCCATTGCACCATACCCACAGGCTTGACTTTCTAAGACCCGAGTGCGATTCTCG
GCTACTCCACCAAAATCAGAGAGAAGCTGAATCAACAGCCAGGATTAAATGCCTGTAGTT
TAGACATCCCCAAAGGACATAAAACACTCTGACCTTTTTCGTAGTCTTTTGACGGTCAGG
TCTCACGCGAATATAAATAAAGTGAGGCGAGATAACGTTGGGTATCTTTCACTAGAATGT
ATCTGCTAGCTCTGATCCAGACCCCAACATTAACCTTGACTTTTCTATCTGAGGAGGATA
CCATATACACATGACTTCAATTAAAAATTGCACTCAACTTGTTTGGGAATGGGTTGGTTG
GAAAGCCGACAGTGAAGATCAAGCAAAAGCTTTAGCCGAAAAATGGTGTTTCAAATACAC
TGATTGTGGGTGTTGCTTTGACTCTGACTCAGAGGGTGTCAGAGTAGCAGGATATGCAGA
AGGCTCAGATGTTGAGTTGCGTTCGTATCCGTTGCCATGGGGATTCACGATTGACGAGTT
TAACTATGCCTTGACTTTAGCGGACAAGGATGGGGTGGCAGAGTGGGAAGAATGCAACGA
AGACTGGGACTAACCTTGACTTTTCTACCAACGGAGGATACCATATACACATGAGTGATC
TACGACTGCATCTTATCATTGAGGAGCTAGCTTTGCTTGGCCTAAAGAATGGGCTACTCG
AAGAGCTTGACTTATCTGAAGAGGCACAAGCCCTTGTCACGGAATACCTAGAGGAAAGAC
TAAATGGATCTTAAATACGGTGATAAAATTGAAGTGTATCGCAACCTACATAAGAAATGC
TTTTCAGTAAGGCATAAAGGTAAGGTTGTTGGTTACCTTTACGATGACGAACAACTAGCC
TTGACTAATGTTAAGTTTGTTGTGCAACCTGCTGGACGGGCTAAAGTTTTAAGGGAGAAT
AAAAAGAATGTACATGCCTTTGTGAGGGGTGAGTACGTAGGCTTTATAGGCTTCCGTAGT
GGACCATATGATAAGAAGGTCGGTTTGGGTGGTTATGAGAGTGTTCTTCCAACTGAGGAA
ATGTATTTCGGTAAGTTCGAGGACCTTGACTTTTATGCGGTGTCCTACAATCCATACAAA
TCAGATAAGTTTGTAGTGAAGGAGACTGGGAAACCAATTGAAAGTAATTCAGAGGCTTTA
ATTAAGGGTGGGAAAGTCCTTCTCTACCAGGATAAGAGGCTTGACTTTTCTTACTAGAGG
GCTATGATAGGATGTACATGCGTCCTTAGCTCAATTGGATAGAGCAACAGCCTTCTAAGC
TGTAGGTTTCAGGTTCGATTCCTGAAGGATGTACCATTTACCACCTTGACTTTTATGGCA
TACCTAATAGGAATCGTAGCAATACTTTCAATTACAGTAGTATCTGTATTGTTTGTAGTA
TTAATTGAATATTTGTGTGATGAGTGGCTCTGATCCACCTTGACTTTTATACCATGGACT
TATTTTTCAAGTGTGCAACTATTGTAGCAGTAATTTTATATTTATTTCAATTACTTTTAA
GGGACTCTGAATAAGTCTAACTTGACTTTTCTTACATGTGGTCCGGTAGCCCAAGGGCAG
AGGCAACAGACTTAAAATCTGTACAGTGTGGGTTCGAATCCCACTCGGACTACCATTTTA
CTACCTTGACTTTTATTACATGTGCCCTCGTAGCTCAGTTGGTAGAGCACTGGACTTTTA
ATCCATTGGTCGAAGGTTCAAGTCCTTCCGAGGGTACCATTATAACCTTGACTTTTATGC
AATGCCAATACTATTAAAGTTTCTTTTAGGATTATTCCTATATTTTCCAATTACTTTTGT
AGTGCATGTGCTTGAAAAAGATTCAAGTAGGAATTAAATAGTTTTTTAAAGTGGGCTCCG
AATTAAATTTGGGCCATAATCAAAACTACTCACACACAATTCAAAGTACATCTTATTCTC
CTGTATATTGAATAGATCTTTATATTGTCTCACTTTAGTCTCAATAGTGGGATTTGTCTC
ATAAATGGGACTTGTACCTATTTTAAGCCTTTTGTGGGTCTTTTTGGATAATATGGTTCT
GTTTTTGTTCCTTATTACTCACAGTAATGGATTGTATCTTGTCTCTTCATACCCTTAGGG
AACTCTAGTTTGTTATCTGTAAAGCTTCTCTCTCTGAATACTGTAAAGTCTGTTGGTTGT
ATTGTCAATCTATTATTCTTTAGCTTTATGAATGTGAACTCTTTTGCTTGTTCTGGGTAA
TAGCTAAATGCATCTCCTACAGGTGCTACCGAGAAGATATACTCTCCTATTAATTCTTTG
TTGTTAGTCTTTACCTTACACTCTAGGCCATCCAAATAATCATAGATGTGAGCATGGAAC
TGATTACCATAACAATCCCATCTCTGTGCATCTTGCTCTTTCCAGGTAGGCTCAGGGTTC
TTACTAAAGGCTAGTGCATGTGGTGGTAGGTTCCTATAGATTGCTCCACTCTCTAGCATT
ACTGTACATCCCCATGTTCTTCCTGGGATACTCACTAGACCAAACCATACAGCCGGGATA
AATCCTATTGATTCCTTATGTGTAAAAGTTGTATCAATCCACACATATTGATGTCTTGGT
AATTGCCCTGTTACTGTTGGTATGCTCATTATTCGTCTAACTCCTTACCTTCAATTCTCT
GTACCTTCTCATCATAGAGTTTAGCGACAGTCTTATATAATTCAAGACAATCTGCTTGTG
CTCCTATGAATGCCTTTCTAAGAGTCTGGATCTCACTCTCTAACTCCTCTATCCTTACAT
CCTTTAATTCTGATGCAGTGAGTCTCTTCTTCATGTCTGCCATCTATCGCTTACCTCCAA
AATAAGGGACTGCATATCCTTCCTCGATCATTAACTGGTTGACATCAATCTCTGTATCAT
CCTTGTATCTTTTAAGTACGATTCCTAGCCATCTTCCGAACTTGCCCTTTTCCTTTGTTT
TTAGGATAAGTTTAAAGTCTAGGTGATCATACTCACACTGAGGGGAAAGAAGCTCAATCA
GCTTATCTTTGCTTTCAAGTCCTCTCTTCTTCTCATCTAAATCTCTTGTACGACTCTCTG
GTGTATTCATCCCATACATTCTTACACGAATTTTATGTAGGATATCGAACCCCAGGTCAA
TCATGCAGTCGAATGTGTCTCCGTCTACAAAGTGCGTAATTTCTTTAATCTTGTATTCAT
ACATTGTTTTAATCTCCCTTTACTATTCTGTGGCTATCAGTCTCAAAGTGCTGTGTGGAG
AATTCAAATAGCTCACTATCCTCCAACGCAATAAGTCTATGAGGAGTATTAACAGGAACC
TCAAATGAGTCTCCAGGAGTTAATAGAGTCTCTGTGTAGTCTCCAAGTAATGAAGAGTCT
CCTTCTTCAGCTAAACCATCTACTAATGGGTTAGTGGGGTAATACTCTAGCAGCATTCTA
CCTGATTGTAAGTAAAATGTCTCATGCTTAATTTTGTGGTAGTGTAGGGAACATTGTTTT
CCCTCCTTGAAAAATAACATCTTCCCACAATACTTAGAATCATTGTGGATCCATAACTCG
TATCCCCATCCCTTGTGATGATACTCCGGCTTTTTAATTCCTAATTTCATTGTAATATTC
CTGCGACTGTAAGTTGAGTGTCACTCATAATCTCTTTAAGTTCCTCTACAGTTACTTTGT
AATCTGCTGTAAGCTCCTCTCCAGGACTAATATCTTTTGCAGCCTTCATATCAATAAATC
TCATGCCATGTTGCTTGTAACTGCTCGGAGCTAATCTTGCAATGACGTTAGGGGCCTCAG
AATGGTTGTAGAAGCCTCCCAGAGGCGTTCTAAGGAGACTTCCCTTGTCACTAATGTAAT
GAGTCGTTCCAATGAACTGACCCTTTAGAATGCGTTTGGTTGCAAACAATCCTAACCCAT
GAACACTTGATTCTTTGATGGTTAGGTAAGACGGTAGGGGATTGTAATGAATCATTCGCT
TAATAATAGACAAAGCCTACCCAGAATTGGATAGGCTTCTTAAAAACAAACAGAAAATAG
AATTAAGTCTTCTTAACGGGCTTTCGAGCCTTTCTCACCTTCTTCATTCTCTCTTGTCTC
TTAAGTAAGAACTCAGGACTTACTTCACTCCTCATACGATGACCATTGTAGTTCCCTCTA
ATGAACTCTCTACCTAGGTTTCTTTGGTGATGTTGCTTCTTGTGTCCTCTACGGTGCTTC
TTCTCAGGAGTAGTGTTACATCCTGTTAGTAATGTGCTGGTGATTAGTGCAGCTAAAATC
AATGAGAATTTCTTCATGTTACTGTATACGTAAGGAATCATAGTTCCCCACTAATCAATT
ATACAAATTAACTGATACTAGGACTAGGCTAAGGTTTTCGTTTGAACCTCCTCCACCTCC
ACCTCCACCGGAAATGAAGGATATTTCAAAAGGTCCAGCATCGAAAGGAGATGTGCCTCT
AGAGTGGCCTGCTAAGTCTGGGGAAGGTAGAGTGACATTGGACACATACCCACTAGCAAT
ATTATTAGTAGACTCCCATAGTCTTAGATCTCTAGTGTAGAAATCAAAGGGATTGTTCCC
TATAGTGGCACCCGAGAATCCTACTTCATTAGCTCCAGGTGCAATACCATACACAAACGT
GGCTGCTGAACTGACATTAGTCCTAGTATCAGCCCAAGCCTCGACCACGACTTGTGGCTC
ATTTGTAATGTAATCCACAGCCGTTCCACTAGTCCATCCTGCCCCAGTGTTAGGGTTCTG
GACAACGCCAGCATATTGACCCGGCGTAGCAGGGAAATAATGGAAAAGAGACCCACTTAC
ATGTAGCTCATAGTTTGCCGTTGAACGAGTAGAAGGGTAGAACCAACTTTGTGCGGCTCC
TCCTAAAACGGAGCAACCAACTACGTTGCATTTTATGTAATTTGTGTTGGTCGAAAATCC
ATTGGCTGCATTCACAATTCTTCTGTCGGGGCTTATGTAACAGTTAGTGAAGTTAAATTC
GTGAATTCCAGAGACTTCTGCGCTGTTTGATCCTACGTCAAACATATTATTAGCTCCCGT
AGAAGAAGGGCTGACCAACTTACATCGATCAAAATTTAGTATTGTACTGGAGGCTGTCGA
TCCTGCACTCAAATCATAGTTTACTTTGACGCTACCATAACTATTCCAAATGAAGTCTAA
ACCTTTAAAGTTCCAAACCTTAGAGGAGCTAGTGTTCTCAATAAAGCCGCCAGTACCTAC
TTCTATAGCCCCATCTGGGGTGCCTGACCCCGTAGGATTAGTTGAGGAAAAAGTGATAGT
TATATCCTTATCCTCCGTCCAACACATGGTATTGCCTGAATTGGAACGGGTTTGATTTAC
ATTAAAAGGGTGAGGGCCATCATGATTATCTGCGCTAGTTTGAAAAACTATGAGAACCTC
GTCTCCGTTACTATAAGTTACATCCCCGTCACCAGAAACGCCGTAGAGAACTGCAAGGGA
AGCATAATCATTGTCGTGACCACCCCCGGTTCCAGATCCAATATAATTAGTATAAACAGT
CATTAGTCTACATCCTTTTGAGGTAAGGAGTCTTCATTACATCCTGGAGTCCACTTAATA
CATGAAAGTAACTGACTATCAGTTACGGTACACCTGCCACTGGTCGTTAATGACTCTTGC
AGCGACTCGGGAAGAGCAGACACTTCAACACTAAAATAAGAATTAACACTATCCAAGGAG
GATAAAGAGGTCATTTCCTGCCTAATAACATCTATTACTTCATTACCAGTTAGGTCAGTA
TCTAAACATTTCAACGCAGGACAAATGAGGGGACTATCCCAGGTATCCAAAACAACCTTA
CGACCAGCGGGAACACCGTTAGCTAATAAATCTACAATATTTTTTCTATTCTTTGAAAAG
AAGATCTGTGCCATAACATGTTTATATAGCTTGGCATTGTTAGCCACCCTACGAATTAAT
GTCTAACCTATACCCTAAATTATTTTCAAAGAATGTTGAAACAGCCTCAGCACCGATGAA
AGCAACAATGGCATCATATTTAGGACGTGTAGTATACCCGTAACCCTGTTGCGCTCCAAA
CATAGTCTGTTTGGCGTATTTACCTATAGATCTGTACACACAGAACAAGTCAACCCCTTC
TTCCTCCAGCATATTCATATAATCAGTATACAAATCACCCATCGCAGGATCATCGTTACA
TGCACTGAATATTGGAAACATTGAATCTTCTAATGCACCTCCAACTCCAACAAAGTGCTG
ACCTCCCTCATAACAATAAAGATCTAAATCATAGTAGTTAGCTAGCGTCTTATGAGCTTG
AACGTCAGTCCTTATCCTTCCGTCAGCAGCAGTTACAGTATCAGTAGCTGATGCTAATAT
CTGTGCAACACTTGACGGACCATTTAAAATTTCTGAGGCTAAAGGATCTCTACCGAAGAT
ACCTCCAAAATAAGGAGCAATAGATATAGAGTCAAAGCTAGAAACCGGAGGACCTTCTGA
GTTAACACCACTCCACTCTAGCATCCTTTCGCCTTGCCACGAATTAGCAGACTGGGTACC
TATCGTTCTGTGTATCGTGGTTGATGCTGATTCTCCAAATACTGAATAGAATATATCACA
AGCTTCCCTTGTCTTGTCTGCTCCAAATCGTTTAGCTGCACGAGCATCATTCCCGGTACC
CCCACCTCCGGGTCCTGTAGTGAGTCCGCCATAGTATTGTGCTGACACGGTAGCAGATGC
AGCCCCTAGGTAACAATAATAAGTTTGATAGAATCCGCTGTTCCAGAACTCATTAGACCA
CTCCACAACAGCAGATAAATTTGAATTAAGATTATCCTTAATGTAAGTGGCTGCGCTAGT
GATGAATTCAGGTGTCGATACGTGAGCCACATTATACCATAGGCTCCTATCTATGGTATT
GCAAATCTGAACGGCATACTCTAAACTACTTCCTATTTCCCCTTGAGGCATAGCAGGAGT
AACTCTATCATCCCATGAGGAATTTGCCTCTCTCCAACGTAATTGACGGTCAGTAGCCGC
AGTATATCGACCTCCGTCGTAGTTGGAGTATTGCCAGTTCATCGATCTAAAGTAGCCTCC
GTCCCTGTGACTCAAATCCGTTAGGTTGTCTAAGAACTTTTGATTGAACGGTTGAGTCTC
ATACGTAGATAGATCATCATCATGAACTACCCTTACGTTTCTTATACCATCAGTAGGTGC
TGAAGATATAGAAAGTAAAATTCCTGCCGTAGTAGGATTGTTTACCGTAAAGCTAACATC
CCCTGGGGCTACTAATCCACTAGAGGAAGGCCATTCCGGGTCATAGTCTAGGTCAATAGT
TCCGCTACCGTCAAAAAGAATATGATAAATACCAGAAGGATAAGGGTTTGGGAGGTTGGT
TAGATCTCTAACCATCAAGACATTAGCAACCGTCCCTGCTGGCATGTCTCCCGCTCCACT
ACTTATGTAGGAAGTAGGGTTTCCACTAGCGTCAGTTTTAGGATCTCCAGGGATATAGAA
ACCGCCCGTAGTGGTCGTGCCAACGGCTGTCTTATAGAAATCCGCTGACTTTCGAATATC
TTTGAAGGCAAGCTGATTAGTCCAATACCTTACAACCGATGGGTTAATACCTATCTTCAT
GGTATCTGCCTTGCTGAGTTAATTTCCTTGAAGGGATAGATTAGTAACTGTTAAAGTATT
ACCAGTAGTCACATTAGTCTCACTTCCAATGTCCCACCAAGCATAAATCTCCGCAGCGTT
CGCAACAAAACTTCCTGCTGTTTTACTTTCAGTCAGCAGTACATACCTAGCACCTGTAAT
GGTCCCTGAATACTGATACACATCACCCGCAGTTACTAGCACCGCTCTAGCTGCGCTTGC
CCCTATCTGCAATCCACTAGAAACATCGAACCCTGACGTAGTCACAGTCGATCTAGGAAC
TACTAGCCCAGAGGTGTTTACTGTCAATGAGGATACTAACCCAACTTGGGAAGTGCTACT
AACATTGGGATTCCAAGTTCCGTCCGAATATGTTGGTGCAGTTGCTGATGCTAACTGTAA
CCTAAAGTCGGTGTGTATGCTGCTGGCTTCGAAGAACTCTTCGAACATCCGTTGTTTTCC
TAGGTTAGTCCACATAATATAATTCCTACTTTATTTAGGTGTAAGAGTTGCTTATGCATT
CATTAAATTAAGGCTATGAGTCAGGAGGAGAAACCATACCCTCAGGCAGTGAGAAGTTTA
GATCAGTATTAACTGACATTACGTTATCGGAAAGAGCCATCACTATCCCAAGCGTAGATC
CACCCACCTCAAGTCCTATGACAGTATCCTCTAGGGTCATTTCAACGCTATTTACAGATA
TTGTTTTGTTACTGTCAGTTTCAAAGTCACCACTAACGGTCAAGCTACTCAGTATTACAT
TTCCTAAAGATATTCTAACATTTTGATTTATATCTGGAGATACCATACCGTCTGGTAATG
AGAAGTTTAGATCAGTATTGACCGACATTACATTAGATGTGGTCATTTCAATGTTACTGA
GAGACGCTCTAACTGACTCACCAGGAGTCGGGCTTGGAGGCAAATCTTCCCCAGGATCAG
AAGGAATAGGTGAAGTAACCTCAGTAACAGTCACCCCTTCTGGTTGTGAATCAGGTATAG
AAACTTCAGCAAAGAACTTATCGGGTAGAATTTCTCCAGTGTTCGTCACCATGAACTTAG
GAGAGGGAATGTAGGTTTGAAGTGAAATAGTTATCGACTTTCTAAGTAACCTGTCTTCCG
CATCAGATGCTTGGGTATTGCCAACGTCTTGCTCAGAAACAATGTAAGCCTTACCGTAAT
CTGAAAACTTAGTTCTTAGATTTACTTCAGGACTGAATAACGAGTAAATGCTAGACCTAA
GCATATCTAGATCATACTTATACTTAGACCATAAACTTATCTCATAGGTTAGAGTTACAG
GGCGAGGAGCAACAGAGAGGGTTCTGGTAGCCCTCTTCTTATTCGGGTCCCAATAGGTTT
CATTTACGATAACCTTGCTGTATCTTCTTCTGCTATCGTCGTTTTCTGTCGAGGTCTCTA
CTACAGAGACCATGGGCAGAATTAATGTATTATCGGTGTAAAGAGTGCTTGCAAGCCTTT
CAGGGTTTCCATAGATGCATTTACACTTTACATCATTCCCATTCCCGTCAATGTAGTAGA
GATTACTCATTTCACTGAGTAATGCTCTAAGACTCTCTTTGTAGACGTTATTTACCTCCG
TGGGTTGCGCGTCAGTTAGTTCAATAATCCTGTTGCGTAGTTTAGTGGAGTTCATAGGTC
TACATTATATAGACCCGCTACTTGCCCTTATTCTCTTTGCTTTCCTTCTCTACTTCCCTG
TCCAACCTGTCAAAAAGCTCTTTTTGCTTCCTAATCTTCTCTTGAGCTAGCTTATCCTTG
TATTCAATATCTTTCAGTTTGAGTGTTCTGGCATTTTTAATGTGATAAGGCTCCACATCA
GAAGTGTCTACATCTTTAGAATTAGTTCCAAATATACGGTCCCAATTGCTTAACATCTTT
TCACTACTCTCTGAACGCCTTTTGTCTCCTTTTCCAGCCATATTAATCTCCTTACATTAC
TACTATTTTTTCAGTGCCTCCAATAGGCATAACGGTTGCTACAGGCTCAATATAGCGTCT
ACTTTCATCGTAAACAACCACTTCCATTGAGCCTTCACGCTCTTCCATAATAGTCTCTAG
ACGTTTTATAAACTCTTCAACTTTCATAACAATTATGACAATAGCATCAACTTAAGTGAG
TAGCCCTGCAACATTAATGCAGCAGCAGCTACAATTATTACAATACCGGCATCCTCAACA
AATTTTGGATCTTTCATCTGCCTTAATATATTCATTTATTTTCTCTCTTTCCTAATACCA
TTTTAAATATGTGGAAATCCTCTTTTTGCATGAAATTGTTAGAGATCAAATACTGGTAGT
ACTTTTCTCTGGCTAAACCAAACTCTCCATGAACAAGACACATCTCATCCCACATAACTT
CATGCTCTATTAAGATATCATTAATCTGCCCTTCTGTGGACAGGTTTAAACTCTCGTTGT
TCATATATTTTTATATTTATGGTTTGAGGAGTAAATTTTTAGATAAATGGTAGCAGTAGC
CGGAGTTGAACCAGCATCTCTCCCTGCTCTAAGGTATTAGGCCGCTGACGGTGCATATGG
GAGTATTTTACCTTTATTACTATACTGCTTCTAACTCTTGGCTAAACCACTGAGGAGCAG
GAGTACCCCAATTCCACTCAGCAATACTAGCCTTCTCACCTAGATAATAGGCTCTGTAAG
CCTCAACCGCAGAAGATCTTTTATATTCTTCCGGCATTGCTTGTGCGAAAGGAGTAAGGC
CAACGTCGGGCATACTCTCAGGAACCTTGAATAGATGATGCATAAGCTCTGCGGACTTAT
GGCTCTTGCCTCTACGACTCCTAAACTCTAACAGAAGAGCGAAGTATAGGTCAAAGGCCC
AAGTGTAGTTAGCCTTAGACTCCCGGATCCACTTAGTGCAAGGATGGTTGAGGTGAGCTT
TCTTGTAGACCTTGTCCGCTTCTGGTGTCTCGTGTACGTGATGAGCAGTAGAGAGCATCT
GTGCAGTCTCAAGGATCATCTTTACGCAATGCTTGTCACAATGCATCTGAGCGGCAATTA
GAGGGTCTGTATGTAGGACGAATATGTTCATGATATAACTATAGGGGGTAAATGGTAGCG
CATGTTGGACTTGAACCAACGACTTCAGGCATATAAGACCCGCACTCTAACCAACTGAGT
TAATGCGCCATGGTAGAATCCTAAGCTTTAAGGGTCTTAGGGTCAATAGCAATCTTGTAG
TTATCATTACCATCTTGATAGGAAATGATTCGATCTTTCAACGTAAGCTCGATCCCTACG
CGAGGGTAGTCTAGTTTACATATGCCTCTAATGGCCTTAGGGATGGTGGTGGTTGTCCTT
CGATTAAACATATCGACTAGTAAATTACTGTAATCAACAATTTTAATATCTCCGTTACGC
TCTACTCGCATATTCTCTTCATGAAAGTCTGCCCCCCAAGAATACTTATTGTATTGCTTT
ATAAAAGAGAAGTGACTCTCAAGTCTATCACGCATTTTAGCAAACTCTGGGTTAAACCAA
TAGTATTGTCCCCTTGCCAGCGGAATAGGTTTAGGTATAAAGGCCATTTCAAGGACAAAT
CCACCATCACTTATACCAAGGCAGGGAGCGAGAAGATCACCAAGCAGAGAGTGCTCTAGA
GCTTTATAGGCTGCGTATTCAGCCCTGTTATGAGTATAGTGACCCGTTTTAATTACAGTT
CTCGACCCCTTTTTCTTAAACACCACCCTTGAGGTCCCTTCACTGCTGTATACTACTAAG
TTAAACTTTTTAGCAATCTTGTCAGCGTAATCAGGAAGGTGCAGAACTTCTCCTTCACCG
AGAAGCCCCTCAAGATAATCTTCAATCTTATTCAGGTAGCTCGTTGAAACCATACTTCTC
CCGTATCGTAAATGCCATTAAGTCGAACTCAAGCATTTTAAATGGATCATAGTCTGGATG
CAGGTATTGGTTATCAATACAATCCAAAACGGAGAAGTCATCTATGGTGGGGTAAGTGCT
TTTGATTAAAGACTGCCTTACACAGTGATTTAAAAAAGTGTCTATCTCTTTACGCATTGA
ACTCCTCATCCTGATTTACGATCATTTTGATACTTTCCAAAGCCTTGTCGATCCTGTAAA
GGGAAAGGCCCGTAATATGCTTTAGAGTTGCATTTTTAATTGACCCTTCTTCAGATACAA
CCGAAGGGTCCGTAACAATAGTATTAACAATCAATCTAACGTCAGGGTTAGGGTGAGCAA
ACGTATCGGCAAGAAACATACTCGACAGATCCATAGTCGATTTAGTGTCCGCGATATCAA
ATGAATTATGCTCGCTTCCTCCTACCTTTAGGTGATCTATCGAGAAGTGCTTGTTACGGA
AAGGCATCTTATTCGTTAGGGGAATACCCTTCTTGGCCTTTCTGTTCCACAACACAGTCT
TAGTATACTGATCAAAAAGTTTATTCTCGATAGCTACATCAAAGCACTCACCTGTTTTCT
TTTTAAAGCCTTCAATTGATTCAAGTGCAGCGATACACAGATCTGAATAGTTATCCTCTG
GGTTTGCTATTGCCTCGTCTCCCGAAATCTTTCCAGCAATCATCTTCATCAATCTGCCGT
ACTTCTTCTCGTAAAGGTTCCACTGCTCGTTAGTTAGTTTGTTCATGTCACTCATCATAT
GCTTTGGATGTTCAATGTAAATAGACTAGACGTAATTATCGTCATCTAATCTTTGGACTG
TATCTGCCTTATTTGGAGTTAGGTAGGGAGACTCCTCTCTAGCCATCTCACGAGTATCCT
TACCCATACTTAGCAAGCTATACCCACAAATATCCCTCCAAGGACTTTCATCCCCGTAGT
TAGGGTCTGTTGCAAGTCGGAACAACTTATCGACTACCCTACAGATGGTTAAGACATCCA
TATATTGATCAGTCTTGATACCTTCAGGATACAAAACCTTAAGAATCTTATGGGACTTAC
TAAACGAATCTCCGTATGCTTCTTGCTTTTCAGCCACTAAGTTGCCTACAGACTTACCTA
ACTTTTCATAATCAATTTTTACCATAATTTATACCTCAGTAAGAAATCTCGGAACTTAGC
CACTCGATCACAGGGTCGTAAGTGTGCTTTTGTGTAACTACGGATAACTCCTCATATCCT
CCCGCTCTGGCAAAGTGAAGGGTGGCTTTGATCTTGTCTACCGTGAGCATAAGCAAAGAG
GTAATAGCTTTAAACTTCTTTGTTTTGTTCCTCTCAGAGACAGCGGTAAGCAGCTTGTTT
GCTCTAATGAGAGTGTCACGAAGATAATGGATTAGTTCTTGGTCTTCTGATTTCAACATA
CCACCATTATAGCATGATGAAATCAGAAAGGGAAAACTAAATCGACATTGTGTTAATAAT
TTCTATCTTATCTTCCCTTACTGCTGCTTCATACTTTGAAGTGCCGTCAATAGGGTGTCT
CATAGATAGAATTTCATCAGCTAAAGGTAAAGCAATGAGAGTTTTTACAGTTCTCTCAAT
GTTCCTAGCTCCATACTCCTCAGAATAACCCTTTTCAATTACATGCGACACAATCTCAGG
AGTAGACTTGATTGGGTATTTCTTTAAAGTGTTTTTAGCTATCTGTTTGATGTCTTCCTT
TTTTAAATCATTAAAGAATACAAACTCATCCACTCGGCCTCTAAACTCAGGAGAGAAATG
CTTAGATATAGATTTCAAAAGCTGATCCTTGTTATCCTCTTCCGTTGGCTTTCCTCCAAA
GCTGAGAAGACCGCTTTTAAGGTCTTGAAGGCCACAGTTAGAAGTCATAATGAAGATGGA
ATCGCTGAAATCAATTTCGTTTCCAGAGTTATCGGTACACTTACCTGTATCCATTAAGGC
TAAAAGAAAGTTGTAGAATTTAGGATGAGCTTTTTCAATCTCATCAAAAACTATAGTCCA
CTTGTTAGACTCCTCAGACTTGTCCATCATTACGGACTTCTCTGCATGGCCCACATAACC
TGGGGGAGAGCCTAGTAGTCTGCCTACCTCATGTCCACTGGTAAACTCACCACAGTTAAT
CACCCAGAAGTTAGGTGAGTACTTTTCTCCTAGCTTTCTAGCTAATTGAGTCTTACCTCT
TCCAGTCTTACCTATGAAGAATAGGTTTATGTGATTTGCGAAGTCAGCAGCTTTAAGTTT
GATACTATTACAAACAGCGGTGACTGCCTCTTTCTGACCTATGATTTCTGAGTTCAGAAA
GGTATCAAGACTTTTAATTGCAGCCAAAGAAGAGAAAGTATACTTGTCTACAGCAGGCTT
AACCTCTTTTATCTTTTTATCAAGTTTAGTAGAAAACTCTTGATCAACATCATTAAGCAA
TGAATCTAATACTACCGAATCTGGCAATAGTTGATTTATTTCGTAGCAAATATACTCAAC
TCTAAGTTCAGGGTAGTATTCTACAATAATATTGTAAAATTTACCTAGAATCTTGTACTC
TGCCAGGACATCAAGATCTACAGGAGACTCCTTCTTAGCCTCCTGAATAGTAGCCATAAG
TTTAGTGAAGTTCTTTATTTCGTCCGTAGTTAGAACATTGGAAATAACAGTTCTAACATA
GGTGATAAAACTAAACTCACCAGACTTAACCGTCTTAACAAGCTTAACGAGCTTGTTAAA
TACGATTTTATACTGTCTTTCTGTCAGCCTCTTGAGATGAACAATATTGTTCAAGTCCGG
GCTGAAAGCCTTAATTGGATCTGATTTCTTTCTAGGCATCTTTTCCCTCTCGAACTAGGG
CATTTAGACTATTGAACATTGAGCGATTATGCTCACTTCCTGCCTTTCCACCCTTGTTCT
CAAGGTCCATCTCTTTAAGTTGGTATTTTTGCATAGTTTGTGCTAATTTGAGAAGTTTCT
CATTGGCTGCTCCCATTTGGCTCAATGATTGAGTTGCAGCACTAATAAGTCTCGTAAACG
TGTCTACGTTTAAATTGCCTTGAGCGTCCTCTTGCAATCCAGTCCCAAGCTCTTGTATCG
ACTGCTTGCATAGCTCAAGAAGGTCTGAGGCTTCCTTACGGTCACCTTCAGCATTACCTT
TTATGATCTTTACCAGACGATTCATCTTCTGGTCGCTCCACATCTGGTTTTTCAAAATAT
AATCCGACATAATTTTCTCCTTCGTCACTCTCTATGGGAAACCCTTGCTCATCATAGTCC
GTTAGGTCTTGAAAGTCGGGAAGGTCCCTATGAGTATTTAGCTTAGAGTAAGTACCTTTA
CGGGTTTTGTCTCGCCTAAACGTCTTTCCCATGACCAATGTCCTTTAAGTATCCTGATTT
TAAGATTTTATTACTATACCAACCGTAGCTTGGCAACTGCAAATCTATTGGACCAACTAA
AAGATCCAAGAAAGTCGCATACAATACCAAGTTTAAGGTGTTCTCTATAATACCCGTAAA
TCCGAACAAAAGTAGACCTATTCTTCGTCTTATCATGATTTCTCCATCATTCCTTCCATA
AATTGCTGGAAGGCTTGCTCTCTAGTTAAACCAGCGTCTCTTTGCGCTCGGGTGATTCTA
AATCTCTTTCCTGTTTTAGCAGTATAATCTTCTATATTTAGGAAAGGAGCATTGATATCG
TTACTCTGCGCTAGCTCTTGCTTAAGAGCATCACTAATTAACTTTGTTATACGGTCCTCT
ATATTGCTCATAACATTATTATAGTATCTACTCGTTTAGTAGCTTGATTATAGGTAGCAT
ACCCTCATCGCCAGATTCAATGAGAGTCTGTAATGACGGAGACTGAAACTTCTTACCTGT
CTCTTTGACAGTGTACCAAGCACCATTACGCTCAACAACACCATCACGCTCCAAAGAAGA
TATAATGCCATAGTAAGGATTTAATCCCTTGTTAAATATTAGTTCAAACTCACAGGTCTT
GAATGGCTCAATAATCTTGTTCTTTTTATTCTTAACCTTCCCTCTGATACCGTGAGGACT
CTCTTTGTCTCCGATGTTCTCAGACTTGGAACACTCCAGGTTAACACCGAGGTAGTAGTC
CAATGCATTTCCACCAGCAGCAGAAGTTCTAGGATCTCCAAACATAACGCCTACCTTAGT
TCTGATTTGATTTACCAGAATGAGAGCTACCTTCAAAGGACGAAGAATAGGATTGATCTT
ACGTAAAGCTGCTCCGATAGTCTTTGCACGAGTAGCACCTTGCATGTTATTACCCTCATA
ACCTTCAGCACTCATCTCGGCTTTAGAGGGAGAGACGGCAAGGGAATCATAGAAGACAAC
AATAGGAGTATCAGGATCATCTACACGAATCTCTCTGATAAGTTTTTCAATGGTATCGAA
GCAGTCCTCTACCGTAGTAGGGGCAGCGTAGACTAGCTTTTCTGGGTCGATACCTAATGT
TACAGCAAACTTGGGGCTATAGGCGTTCTCAGAATCAATAATGATCGAGTAGAAATTCTT
TCTCTGTGCTTCACGAAGAATGTGAGTGCCGAAAACAGTCTTAGCAGTAGAAGCCTGTCC
GATAAACTGGGTAATCATGCCGATAGGAATACCGCCAGTGTACTTGCCTGAAATAACCTT
GTTTAAGGCGTAAGAACCTGTTGAGATCAGGTCCGGTGTAAGCTCCTGCTCAGATAGCAT
AGAAGCACTCTTAAGCTTGGCTAAGATGTCTTTGTTCATAAGATTATGATAGTCTCAAAG
TGAATAAGCGGTCAATATTAATTGATTAAACCTCAGGTTGAGAAGCTAGATAATTAAAAC
TAGCTATGGAAACAGAACTCAGCACGTTCATAACAGCACTGGTAACTGGCCTCACTGGGG
CCATTGCTTTTTTGTTTAAAATTGTAATGAAACAGGCGAACAATCAAAGTGATTTGAATG
CTCGTATCGGAAGACTAGAAGGCGAGCACAAAGGCATTAAAGACCTGTCTCAGAATACTT
TAGAGGTAGTTCGACAGGCTATAGCAGAAAGATATAAGCCTGAAGAATCAAAGGAAGACT
AGCACCCGTCATCCTCATCATCGTTGTTCTTAGCGTCCCTGATTCCTCCCCCACTGACGA
ACCCATTAGGATAGCGTCCTCTGAGCTTGGCTACGTTGGCTTGTGCGACCTCTTCTAAGC
TAATATGCATATTCCTAGCTGCCATTGCAACGTAGAATAGAACGTCTCCTAGCTCCTTTC
TAACGGCATCTAGATCCAAAGGTTTCTTGCCATGGAACGTATGCTTCTTGATAAGCTCAC
AATACTCACCAGCTTCTCCGGCAATGCCTAAAGCCCAGTTAAGGTTAGCCATATCCCAAC
TCATATTGAGGTTGGCAGTTCGGGAACATTCTTGTTGGTATTCGTTAAGTTTCATTAAAT
CTTCTCCATCCAGTGATCAACCATCTCTCCTACCATATCATCAAAACTGTATTCAGGTGT
CCAACCTAAAACGTCTCTAATTTCTGAAGAGTCTCCCTTTAAAAAATCAAGTTCTTGCGC
CCTAAAAAACTTAGGATCCACTTCAACATAATCTTCGTAGTTAAGACCAAGCTTGTCAAA
GGTAACTTTGCACATGTCTCGAATAGTTCGACTCTCTCCCGTTGCAACCACCCAGTCACT
AGCTGTTTCGTAGTTAATTATTTGATGCATAGCTCGGACATAGTCTTTAGAGTGCCCCCA
ATCCCGAGAAGCATTAAGGTTGCCAAGAGCAAGCTTCTTTCGCTTGCCTTTCTTAATCTC
AACAGCACCCTTAACAATCTTGTTAGTCACAAAGTTTGAACCTCGACGAGGAGACTCATG
ATTAAATAGAATACCGTTACAAGCGTGCATATCATACGCTGCTCGATAGTGCCTAACTAG
GTTGTAACCCATGACCTTGGCACACCCATAAGGAGAAGTAGGAGTCATAGGCGTTGTCTT
TCTTTGATAACCGTCCTTATCAACAGAATTTCCAAACATTTCAGAAGAGCTTGCCTGATA
GAACCTAACATTAGGAACAAATTGTCGGCAAACCTCCAGAAGATTTAGAACACCCATCGC
ATTTGTTTGAATCGTAAAGGATGGGACATCAAAGCTAACTCTGACGTGGCTTTGTGCGCC
CAGGTTGTAAACTTCATCAGGCTTAACTTCTGAAATGATCCTAGTCAACGAAACCACGTC
TAAGAGATCTCCATAATGTAAGGTAATATCTAAGCCTCTAACTCTGCTGTCCTGGTTCTC
AGACACTGAGTTTCTTCGAACAATACCGTGAACCTCATACCCTTTTGACAGTAGGAGTTC
TGCCAAATAACTTCCGTCCTGACCCGCTATGCCAGTTATCAACGCTTTTTTATTCATAAT
GATCATTATAGACTGTTAGTGCTTGAATACCTTCATATTTCTGAGATCGGGCCAATCCTC
CCAGACCCATTGGCGGGGGATGCGAGACTGAGCTTCCTCTAGCTTATCCAAACCAGCCTG
TGCTGTCTCAGGGGTCATGTAGTAATGGTAACCCATGCTAGAGATGTTTTGGTCCCTCCA
AGGCTTATCAGGGGTTCTGCCATCGTATGACATTATCTTTAAAGCCTCAGCAGCCTCCAG
ACTATCAGTTAAGATCATACCTCCTTTACCAAGGCTAAGATGTTTTTGAAATTGGAAGCT
TAAACACATAAGAGAATTAGGTACGTAACCTGCTTCCTTCCAATAAACCGCAGCGTCTAT
GATGTTAGTATTTCCAATAGTATAATAATCTTCCCATTCTGAGTCATCCCAACCCCAATC
AAGATTTAACTTTTCACCTAGAAACGGAATAGAAATATACGTTCTAGTAGGAAACGTCAC
AGAACTTGGATTTTGATAGCGTAGGCATAGCTCAATTGCATGGGTACAACAATCTACAGC
CACAGCATAAGGTGCCTTGTAAAACTCAGCTACCTTTTTCTCAAACTCTTTTACGGTATT
GAAATTCATAATCTATATGTCGTATTAAATTTCATCTTTAATATAGTTCAAATAAATGTA
GTCTTCAGCAACTAAGGTGCTCATGGCACGCTCAAAATTATCTTGAACGGCATCCATTTT
TGAATAATATAAATCAAAAGAAAGGTCTTCTACTTTAAAGTTTTCATCTAAAGTTATTAT
ACCGTCTGCATTAAAAAAGTCACCTATGTTTTCTATGCCATAGAAAATAGGAATAGTGCC
TGCCATAAAGCAGTCTGCAATCTTCTCAGTAACCATATTAGGGTAATTACCATTCTCCAT
AGCAATAGAGAAGCAGTAATCTCTAAGTCCGTCTAGCTTATTTTCTATCGGATTAAACCC
TCTCCCGAAATGGTCACACTGTCCCTTAAATTTATCTATAATCTTATGCCTATACTCATG
TGCAGGGCATAGCCTCTTATTGCTAGCTATCATAGATAGCAACTTAGATTTAGGGTAGAC
TTTTCCATCTTCTTCTGGGATGAAGGACTTACTATCAACAAATAAAGCGAACACCTTAGA
TAGAGGTAACAGACTTACATCATGCGTGAACACTCTTTTATAGTGCTCCTCCAGAAAGGG
TGTATTAGCTTTACACCAATCATATAGACCTACGTTTATGTCTCTAGACTCAGCTAACAA
AGCGTAATTCTGCTTATTCGGATCTGGAGGTGTCAGTATCTTAAAGTCTATATGAAAAGA
AATATCAGCCGTAGTCGCACCCTTCACCCATTTCATATATAGTGGCTCATGTCCTGAAGA
AGAGTGGGTGTGCTGGAATCCTCCTCCTATCATATTTATCCCTTGTCTAGTATCCATTTG
AGATTGTTTTGAACTTATTTATTAGAAGCGGCATAGCCTGTTGTGATAAATGAATATCAT
CCATGATGTACTTTTGATCTGTGGTATTATCGGCTAATAACATATCTTTTGCAATGCTAA
CAAATGGTATTCCGTTTTTCTCGCATTGATTTGATAAATAGTCACTAAAGGTTAAAGTCA
TCTCATTTCTAGTGACAACGTCTTTGTACCCGTAAGTTTCAGGCCAGCCTACCGAAGAGG
CAGGAGGACCATATACTCCTACGTTGTAACCTCTCCTCTTTAGAGTAAGTATAGTCACCA
AATATCTATTGACACAAATCTGTATACTTTCTAAAAGAGTCTGATCGTTTAATTCAGCGT
TCTTCCCTATATGGTTTCTTATATCTATCTCTCCAAAGCACAGAAATACAGGGTCTTTCT
TTGTGACCTTATACTCATCTAATGCTTGTTGTATTATGGGTAGCCTTTTTACAGAGTTGT
AGGCTGTGTTTGATCCTATTTTTATAGGACAGAATAAGGGTATTTTTTGTTCAAAGACAT
TGTGTGGTCTTAGTGAACCTTTACTTAGTGTGTAACACGTTCCGAATTCTGGTTGTATAT
GTCTTAACCCGTCGTGTGTTTTATCTGTTCCTGAAAATACTGACACATGGCTATCACCCA
TTATATAAATCATTTTAAAAAATATAAATCCTTTACTCTTTCTGAGAGCATCGTTGCCAC
AACCGATACGGCTGATCTTTCAGCCCTTAGAAAATAATCACATTTACCTAATAGGATAAT
ATCTTTTAGAACTTCCTTACATAGATTTAGATTATGGTCCTCACGTTCACTATTTAATCT
TTCATCTGGATCATCACTCGAAGTTCGATATGCATTCTCCATGTATACTATTGGCATATC
TAAATGCTCATTAAGGTAGTTTATAGCAACATCATCATCAGTGGCAACAAATAATTGTTT
TATATTTGGATTTTCTTTTAATATACCTTTAATTCTTTCTAGATATACATCAACAGTTGA
AGTGTTATGTAGTTTTTGCATATCACCTAATCTGATTTGACACCCTAATGTTTCAACTGA
TTTTATTTTAGTTTCGTAAAAATGATTTATCTCATCTAGTATATCTTCCTTAATAGTAAA
GTGTTTGTAAAACGCTTCTTTGGACTTAACCAGTATATCATCACCTAAACCATACCTAGC
ATCATAGATAATTCTATGAGGTCTTGGTGGTTTTAATTCTATAAGTGACGATGTTTCTGG
TTTATTTATTTGGTTGAAGTAATCACCCCAAGTTGCATCACCACAAGTTGATGGTATACT
ACCCAAATCAACCCACACTTTATCATCATTATTAAACCCTAATAACTCATTAATCACCAT
CATAATGTTTCCAGCCATACCAACACCAGCAATTGGTAGATTTGGAAATAACTTAACAAA
TTTTATTGTATAATTCATATTAAATTATTTTTTAAAAATTCAGTTATATGCACTGGGTCC
TTTATGTGACAATTAGTGTCCGATAATTCTCTTTTAAGATACCCGTTCACATCACAATAT
TTATCATACACATCTAAGAACGTAAAACCATTAATATCACAACCCTCTTTAAGTTTTAAG
TTCATATACTCAGTATATCTTTTCCTATCTTTATCAGTACCGGTAGCTGGGACACCATGC
TTATCGGCCCATTCCTCAGTCCATTTATTTAAAGGGTTTTCCCTTTCTAACGGCGGGACT
ACATTGTAGACAAAAGTCTTGAGATTTCGACCATCTACATTTCGTTTAATGTTGGTGATG
TATGAATTTACTATATTATTAATTGATTCTTCCCAGTTAGGTTCGTATTTGTTTATATGA
CACCTACAATCGATTTCACCAAAGCAAAAAACAACCACATCATTATCTTTTACTGATGAA
TCAACAACCATCATATCATCCCTACCAAAACTATACGCTAATTTACCAGCAAGGTGGTTG
GTGGTGATATTAACACCCTCAACATTTATATCGGCCCAACCACCATAATGTGTTGCGTGA
CTATCACCATACGTATGTAATGTTATATTATTCATAATGCAATTTTTTAGCCATCTCCAT
TATTTTTGTTCCATCTATTTTTTTCACTAACTTAGCTGGGTTACCTTTGTAAACACCCCA
TTCCTCAGTATCCCCAACTAATAAACTTCCAGCAGATAATAGAACACCTTTTCTGAGTCT
TGCACCGGGCATAACAATAGCATTACTACCTACATTAGAAAATTCCTCCATAATTATAGG
TTCAATTATTTGGTTTCCTTTTAATTCTTTTGGTATCATTGCGCCGAACAGTCCACTGTC
ATCAAATCTATCAGACCCACAAACTATTCTAGCACCAGCCATTATGTTGTTGAATCCCTT
AGCAATGAATTGACCCTCCTTACCACCAATACAAGTTACGTATGGACTTATGTGTACATA
ATTACCAATCTCCATTTTAGTTGTACAATAGAAACCATCGTCAATAGCAACATGATTACC
AATAGAACAACCTTCTGGTCTCTTGATAGTAATGTTATCGCTTAATATGACATCATAGCC
TACAATCATAAAGAATTTACCAATTTATAAAAATGTTTTAAGCTCCAAGACCAGCAATTG
GTAGATTTGGAAATACCTTAAAACTCACTTTATATCCTTTAATTTAATTATTTTATTAAA
AACTTTTACCTCACCATCCCTCAAGAAGGTTTGAATATTATTCTCATCACTGCACCATTT
AGATGCATAGGTTCCTTTGTATTTCTGTGTAAACATAGGATGATAGTAATTGTCGCACCC
CTTGAATAAGTAATGTTGCGCTTGAGTTAATCGAGTTTTATTAAAGTCTGTCACTCCTTT
AACATTGCAACCTCCATGTAAAAGATTTGCAGACCATATAAGTGCTTGGCCCTTCTTTAG
AGAAACATGAAGAGGTTTAACTTTCTTTTGATGAACAAGTTGGGCTAAAAAGTTTTCATA
TTCTCTATAATTAACTTCCTCGCCATTCTCAATCGTGTCTGGGTGAGGGTAGCCTAGCTC
ATCGTATTCCCACTGTCCCCAGGTGTGGCTTCCAGGAATAATCTTTAAAGTTCCGTTTCC
CTCGTCAACATCCTCCAAGGCTACCCAGACACCGCACATCCATAAAGGGGGCGTGGAATG
GAAATGAATAATGTCACTGTGTAGAGGTTGATTACTCCCCTTAAAAAAATTGATAGTTGA
AAAAGGAATCGGATCCTTACCATACAACAGATTCAAAACTTTCAGAACCTTGGCATTAAC
GCAAAGTTCAGCGACGGATTTACTCTGCTTCCATAACTCAAAAAGTCTTTTGCTTTCACT
ATACTGAAAGTGGTCAGCATGATACGCTGTCCCGCTTACGCCCAACGACCTATACATGTC
AGAGACAACAGAATCGATATCCGAATGCTCCAAATTCAGATCTATAATAAGGTACCCATC
CTTATTATACTTTCTAAGGACCTCGTTCTCTGAGTTGGTATAATCACTTGTACTAATCAA
GCTTTCAAAAAAAGGAGAATGCACCCACGGGATTGGGAGTGCAGATTTATCATTCAAGTA
ATCTCTCATAAACCTAATTCCTTCGCGGCCTCTAAAGCCCTTTTCTTGTCCCTTGGCTTG
ATCGGTTTGGCGGGGGATCCTACATAGATGGTCCATGGTTCTGTGTCCTGCGTAACTACT
GAACCCGCTCCTACTACCGATCCCTCCCCAAGGGTTACTCCCGGCATAACCACACAGTTA
ACCCCCACACATGCATGTTTCTCAAAAGTAACAGTAGTAAACTTTGGAGATCTATACTTA
ATAGGTACTTGAGGATTCATTAGACCTTTTGTAAAATCATCACCCCCACAAATAATTTTA
CATCCCGCAGAGATGCCGCTAAAATGTTTCATTACTAGATTACTTCCTACCCCTCCAATA
ATACAGGAATACGGTGCAATATGTACATAGTCACCTATTGTAGCTTTAGTGGACATGAAA
ACACCGACATCTATAGCAACATGATCCCCTAGAGTAATCTCCTGGGGGTTCTTAATAACT
GCTGACTCTGATACGAAAAGGTCTTCCCCTTGTTTCTTAAACGCTAACATAGTCCCCCAC
TAATGTTAATATTTTGTCCAGTTACATACTCTGTCTCAACCAGATATAAAATAGTTTGGT
ATAATTCTTGTATTGTTCCCCAACGCTGCAACCCAATTGAGTTTTTAATAGGTTGAATAG
ATTTTTCGGGTAAACGATGACACATTCCTCCATCAAAGTAACCTAGTTGTAGACTATTAC
AGGTAATGCCTTTAGAGATATTTTCTGCACTAGCTGTTTTAATCAGACTATCTGCAAAAG
CTTTTGTGGCAGTATACAAGGAGGTTCCTCTCGTCGGCTTATTTGCCAAGACAGACGAAG
CTAGAATAATTCTCCCATACTCCTTCTCTCGCATAGAAGGGAGCGCACCTCTCAAAATAT
TAATGTTACCTTTGATGTTAACATTTAAAAGTTTATCAATCTCCTCTTCCTGATCGAGCT
TGTGAATTAGGGAATCATAGTTATACCCAGATAAATTAATTACAATATCAATGTCGTTGT
TTTTGAAAAACTTGTCAACAGAATCAAAGTTAGTTACGTCAACCATGTCTGAGGATAACG
ATAGGACTTTAAACTGACGCTCCAGCCATTTAATAAGAGGTTGACCTAATCCTCCAGAAC
CACCAAACAGTGCAATAGTCTTTTTATTCATACCTGTTCCTTTATTAGTAATATTACTAA
ACTTCATCTAAAAATACTTTATCCATTACTTGCCCTTCATATGGACCAGTTTTATATTCA
TAGACGATAGTGTCATCCTCCAGAATTTCATAAGTGTGTCCTCCTTCCAAGGTAAAGGAG
GAATCTCCTGCTTTTATAACATGTGTCTCCAGAAGCTCTCCATCAATATCATAGAAAAAA
ACCTTTACCTTCCCTTTAATAACTACCCAACTTTCTTGTGCGATGACTCGTTTAAAATTG
GGGGACTTCCAGATGTGCCTATGAGGTCTAAAGGTCTTTCCCTTCTCCAGATTAAGATAA
GAACATTGAATAAATTGATCTGGCTCCACCAGTTCTGTTCGTTCCTCTGTGAAGTCCTCA
GCCCTGTAGACCATGTGAATAAGCTTACCTGTAGTTTTTGATTTAATTTCAATCATAGTA
TTTTCCAACTAGGGTCGTATAAGTCTGATGTATCCAATGTATTATAGCTTGGCCCAAACC
ATTTCTTAGGAGCAATGACCCTTTTATCTTTTTTATTGTTTAGCCATACTCCCCACCAGC
TAAAAGAGCTATTAGCCATAATATGGTGATCACACTTAGACATTAGTTGTAAATCTTCCT
GTGCAGAATCTGATAGAGATATTTCAATATTTGGGATGTCGCCCCAAATATCCGAGCACC
ATTTCTTATCGTCAGAAAAGACCAGGAAGTTGTATCCCGGAAAATCCTTCATGGCAGTTT
CATAATACTCTCTAGTACACGTAGGATGATGATTAGGATGCTTTAGGTAATCACCTCTCC
TAACATGCACACTTACAGTATTATTTGGAACAGCAACATTAATAGGATTTATAAAAGTAA
ACTCTTTTCTAACTTCTTCTAAGTAATCTTTAAAATATTTATCTGTTTGAAAATACCCAT
GCAAAGTCATATGAGGATACTCAGGAATAGGAGTATAGTGAAATCCTGTAGATATCTCGT
TGTAAAGGGGACCATGCTGGCCGGTTTTAGAGGCTGAAAGATGAAATATATTATGTAAGT
TAACCCCCATACCATCCTCGGTTGGTGACTTCTCCGGGTAGAAGAAATCAGTATTCATCC
TTCTAGCATGAGCATATCCCGCCGCATATTGAAACATTTGGTTCCCCAGGCCGCCAGGAA
CATTATTACTACTAATCATAAGTCTTTATATAGTTAAATTTAAAGGGCAATAAGAAGGCA
GACTTCTAGCATATTGAGCACATGTAATCTGAGCATTTAAATCTTTCTTATGATCATTTA
GCGGATTTTCCTCATTATAAATATAATTAACTTCTTCAAGAAATTTGGTATGACGCTCAG
TCGCCATCTCAAACATAGGAAGCATAAAGTACTGATCCCCTCCACTTTCCGCATACCACC
CAGTAGAATAATATAAATCTTCTACCTTAAGAGACCTCCATAAAAATGCCTTCCATGATC
TAAGATGAGACATAGTAAATACTGCGGTTCGGCACGTCTCTACTTTCCCTGGGCGAGAAA
AGCCTTTCCTGCCATCTGAATACTCAAACTGACCGCAAGTAAGCCAAGTCTCTCCGTCCG
AGTAAGCTTTCACTACCCTGGAAAATACTTCACTATCTGGAAGCCAATCATCCCCATCCA
CTTCAACAATAATGTCCTGATCGTTTACATGGTTATGGCTTCTAATGACCTGATCATAAT
TTCCTGCCTGATAAAATTTCTTAGAATTAATTATTACATGAAACCTGTCATCATCCCCTA
TGGCTTTTTTAGCAATATCTACCGAGGAATCAGTGGACATATCGTCAAGCAGGTAGCATT
CAAAATTACTGAATGTTTGTCCTTTTACGCTTTCTATACATTTACCTATCCATTCTTGGC
AGTTGAATACTGTCGTCAGAATAATTAATTTTGTATCAGAGTTTTCCATGCTTCTAGTAT
TTTATCGTCATCCCAGTATTCAGCCTGAGTATCATTTCCTTCATCCCCATGATAGTTCAC
ATTGGCATACTTACACTCCGCTTTTATAAGATTAAACGTCTCCATTTTGGGTGAGTGATA
TACGTCCGTAACAGTAGCATATACAGCCTTCATGTCGCTCGAAACGCCTCTGTAAGAGAC
TTTCTCCCCTAAAAGGGGCAATACCTTCGTAGCGAAGTAACCCCCATCAGTGATATTTCC
ATAGACTCTAACATCATCATGCCCTTCCTCTAAAGCCCTCTGTATAGACTCCTGAGTTCT
TTTATTCTGGTCAACACTACCGATAACGGCGGCAACTTTTTTAAGTTTGGTTGAAGGACT
ATATCTAGTGACTACATTTGGAATCACAGTCCCGTCAACGCCTTGCCACTCCTTTTGAAA
ATCTGAGACAAAGTGAACCGCATCATGCTTAAGACCTTCTATGCCCTTTATAGGAAAAAT
CTCAGTCTCGTGAGTCGAGAGTATCATCTTGGCGCATCGACTATCCGGCGGCTTTCGAAA
ATGATAAATTACAGTATCATCAGTATTGATTAAAGGCTCTTCTCTTTTGAAGACACAGTT
GATACCTTCCCACTCATGAGGACCGTAAAGACAAGCTTTCATCCCATTTTTATTGAACAG
GTTAACAAGATTGCAAAAAGCCACGGTACTTCCCCCTGGCCCAGTAAATCCACTTAGTAC
TCTAATCATTTAGCTTGTGTCCTGTATCTGTAATTGCTCTAACGTATAAATCATACCGCA
TCTGGGCACACTTTCTCCCGTTGAATAAGTCCTTCGTTCTATCATGGAGATTTTGGCCTA
ACTCCATTCTATGCTTCTTATCTTTGCACAGCTTAGTAAGAATTTTAACCCACTCCGACT
TAGGAGCGTCTGGATCTAGTAAGTATCCAGTCTCTCCATTTATGATAGTTTCATTATAGC
AACCTACATTGCTTGCCACTAAAGGAATTTTGTATCTGGAGCATTCGGCTACCTTAATAT
CCGACTTGGAATCGTTGAAAGCGTTATCCTCTAGAGGAGCAATTGCAACGTCCATATTTG
CGTAGTAAACGCCGTAATCGTTTGGAGGTAGTGCATAGTGTATCTGATAGTTTTTGTTCC
CCTTGAAGCCTTTTAGAAGGCTCTGCATGTACTCAGGCCACACCTTTGACTCCCAAGAAT
CCTTAGGCTTGTTAGCGTCAGGAGGAGGATGTCCATAGAAATCCCACTTTACGTTTTCTT
TTCCAACTCTTTGATTTACTAAGTGAGGAATGCTACTGAAAACTTTAACATCGTTCCTGT
GGTGAATTCCCGCAGCGTATCCTACTCTAGTAGGCTTAGACTTTGTTTTAGGGTGATTCC
ATGCAGGCAGCTTATAGTCTAAAGTATTTTTAACTACAGCTAAACATCTTCCCACATAAG
GTTTAATTCTTTCTGCGAACTTAGCTTGAGTCACTGTCACTAAGTGGGAGTTAGCATAGA
CAAACTTAGTAATGTCTCCTAATTTATTTTCCTTGTATACGTCATACAAGTGATGACCTT
CGTACAAGTCTGTCAGAAGATCGTCAGTATCAAAGTGCATAAACTTTTTAAGTTCATTGG
CAATTCCACATACTCTAGCAGTATAAGGCCCTCCCCATTTAAGGATATTTGCCATAAATA
TGATGTCTGCCCAGTTCATATCGTCGAGCTTATCCGAAGGAGGCATGGAACCTGAACTAG
CGTCCAACTCTAAAGGATTATCAGTGTAGCGAACCTCTACCTTATCCGCTAACTCTTCAG
ACATCATCTTCATTGGAGACAGTTGTCGATAATAACTACATCCCCCATGATTTGCATACA
CAACTAGGATCTTCAGCTTTCTGTTTAATTCCATAGAACTGTATTATAGCCTTCCAGTAT
ACATATAAAAACAGAGGATAGGTTATAATAACCTATCCTCTGTATGCTACCTAACTTACA
GTAACCCCTTATTTCAATTAGGTAGCCACTTTCTCCGCCTTCTTCTCATCTTCCTCGAAA
GTATCCTTTGTGGTTTTAGAGCTATGGGACAGCCCCAAAGCACTTGCCATCGAAAGCAAT
GCATCCTTCACTTCCACCTTACCGTTCGTAGGAGCGACAGCCTTTAGTGCCTTCCCATAA
TGCTTTCTCTTTCTACGAGAAAGTAACAAACCAAGACTCTCAAAAGCTGCGACTCCAGGG
ACTAAGGTACTGGCAACAGACAGGCCCATACCCAATGCTGAGTGAACCCAGTCTTCTCCC
GGATTGGAAAGATCTACAGCATTATAACCAGGGTCCTTAACGCACTCCTTAGCAATAATG
ACAGGAACCTTACCAGTACCTTCGAACTTTGCCTTAGTAGCAGGGTCCATCAAGCCTAAG
TCGGCTGGGACAGCTTGGTCCAAGCACTCAGGCTTTACATTGTCAATAGTTGTCACCATT
TGATCCTTGAATAACGTCTCAAGGAACGAACAACTCTGCATAGAAAGGGCCAAGGTCAGA
ACCATAAGCCCACTAATTAACTTCTTACTAATCATACTTTTAACTCTCCGCTATCGGTCT
CATCATTCCAAGGAGGAGAAATCTCATCCGTAGGAACATTCTCAGGCTTTACAGGATTCA
GGGAGGCTTCAATACCAGCCGCGATTTCCTTGCCCACTTCATAAGTGCCGATCTCTACGA
GAGACTTAAGATCGAGAGTATTCTCCATCCACTCGGCAATATCTGCGGGAGTTCCCGCAG
GAGTCTTCTTGAACTTTGGAGCAGACTCCACAAAGCTAGGCCATTGACCCTGCTTAGTCA
GTCGAACATCAAAGTCATTTCCCTTATCTAGAGAGATAATAGTCGTGTTGTCCGGGTCGG
TCTCATCGACAAAGTCATCGCTGACCATAGCTCCCATAACACGAGAGAACAGTTGCTCAC
TCATTGCCAGATACTTAACGGGATCCTCACCCTTCTCCTGAAGGCTTCGAGAAACCACAA
TTGAGTAGTAACGGGCCTTAGCACGAATCTTGGATGCCATGTCCCCAAACTTACTCGGAA
CATTCTTTCCATCGGGCTGCTTGCCTAGACCAAGGTCACGATGACGCTCCCAAAGATCAT
AGTATAGATCGCACAACGGGCACTTCTCACCTTGAGTGCGACGGCACTTATAGTTCTTGG
TGTGACCCTTCTCATCCTTATACTTATGAACACTTCCTTCGAGGAAGAATTCCATAGGAT
CATCCTTTCCAGGTAGGAAGCGAACATTGTTACTTCCTTCATTCAATTCAATCCAGTCAG
TTAGACCAGATCCTTTCTGTCCTGATGAGTCCTTCTCTTGGATCATCTTGTTGTGCATTT
CACGAAGTTCTGCTAGAGTTTTTGCCATTTTTATTCCTTTGGGCTATTGGTTTGCTGTTA
AATGCTAACGATCTACTGGTTAAGCTTGTATTCCTGCCTGCTGTTAGCTGAAAGCTGGAT
AAGCATGTCTTTTTTCATCTCAAGACTGTTACAGATACCCTTTGCGTATCCATAACTCTC
TTTAAGACGGGTAATTTCACTGGTCAATTCAAAGGTCTCCTCAAGGGAGTTAACGTGATC
CTCAGCCGCAGCGACTGTGAGCTTAACTCCTGATTCACGCTTTAAAGTTCTCGATTCAGC
CTTGAAACTTTCTAGAGTCTCTACCGCGTTGTCTAGAAGTCTCTTGGCGCGGATCATTAT
ACCATAATAGTATCCGTATTGGGAAGAAATATTAGAAAGCTGATCAGCAGCCATATTAGG
CTCCCGAGCGACTTTAGAGATGACCGTTATGACATGTTGATAAATGTCTTGATTTAAAGT
GTTAGGGTCAATTTCTACGATATCAAGCATAAATAGTTGAGTTTAGTTTTGGGTTTAAGG
CGTGTATCATCATAGTCTGCTTAGACAATGCTACAACAAGTTGCTCATTTGTCAGGAACA
TTCTACTTCCATCAAAATTCTTTTCATCTAACCCACATCCTTCAAGCATGCAGTGATAGA
TCTCGTGAATAATAGTCTCACGGGCATCTAAATCTGAGAGATTCATTTCTAATTTTATAG
TTCTAGAATCAAATTCTGTAACGCCATCTACTTTAGAGTCTTCGTAGTAAAGATCATTAT
GTAACTCAAACCCAAAAGTTGCCCATCCTAAGTTTATGGAGCTTATACTGTTGTCAATAA
GATTATTGTAGATGTGATCTTTATCGGTAATAAACGGAAATTTACTGGGTGTGGCTTTCA
CTGGTAGGCTCCTTAATTTGAAGTGTCGAGTAGTCCACTGACACGCTGATTAGATAGTGC
TGTCTGGCATCACGAGCCTTCATAACATACACCCGCATTGCACCTTCATCATACTCTTCT
TTTGTTTGATTTAAAGAGATAACCCAGTCTGCTGGTCTAATTTTACCGTAACTATCTCCT
AATTCTGCATCTGTGATAATTGCAACCTTCCTAGCCTGTCGGTTAGTCTGAGTTGCCGTC
CACACAAGAGCGTTTTGCTCTACCGCAATACCTCTCAACTCTTCTGTAATTCTTTGCTGT
GCTTGATACTCAGAATCAATAATTCTATTGGGCCTAAGAAGCTCTAAGTAGTCTACAATG
ATAACATCAGGAACAAAGTCCTTGTGCAAGCGTAGCTGAACTAGTAAAGCTCGAATCTGA
TTTACATTAGACAGCCCCGTAGGGAACTCCTTAATGATAAGCCTTCCATTAGTCTTGGTC
TTAACCTCATTTAGTCTAGCCTTCAACTTCATTTGAGTATGAGGTTGCTTTAGTGCAGCG
TTCTTCAAGTCGGTTACTACCGAGTCAAACCTGCCAGCAATCTTATCTTGGCTCATCTCG
CAGGAAATATAAAGCACGTTATTTCCGTTCAGAATAGATGTCGCTCCCTGGTTGACTAGG
TAAAGACTCTTTCCTACTCCTGGAGGGGCTACTACCATCGCTAATTCTTTTCGAGACAAT
CCACCTTCTAGTTCCTTATTGTGATGAGGGAACAAGGTAGGAAATTTATCCTTTGAAGCC
ATTTCGTAAGATCTTTTAAGTCTTACTGCAACATCGTCAAAGTAGTCTTGTCCTACATCT
ACATTCCTATTAATTAGTAGAGCCTCCTTCACAAGTTCCTCGACCTGAGAGATGTCTCCC
TTGTCATTGAGAATTGCTACAGACTTTCTAACTGCCAAGTCCATAGCCTTGTTTTTGGCA
AAGCCTTCGACCGCATCAAGGATGAACTCACGATCTTCCATGATCGTTTTATCCATCTCA
TTAATGTCCATAATAACCGACTCATAGTCGATACCCTCGTCAGCAGCACCTGACACATTA
GAAATAATGTAATCAGGCAGGATCGAATCTGACGGGAGCTTCCTGTACTTATCGTAGTAA
TTTCTTACCCCAAGAAAAATATTCTTGTACGCAGGAAAATCAAAGTATTCAGGGTTTAGG
ATTGGGACGATCTGAGAGAAGAACTCAACGTCGTGCTTAAGAAGGCAAAGGGAGCCTTTC
TTAATATTGTCAGATAGATGATAAGGCATGATGTATGATAGTTTCGGGGTTACGAGAAAC
CAGGAGTTACTTTCTAGGTTTTCTACCTATTCTCCCTTCCTTGGAAAGACCGACGTTCGC
ATCTTTCAGATATTTGATCTTATCGGTCTTCTGATCGCCTGTCAACCTTTTTACGTGTCC
CTGTTTTTCTAAAAGGCCATAATCAGGGACTACTTTCTTGTAATGCTCACTTACACGACC
ATTAGATTTGACGCGATCTTTGGAAGCTTGGCAAGACTCCTCTAAGAATTGATCCGCTTG
CTTCTTATCCATTCCTTCACGAGCAAATCTCTGGCGTTCCTTTAGTGATTTAATGGAGTT
ACGACTTTCTCCTACGCTGAAGTAATAAATTGAAGCTCTTTTCTCTGTCTTCTTTTTACA
GTTAGGGCATTGAATAGTGTCGAAGTAATCCATAGACCACTCTTTCTCATACTTGTGCCA
GTAAGTAGAGTCTCCCTGATAGTCTGGATGATACTCTACGTCTCCTGTACCGTCATGAGT
AGGGACTTTATCCTCATGAATCTTCCTGCCTACGCGCTTGGAGTAGTAAAACATCCCCGT
CTCATCGGATCTCTCCACAAAGACGGAACTTCTAGTCCCACAATGCTTACAATCGTAAGT
TTCTAGTAGTGGATCAGCCATTATGATCCACACTCCCCACCGATGGTGCAAGACTCCTCT
ACCATTTCCACAATATCCTTGCCCTCAGCAATAAGGGTCTTAGCTAACTGAATATTCTCT
TCTGTAAGTGGCATAGGCTCTAACGGCTCATTGCCCTTACTTCCAGACCTGTAAACAGTC
ATTCCCTTAAGATAAGGTGCAAACTTCAAGGCCATCCTAGATACCTCTTCATGGCTAGCT
TCATTAGGCAAGTTAATAGTCTTACTGATAGCGTTGTCTGTGTATCTTTGAATACAAGCT
TGTACAGCCATATGCTCGTGAGGAGGGACATCCGAAGCACCAACAATATGATACCCATCA
GACCCAGCCTCTAAAGCTCGCTTAAACATCGGATCCAAAACCACTTCTTGCTTCCAAGTA
TTTCCAACACGATACCTACGTCGATACATCGGAGCAAAGATAGGCTCAATGCCAGTAGAT
ACTCCATGCACCATAGCTACAGTTCCTGTAGGAGCGGCCGTAAGCATCACAGCATTACGG
ATTCCATACTCCTTAATCAGCATTCTAATACGAGCAGGAAGGGTCTTAGCAAACTCTTCC
GACAGATACTTCTTAGAGTTAAACTCAGGGAAAGAACCACGCTCTCTAGAAATGTATACA
GAGGCTAGGTAAGACTCATCACGAATAGTTGCATACAAACGATCCAAGAATTCAATACAC
TTATCAGTGCCATACTTAACGCCAAGCTTAATAAGCATGTGGTGAAGACCCATGGTCCCC
AAGCCAATACGCCGTGATCTTTCCCCTGCAATCTTACACTCCTCAATAGGGTAATGGTTA
ACCGTTAGCACATTGTCTAGGAATCTAATTCCAGTTCTAATGGTTCTGGCTAGCCTCTTC
CAATCAATATCAGTCTCATCCTCATTCACCATGTTAGAAAGATTAATATGGCCCAAGCAG
CAGTTTGCGTAACTGTCCAAAGGAATCTCCCCACAAGGATTAGTAGCATTCATCTCAAGG
AAGTACGACATGTTGGTGTATCTGTTGGTAAGAGACAGATTAAAAATTCCTGGCTCTCCC
GACTGAACAGCATTCTTCCAGAGACGATTCCAAAGATCAATAGCTGGGAACTTTACTTCC
TCAACACCTATCGAAAGACCCAAGGGCAGGATGATATTGACG
>NODE_7_length_36832_cov_368.415104
TGGGTACGATGTGAACATTCTTGAAGTAGAGTTTACACTTCCATGCACCAGTGTGTTGTC
CGACAATAGGACATAGTTCTGGATCGACTGCGGATTCGAGTAATGGTCTGGCAGTTTGAT
AATGATTCGGTGAGAGATGAATTTCAAACCAGAATGAACGTCCACCCTCCAGTGCTTCCA
GCAGAACTGAAAGCCGTATCAAACACGATCAAGCGATTGGTTGAACGAGGTGACATGGAA
GCAACCGTCGAAGAGATTAGAGCGAAGGTTAATGAAATGACAAAGGGTATGGCTATTGAA
GCAAAGCATCAGATTGTTGCCATGGCGGCAGATGATACAAATGCAATTAAGCAGTTCCTT
AGTCTTCCGAATGGTAGTGCTTCTAAGTGGCTTGCTAAGAATTGTACTCCTCCTCGTATG
GATGGGTTCAAGTTCGATCCTCGTCGTGATTGTCTTGGTGCTGTGGTAAAGGATGGTAGC
GAATATCGAATCGTTAGTCGTGCCATCAAGAACTACCTCGAAACAGGTATGAAAACAGAA
GTGGTTGTTGCTCTTACCAGTGATGAGGGTTGTCTCAAGGAACGTAGACAAAAAATCGTC
GATACCATCAACGAGGAATTCAATAATCAAATGGAATTCTACGGTGTGGATAGCGTCGAA
GAGTATCCCATTGAATGGGCAGGATGCATTCCGCAAGATCTTATCAACGAGGATCCAAAC
ACTCTCATTGAAATTGATGAAGATGAGATTGTACAGGATGCCAATAAGCCTAAGAAAACT
CCTCGTACACCCAAGCGTTGATCGATCACCATTAGATCATAGATCGAACAACAAAGCCCC
CGATCATCTGGTCGGGGGCTTTTCAATACATAAAACAAAGGAGCCACTACACATGACAAT
TGCATCCATCGTTCTTTCTGCCATTCTTCCTCACATAGAATACATTCGTGATCTTCAGTA
TCAGGCACCATACTTCAATGATGCTCCTCGTTTCTCCTTAAATGGCAGTGTAGAGGCAGA
TCGTTCTCCTTCATTCACTCGTTCTTCGGATTCCCTTGTGGATATCATCGAGGATCTATA
TGGCTCTGAGTATGAGATCATTGGTGAATGGGATGGGCAGATAATTTATAGAAAAAAGTA
GTGTGCAAGGGTTGACAAACTCTTGAGAGCGAGTATAATACTCGTATGACAATTGAATAA
CACATATGTGGAGGACTGATCCTCCTCCACAGGGACTCGCATAATGATCCTCTGACTGGG
GATAGTGCAAATTCTGAAAGGTTTAGCGACCAGTTCCTTAGCGATGTAGAAATGCTTGCG
GGATGATCCTTAGCGGGATGTGCAGAATGGTCTGATTAGGGTACACTTCACTCGTACAGT
CTCCCGAAAAGTTCTGGTAATTACGACAATCCAGAGTCCCATGAACAACGCAAGCCACTG
GTAGGAAACACTCCTGCCAGTGGTTTGTTTTATTTGATAAATGAATGAACTAATTTCACA
GTACCAACATACATACATTGCCTTGTGAGGTTCGAGGTAAAAACTATGTTTTCTTACTCC
AACTGCCTTCGCATACAGCCAGGGCAACAACCATTAGAAAGGGTAGGTACTCACTACTAT
GAGCTACACACCAGAAAACGAAACCGCAATCGCATATTGGACCAGACCACAGTACATTGA
CGTAAGTGGTAAGACAAAGATCGGCGTAGCAGCATACGCGCTCGAAGGAATCGAGAAGGT
AGAGTTCTACCTACAAGATGCTGACAAGATCCCAACACAACTCAGTGGAGATTTCAATCT
AGACGGCAAAGTTAACATCGATGATTTGAATTACATTCTCGCAAACTGGGGAACAGTTGG
CCCAAGAGATCTCATTAAAGTACTCTCCAACTGGGGTGCAAAGCAAGAATACTCAAACAT
TCTTGGCATTGCTACAGAAGAGCGTCTCAACGAAGAGACTGGTGAACTCGAATGGTTCTT
TGAATTCAATCCTGTACAGTTCAAGCACGGAGAACGACTTCGCATTAGTGCAAAGGTTTA
TCCAAAGGTTGGCATTCCCCTTGAATTAAAGGGTTCATTCCTCGACTACACAGCAATTTG
TGGTCTTGATGTCTTCCCCAACAACCAGACATGGGGCCCAGACTACGATCCCGCATTCTA
TGTAAGTGGCAGTGGTAGCGATAGAACTGGTGATGGTTCCAGAGAGAATCCGTTCGCAAC
CATTCACTGGGCGGCGTACTATGGTCTTGGACGCGGTGACACCAACGCAGGTCGTGTGAT
CAAACTACTCGAAGGTGAACATAAACTTGCATCGAACAGCGAAGACCGTGATCTGCGAAG
TGTGAACTCTTCGGGTATGAGGGATGATCAGTGGGTGACTATCGAATCCGCAGTCGATCC
AGAACTATGTCCTATTGTCGGACAACACACTGGTGCATGGAAGTGTAAACTCTACTTCAA
GAATGTTCACATCGTACCCACTACAGTGGAAGATGGTGCTGAGATGTTCAATACTGGAAG
ACAGGGCATGTATTGTTTTGATAACTGCTTAATCGAAGGAAAGAGCAGAGAGTCTGGGTA
CATTGATCCCGAAACAGGAAAGCATACTACCAGTGCAATGACAAAGGGCGGGCCACACAT
CTTCTCAATCGGTTCCACATGGAAGCGACACTTCCAACCTGCAATGCGTATCGTTGACAT
CCAGTCACACTATGATCTCATCGTTGGTGACATCATGCTCACTGGATACACTCACCTTGC
TTCTGGTGTATCGACATCTCGTCACGGGTTCTACGTTGATGACGATGGTACACCACCACC
AGAAAGCGGAGTCCATGTAGACTTCATTCAGACACATACTGGTGGTAGACACGATGTTGC
CGTTATTCAGGAGAATATCATCATACGAAATTGCACTGAGTGGACTCGAAGTGGTGGACA
ACAGTTGTTCGGTACGTTCGGAAGAAACGATGTAGAGGAATCTGAATTCAGAAACTTCGC
ATTCGTAAACAACCGTCTCGCACAGTGGGCAGGTATCGATGATGAGTTCTATCCTGGCGC
AAGAGAAGATGATGGTGGACACACCGATGGTAAGGGTACTCTCAAGGTTGGACGAGCAAG
GATGTTTGCATGGGGTGTACACAACACTCGAAACTGCCTGTTCCAAGACAACATTCTGTT
TGGTAAGGGTAACTGGAATGGTATTGCCACTGTGAACAAGTACACTGGAGAAGAACTAGA
AGTTTCATAGCCATTTGAAAATGGTTACGGATCTCCCATGTATACCAACGTCATGTGGCG
AGACAACTACCGCACACCAGACAAGGAAGAGTACTTTATGCCTACTCCCGACTCAACAGG
AGGAAACGCACATGGTACACCAGATGAACTTCGATTCGATCCCGAAACGATGACTCTTCC
TTGGACGAGTCCTGCTACGGGTGTTCACTACGAAGGAGATGCATCTAAGTTGTCAAGTCA
TAAGTGGCAAGACTACGCAAACAACGATGATCTACTGGAGAAGTGGGACTGAACTAACAT
CTGAAGAGTAGACACAAACAAACACCGATGGCGTAAAAACCATCGGTGTTTGTCTTTGTA
TAATAAAATGGCAAGTTTCTCCGAACAAAACTGCCACTTCACCCATATATAATATGATGC
CTAAAAACAAACTAGTAGCATATGCAGTGAGCTTGCTAGTCGTCATGAACCAACTCTCAG
GCTGTTCTACATTAGAAAAACCTACAGAGAACAAGGCATCTACACCACCAAAGTTTGAAC
CGTTCATTCGTCTCGACGACAATGCTTTCCGTTTTGTGGGATCGCTTCGTCGGCCGACTG
GTAAAGTTCTAGGTTCTGCTGTCCTGATTGAACCAAACGTTGCACTCACTGCTGCACATT
GTTTGATCGATAGTAACATCGCTTTTATAGAATTTGCTGGTAAGCCATACCAGATCGATT
ATACTCTATGTTACGAAGAGGGAACATATAAAAACCACGACATAGGTTTGGTGTTCTTGA
AGCAAGACGTAATTGGATTCGATCCTGTTACAAGAATCGATGACGTTGTTGGCAGTGTCA
ATAAGTGGGATTATGTCACCACGATAGGCTACTCCAGAGGATTCAAGAAGGCATCATCAC
TGAGTACGTTTCGATACTATGGTGTTCTATACAACGAAGAGAATCAAATCAAGACGCTGC
CGTACGCTGGGAGTATTTGGTTTGGTGATTCTGGTGGTGGTCTTTTCTGGTTTGGACCTG
AAGGATTTCAACTCATCGGTATACTGGTTAGCTTCTCACAGATAGACGGGACGGTTGTAG
AAAACTCATCGACTCGTGTTGACTGTTATGAAGAGTGGATTGATGCACAAATACAGACAA
ATAAAAAACTGAATTCATAAACGTCATAAATACAGATGTCGATGTCTATTTGTGGAGTGT
GACGTGACTAGTAACGATTTTGCGGATACTAATCCGAAATTTATACAAACGGGAAGACAA
CAAGACAGTCATGTCTTTGATGTAGACGGTTCGTCTGTTGTTGCCGTGGGCAATGAACTC
ATAGTTGATGTAAACGCTGTAAACACACCGCGAAATGATCAACTTGATGAGACATCAAAT
ATCGTCGAAGTTGTTTCGGAAGGCGGAGGTGGTGATGGTGATGAAACTGACGATACTTCT
GACGGATTCAACGGCTTGAACTTCAATATCGATATGACGAGAACTGGATTCGTCCCACCA
GTAAATGGAGACTTTGTGGCAGGTCAGGATACAATCATTGCAGCATTGAACGTCACATCA
GGCGAAATCGTTGAAACAAAAGTTCGGTGGATTGTCGCAACAGACAACTGGGAATCTGGT
AAACCGAACATACAAGACTTCACAGGTGAGTAAGGACTACTAATGGCTCTAAAAGCACAT
CAAGGATCATTTTCCCCAGATTTTAATGATTATTTCCTATACGACAGACTCCCCTTTAGG
GACGGATTTGTGTCTGGATCGACAAACATTCAGGCAACACCAATTGCAAGAAATCCAAAT
TGTAGAGCTTCGTTTTTGGACTTGTCGGGAAATGCTTTGAGGCCAAGAAGGTTTAATAAC
GTTCTTGGTGGCATACCACCACTGCCACTAGACAGTGATGAAGATTTAAATTACTTCAAC
CCAGGCTGGTGGAATCCATATGCAATAACACCCAGACATGTGGTTGCATGTAAACACTAT
TGGGAAGCTGTAGGAATGACACCACGATCTTTTGATGGAGCGTGGCCCGAAGACGCAAGA
ACTGGTAATGAATTTGTTTTTATGAATTCAGATGGTGAAATGTTTGTTCATGCAGCAAGA
AAAATTCCCGATGAAGAGTTTCTTATGTCTGGTGACGCCGTTCTCTATGAATTAGATGAA
CCAATACCCGAAGACTCTGGAATCAAAATATACGACACGTTTGCTTCCCTAGACAATGAT
CAAAACTTTGCGACCGTATTTGGCCTAAACCCACAAGGACGAATTTACTGTAGAATTTTT
ATATCAACAGACGCCTCGCGGCAAGATACCGAGATACCGACAGGTGGATTTCCTCCACAA
CAGGGGAGCATCTGGTGGCGGGCTTTCGAGGATCGAGCAAACAAAGTATCGACGGTGTTT
CCCTCTTTGGTAGAGGAAAGAAAATTACCAGGCGGAGACTTAGAAAATGAACCCACGTTG
TTCGCATCGATCGGTCGTTTCTCTGGTCCCGATGAAAATGATGAGAATGAAATAATTTGG
ACAGAGAACACATACTCCGATTTCTATCGAGTATGGCCTGGTGACAGTGGATCTCCGATG
TGGATTTATAGCAAAACACAAGGGACTATGCCTTATATGGGATTTGGTGGTAGATATGCT
GATGCAAGTGGACCTCCCGATATCTTAAAAGTAGAAAGACTCAACAACGAATACTTAAGT
AATTTTAACGAGGCGAATGGCACAGACTACAGTATCAAATATGAGATTGTAAATGATGCA
ATAAGAGAGCTGACAGTACCACCGACAATAGAACCTTTAGTTTGCAAAACCCAAAAAGGG
ATGCACAGTAGACAATTAATATGTGAGGTGACTGCGACTGGATCAAATGGTGAGGTTGTC
ACAAAAAGAAGTTTACCGCTTGTTGCAGAGGCTCCTCAAATCCCTGTCACTTTCAAAGAC
GAGATTGAAATAAGATCAACTACTACTGGCAACATCCAACGCGGTGTCCCTAATTTCTTT
GATCTATCAACCACCCTGATTGACAAAATCTCTTCAAAAAACGATAATCAGTACATATAC
ATCATGTTAAAGACTGGGAACGATCTATTACTCAGTGGAAGCCCCCAAATCTTAGACATT
AAATCAAATGATATGTTTACACCACTTAATAGATTTGTTTCAGGATCTGTCACAATAGAT
CACCCGAGCGGAGAGAGTGTTAGCGCACCTATAATACCCGATCCGTATGATAACATATGG
GAACCCAAAGGGGCATGTGAAGCGTTCGTCATACCTGAAAGTTGGTCCGATCTTGAAGAT
GAAACCGTAGACGTAACGATCCAACTAACAAACGAATCAGGCAGCGACACCATAACAAAA
ACTGTGGACTTTGTAAAGGGCGCCGTGCCCACGTTTGAGTTCCTAGACTTTACCCCACCA
AACACCGAGTCTTCAACTGGACATGTTAGGTTCAGAGTAACAGGAGACGAACCGCCTACT
ATATCAGTTCTGGCATGGGTTAGGGAAAATGATGAGCAAGGGGCTTTGGCTGGTTTTTTG
AATGTAACCGCAATCGATAATGATGAGACTGATGCGATATTTACTCTGCCGATAGCATAT
AACGGTATACCAGGCACTCAAATACCCTGCAATCCACATCTAGGACAAAGGCTCGTACTC
GGCGTAATCTTAACTAACACATTTGGGTCGTTGAGGCTTGATCCCGTGTCAACTGGACAA
GATGCAGGTCCGACAGTTGAGGTAACTATAATTGATGAAAATGTTTGTTCATGAACTAAA
AGATTGCTAAATAGAACAGTAAGGTTATACAATGCGCGATCTCGAAGACAAAGATCCAAT
ATTCATCCCAACGAATACAAACTCGTCGAGTGAGCGGTTTGATGTAGACACTCCGACGAA
TGCGAATATTCTTGGTGGGGTCTTTTCAAAATACCACTGGTGAGTTCGTCATCGGTGAGT
TGTTCGGAGGCGTAGAACCTGACATCGATGCGGTTGTAGTCACAACGATCACCTCGGAAA
ATTGTTCCACCTAAATAAACGGATAAAGTGTAAAGGATAAATTATGTCTAAAGAAGATTT
TGATCGACAAGACCCAAAATTCTTACCAACCGAGGAACAGGGTGGTAATAGTAGTTTTGA
TGTTGATCAATCTTCCGCTAAAGTTGGTATTGACAGTCAACTTAAAGTTAAGGTAACTGC
ATCCAAAGACGGGGCTGAGATCGACAGCGAGGTACTTAATGATGATGCCGTAATCATAGT
AGATGCTACTGACTCCACAGGTGGTGGTGTGCCCGAAGATCCTCTTACACTTGATTCTCC
GTTCAATGGCCTTGATCAAATGATCATTGATGCTCGACTTGCACTTGGAGAGGAGTCAGC
GATACTCGTGCTTTCTGGCACAGGAACACCAGGCCAAACCATACAGTTAGAGGACAATAC
AAACCCTGGCGACTGGAGAAATGTTGCAGTAGTGGACGAAGATGGATTCTGGAAAACCAA
CGACACTGATCCAACCAGTAACTTCTATGAGGCAGCCACAATTACACTTGATCGCAACTA
CGATCTGTCTTTGGACTGGTACAAAGTTAGAGTCAGATATAAGTCCGATGAAATTGTTGT
TGAGTCGGAAAACACATTCCTTCCTGGCTTCGTCTTCATGAGCGTCTCACAGTCTGAGCG
GGCACAGATGTTTAGCTGGTCAAAGGATAACTGGCCTGTGGAGTCGTTCCCAATTAATAA
CAACCACAACTTCCAACTGCTGCAACACAGACACCCCAATACGAATTGGTTTGCTGGTCT
CGTTGACCCCGTACCCGATGGAAACGTTGATGAAAACGGTGTTTTCATACCGAACGGTGG
AATAACAGGTGAAATGTTATTTGATGAAAACGGTGATTTTATACCGGCAGTGAAGGGCGT
GGATGACGGGAATCTTTACTTCGCTAAAGTACCAGAACGTTTCCGAATTAGTCTCGAAGG
CGATCCCACCCAAACAAACCAAGGTCCACTCGACGATCCTGACAATCTTGGCAAGAGGAT
CAGTAGAGATTCGTCCACTCAGTTCACTACCACGCTTAAGCACATGGCGAACATGTTCAA
CGAAACCATGCCCAACATTCCAGTGCTATTCGTAGACAATCAGTGGAGTGGTTCATCAAG
AGCGAGCTTGCTTAAGCCTCAAACCTTCTGGAACAGGCAGAGAGTGACAAGAGACTTTAG
GTTTACAAAAACATGCGTAGATTGGTGTAGAAGTCACGGAACCGAAATCGGTGTGGTTGA
TGATATGTGGTATGCTAGTGATTCAGGTACCTTCCGATTCGATTGTAAATTCGGTCCTCT
GTTTAGTAATGTCGAACATGTGTTTCCCGGCAATGCAGATGAATTCTTCCCAGACGGTAT
CAATGTAACAGGTGTCACCGTGGACTATGTCCACGGTCGAGACTATCCACCAGGCGCCAA
CAATAACGACACGGATGATATCAAGTGCTGGGCATCATACTTTGACGCTAGTGCTGGTGT
TGAAGCTCATGAATTGGGTGTAGGAATTTGTCGTAAGGATAGAACTAGATGGGCGTTAAT
GTCAACCAATCGTTTCAGTAGCGTGGTGGGAGATTTAAAAGAGGAACTGGTCTCGAGGTC
GCACATATACGGGGCATACGGATCCCATGTCAGCAACACAGAAGTAATTGATGCCAAGAG
TCCTCAGCAAACAATGAAGAATGCATCTCAGAGATATGAAATTATTGGTGGTGACCCCTT
GACATTTGACCCTGAAAATTCTGATTTTGCACTAACATCGACTGCTGCCCAAATCGACTT
CGACTCGTTAACGAACAGACCTCGCGGACGAAACTTACCCTTACTTAGACGATGTGTGTT
CAATTTAGCCAACCATGAACATAACTACTTCCTGGTCCCGAGTTTTGATCCAACTGTGGT
TTGTCACGGAGAGATGGGAGTAGATGCCGATAATGATGGGTTAGTTGACACATGGGTAGA
TGATCCCCACCCATGTGGTAATATAGTAGAAAGACGTGCGTTTCCCAAAGAAGGTGATCC
TGTCGAGTATGATATGAATCACCCAGACGCAGATACAGTCAATGATTTTGGAAGAGCCAT
GGATGGACAGATGAAGATGGCAGAGTATACGGTTCTTAGTGCAGCCAGAACAGCAGGTGA
AGTGAATATCCCAATCCCAGTGTTCGAGCTTGACACAATCTCACCAACCGAAGCCGTGTT
CAGTGTAAAGGATTTCAATGGTAATGCTCTACCACAAGGATCATCTGTGGAGACGTTGTT
TACTGTAAGAGGTGAACCCGATCTCGCAGATCCAGCCTTCGATTTACGTGACACTCTTGA
ACACCCAAACTACAAGAAGATCATTGGATTTGAACTCGACACGGGTACTGGTTTCTCGTA
TGAAGGATTTGAAACTGACTTTGGGGATGATGGTTTGTCAGTGAAGGTGATCCCCGATGT
ACCGTTCAAGAACGGCGACGTAATCAGATTCAACGGCGGTGGCTGCGATAGTGTTCACCT
ATGGCAGTCAGACTGTCTACATAGAATCTATAGAGGAATGGCAATTCTAAGCATCCCAGG
CATACCTACTGAGGGTATACCCATCTCAGCGGAACCTAGAACTCCTATTGTAACGGTATC
AGGACTCTGATGTTTGCTCGTTGAGTTGCTGTCGAATCCAGAGCAAATCGGTTTTGATCT
CTGCTAATGAAGATCGTATGTCCATTCGGAATGTTTCTGCAAGATCCAGTCTTGCGTCTA
AATCATCAAGCTCTTCTTCGATGTGTTCTATTCTCAAAGAATAGTTTGAGTTTGTAGCTG
CTGCACTCCAAACAAATCCAGCAAGAGTAATAGCCCAAGCAACGCCCATACCAATTAACG
TCCAGTTGGTTCGCTTATCCATGATAGATCCTTATTGTGAAAACCGATGTCATTACAATA
TGTATGCCTAAAAACATTTCATTACCTACATATTGTGTATGCCCCAACACGCACACAATC
TTACATAAATCCCTTCCCATGCTATTTGGCATGGGTTTTTTGTTTCTAATAGGAGAATAT
ATGCGCGATAGAAAAGTGCTATTGCTCAATGCTTCAGAGGAAATTTTAAAGATTATAGAC
TGGAAGAGAGCCGTTGTTCTCCAGTTAAGAGGAAAAGCGGTTGCTCCCTTCCGCAAGGTG
AAAACATACACAATCAAGGGAAAAGATGGCGACTACGACTTGCCACACGTACTCATGCTC
ACACGATATGTGCATGTCCCATACAAAGAAAACATCCCATCACGATTGAACATTTTCGCT
AGAGACAAGTGGACATGTCAATACTGTGGTAAGGGAACAAAGAACAAATCATCACTCACA
ATCGATCACGTCATGCCAAAGTCAAGGGGAGGCGACTCCTCATGGACAAACCTCACAACG
GCATGTGCAAGATGCAACACACTAAAAGCGAATAAAACACCCAAGGAATGTAGAATGAAC
CTACATAAGAAGCCCTATAGACCAACACCACTACAGGTTCATTTTTCACGAGCTACTTCA
GTCATACTTGATTCATGGACTCCATGGCTCAAAAAAGTGTGTTGAATAAATACAGATATA
TACTTTTGGAGGAACCCAATATGCCTAAAAAATTCTCAGAACTCACCGAAGACATCTTTG
AAATTCTCAGCGAAGTAAACGATCATGACGCTAGAGAACTTCATCTTTATGCCGACAACC
ACGCAGACCTACATCGTCAGCGTACCACGCCCGTACACAAGAACCTTCGTAACAAGATGG
CTTCTGGTGCTTACGATCACGAAAAGGCGAAGAAGGCATTCAAGCACGTCACTGATGATG
CTGCCAAAAGATATAAGAAGGAACACGGACACCACTTCGACGTAGCGACACGAAAGCATG
TTGCTGGTAAGATGGCAGATCAATTTCACGACGAGGCAAAAAGCGGTGATCATGATCATC
ACCTTCACAAGAAGTATAAGGGTCACAAGGTTAAAGAGTCTGTAGAACAGGTTGATGAAC
TGGATCGTTCCACCATTAAGTCCTATCAAAGTAAAGCAGCAAAGGACCGCGGAGATCGTG
CGATGAAAATGGCACAGAGCCTGGGAGTGAATTTTAGCGATACTAATGTTGATAAGAAGG
ATCAACACAAACTAAGCAAGCGCATCAAGGGCATGGAAAAAGCAAAGGCTAGAACTGCCG
AAGAAGTCGAAGAAGAAAAAAAAAATAAGATCAAAGTAAAACTTAATCCCAAGAAGAAGA
TTGGGTATGAAGTTAAGAGTGTTGGACCTGGTGGCAAAACCACTGTCACCAAGCGTCGAG
ACATGCCTGGCAAGGATGACATCGGTGAGTCAACCGAAGTCATGGAATCGTTTGAGTTCC
AGTTCGCAGACAAAGAAACTGCACAGGAGTTCATGCGAGAAATCTCACAGAAAAGATTAG
GCTCATCGACTGGAACCGCAGACGGTAAAGTCAGGACAGATGGTCCAGCAGGAGCAGGTG
TCGGTAGTCCAACACGGGCGCACCAGCAGATGGCAAAGATCATGAAGAAGCACGGTGGTA
AACTTCTACGCACAGACGAAGGCCCTCGCATGAAGAGAGTGTTCAAGGAAGACATCGAAC
TCGATGAACTCAACCGTTATACCCTCAAATCTTATGCAAGAAAAGCACACGGTGACGTTG
AGGGTATCAAGAACGTCCTATCCAGTCCCAAAGGGAAGGGTCCAGTTTCACCCAAGCACA
GAGCAGATCTAGAACGTGAAATGAGAAACCGCAAAAAGGGTGGACAAAAAGCAATTAGGA
AGGCATATACTTCCGAAGATGCCGAGCAGGTTGATGAACTCAAGACTTCTACCCTAAAAG
CATACAAGAACAAAGCAAGAAAAGATCACAGTGATGCAGTCGCAAAGGGTTACGATGCTA
AGTCAGGTAAACTTAGATCGGACTTCGAAGCTAGACGCTTGAAGAGAAAAGCAGGATTCA
CCAAGGCGATGAATAAGCTGATTGCACGGGAAGATGTCGAACAGGTTGATGAAGTCTCGT
CGGACACTCTTCGATCCTATCTCGACAAGTCAAGAAAGCAGAACCAGAAGCGGGTCACTC
GAATGGCAGATCAACCAGATCACATGCCTGCTGACAAGGGAGAGATGAGAAAGTTACGCA
AGCGTCGTAAGGGTTCAGAGGCAGCAGCATCTCGTCTCGATGCCCGTAAGCACAACCTAG
AGCCAAAACTCAAGAGAGAAGAGGTTGATGAAGCAATGCGTCCACACGGACCTGCTGGAC
TAAACCCCAACTTCAGTGGTGGTTTGAAAGCAGCACAGAAAACTCCTGAATACCAAGCGT
ATCTAGCTAAGGTTAAGGCTGACAAAAAGAAGAGAGACGCTAAGATCGAGAAGGAACGAG
AGACTGGTGTTCGTTCCAAGTACGAAGAGGTAGAAACCAACGAAACTACTGCGATGGGAC
AGGCGGTTTCTGGTAGACGAGCGTCTCCTGGCACCATGTCCAACAACTATGCCACAAACC
GTGAAATTGATAAACGCCGTGGACTTACTGCAAAGCAAAGCTATCAGGACGCAAAAGCGC
AGAGGGATAGAACTCGAACCGATTCGAGTAGTGGACTCTCAGTAAAAAAGAAACGAGTTC
AAGACAAGAAGATTGCCTCTAAGGGCGCAGAATTAGAACGTCTTCATAGTAAGGGTTACA
AGACTGCCTTTGAACAGACTGCACTCGAAAGACGAGCAGAAAAGGAAAAGGTACAGGCAG
TCGCAGCAGCCAAAGCTGCGAAAGCAGATCGCAACCGAAGAAAAGCAAGAGCAGCACTTC
GAACCTATCGTTCAGAGAAGAGAAGAGCCGACTCACTCGGTGAAGCTAAGGAAATGTTCA
CCGCAGTTGCAATCAAGAACGGCAAGGTAGTTGATCAGCTTCGTGATCTTGAAAGGAAAG
AGTTCAAGGATGCTGCGAAATACCTAAAGTCTGCGAACAAGGGTGCAAAAGTTTCTTTCG
AGAACAAGAGCGGCAAAGTAGTTCACACCGAAGGGTATGACTCAAAGAAAGCTCTAGCAG
ACGTTCGTAAGCAAACCGAAAAGAACCAGAAGGCAAGACTAAAGCAAGATAAGGCTGCCA
AAAAGTTCGTCAAGAAACACGACTGTGCGACTCACGTTGAACATGTTGAGTTCGGTCAAG
GACAGCCCATCAATGGACAACACGCTGCTCCAGATGAAGATGGAAACATCGCATGGTATG
ATGTCATGTTTGAGCATGGTGTCGAGAAGAACATGTCAACCGACGATCTCACCATTCTGA
TGTCAGAGATGCACGAGAACCATGATCATCATGGCGAGAAGATTGATGAACTTAAGAAGT
CTACTCTTCAGAACTATAGGGACAAAGCACAAGCACAGAAGAATGATATCGCAAGAAGGA
ATCAGTCTGTCAAGGGTCCACTCATCGGTAAAGACGCCGATCAGTACATCAAACGTGGTA
AGGGTATTAATAAGGTAGACAAGAAACACGGACCTGTCGGACCTGGAGGCAAACTCGCAG
AGACACACTTGGTACGGCATGGTGATGGAAACTATGTTTCGACTACAGACGGTGAAAAGG
TAAAGACAGTCACTTATGATAAGAAACATGCGAAGAGATTCAGCAAGAGTGTTGCAAAGA
GAATTGCCAATCAACCTATTATGAAACTTGGTAAAGATGGTAAGTTTACTCCCACCAAGA
GGGCTTCTGGTAAAGTCGTTCGTGAAGAGGGTGAACTTAATAAAATGGATCCCACTAAGC
ATGTCAAAAAAGAAGGTCCGAACGAGTTCTGCGTGTACAACAAAGACGGCAAAAAGGTAA
AAACCTTCGATAATAAAAAGGATGCTGAAAAGTACGCCACCGAAAACCATGACAAACTCA
TGGAAGCGTCCCCCGAAGGATTCGAGGGAACCGTAAAGGCTATGAAGAAGCACAAGGACA
TTGACAATCCATATGCCCTTGCACACTACATGAAGAAGATGGGTTACAAGTCACACAAGA
ACTCAGATGGAACCGATAAAGAATGAAGTTTACTCTTCGAAAAGAAGAAGGCGGCGCTGG
TGAAGAAGGAACCAAGAAGCTAGTCAAGAAGTATAAGAAAGATACTCCTGGCGAGACTGT
AAAAGAAGTCTATGCCGACTCTGGACTAGGGAAATGGTTTGGTTCTGGTGGTAAGGGTGG
TGCTACCAAGGGTGGTTGGGATCGCTACAACACCAAAGGCGAACGCATCGGGAAGTGCGG
TGAAGGTGGAGAGGATGAGGGTAAACNNNNNNNNNNNNNNNNNNNNNNNNNNNNNNNNNN
NNNNNNNNNNNNNNNNNNNNNNNNNNNNNNNNNNNNNNNNNNNNNNNNNNNNNNNNNNNN
NNNNNNGTGGTAAGGGTGGTGCTACCAAGGGTGGTTGGGATCGCTACAACACCAAAGGCG
AACGCATCGGGAAGTGCGGTGAAGGTGGAGAGGATGAGGGTAAACCAAAATGCCTCTCTC
GTTCGAAGGCTGCTAGAATGAGTAAAAAAGAAATCGGTAACGCAGTAAGAAGAAAAAGAA
AAGCAGATCCAGACACTGACCGACCTGGAACTGGAAACAAGCCAATAAATGTTTCAAACC
GCATAGGGGAAGAGAACACAATGAAGTCCTTTAAAAATTACATCACAGAGAAAAACAAAC
CAACCAACCCCAAGCTCTGGGCTGCTTCAATTGCGGCTGCAAAGTCAAAGTTTGATGTCT
ACCCATCTGCGTATGCCAATGCATGGGCATCCAAACACTACAAGAGCAAGGGTGGTGGGT
GGAAAAGTGTAAGTGAAAGTTCTCTCGACAAGATGAACCCCGAACCCACTGCGAAAGAGA
TGGACGCTGCTCTCAAGGACAAGGAGCATGACAAGAAGCTAGACGCTATTCATGCAAAGA
AAAAAAAGAAGTTAGCTGAAGCATGTTGGGACTCACACATACAAAAGGGAACCAAGATGA
AGGGCGGTAAGGTAGTACCTAACTGCGTCCCCCGAAACGAAGAGTCTGAGGGCAAGAAGC
CCTACATCGACATGAAAAAGAAAAGAAAGTTCATCGTTCCCGACAGGAAAGCAAAAATAA
AACTAAGGGACAGGGGCGCAAAACCTGCCACAAAACCATATCCTAAGTTAGCTGGAGAAT
CTACAGAACTCGATGAGAAGTCTGCTGCATGGCAGCGTAAAGCAGGAAAGAACAAAGAGG
GTGGGCTCAACGCCGCAGGACGTAAATCGTATGAACGAGAGAATCCTGGCAGCGATCTGA
AAGCACCAGTATCAGCTAAGACTGCATCAAAGAATCCTGATGGTAAAGCAGCGGGTAGAC
GTAAGTCGTTCTGTGCTAGAATGGGTGGTATGCCTGGTCCTATGAAGGATGAAAAGGGAC
GACCCACTCGAAAGGCACTCGCACTCCGTAAGTGGGACTGTTGATGCTTTCATTCAAACA
ATACATTGTAGAGAATGCTCAATTTGGATACAAGGGTTGGATACACCCCCGTTCAAAGAA
GATGTTTGTGCATAACAAGATGCGTCCGTATCATGTCGAGATGATCGCACTCGAACCTAA
GAAGTTTGGGTTGGATATGAAAAAGATCACCGCAGAACTTGAGAAAGAGTATGATAGCTA
TGATGCCCCCGAACCAGACAAGGATGCCCGAAAGGCATACAGTCAACTAGCGATGGGAAC
ATATGATGTCCACAAAGGCGTGGAACAGATGGCAATGAAAAAGGGATGGGTGCGAGTATC
CTTTGACGGTGCTTTCGGTGAAGTCAGTGGAGTGAGAATGAACGAACGACTTGCAGGCAG
GATCTTGAAAATGTTAGAAGACTCTGACAAGCTAGGTGATAACCTCAAGGTAGTTTATGT
TCAGGAGTATAAAGGTCCGTTCGAAGAAGTCCGTGAAAAGGGCATCAAGGCTCTAGAGGG
CGATGCAATCCGCAGATCGACACAAGGAAAGACCACTGGTAAGCGTACCGAAATTGGTAC
GACCATGGCAATGTTCCGTTGATCACTTGAAGTGAGGGCCAAATCCAAGAGCGTCGGACA
GTCCGTTCTTCACCATTCTTCCGCTCATTGAATTCTTTGATCTTGGTCCACCACCAAAGT
CTAGTTCATCTTTGCTTGCGAAGTTGTAGGTTGGAACTAATGTTCCACCAATGTTATATA
CCATATAATCTACTTCGCCTGACAGGGCATCTCGCACCAAGTCATACAAAGCAATTTCGC
CGTTTTCTCCACAAACTTTCCCTATTATTTTTTCCGCAGCGACCGACAGATATCCGAGTA
AGATATCTTTTTCTGCGGCAACAACAGAACCCTTATTCGATCTCAACATGAGTTTGTTCC
CAGAGATATATCTCTCTTTCAGGGTAGAGTCTTCCGTACAGATTCCCTTTATGGCGTCTC
CTATCTTCTTCAAGTCATCACTTTCCGCTAACTCAGTTATTCTTTTTTTCGCGTTACTGG
GAACGGTTCCAGGCGTGACTTCATATAACTTAACAACTACATCCAGTGTTTTTTTAGGCA
TGATGTCTCTGGACACATAACCATCCGTACACAATTCATGTAAAGCATAGATCGGCCCCA
ACTGCGGCCCGCGTGTTGCTAGGTGTTCTGCAACTAGAAATTGCATAGTTGGGGGACCAC
TGGACCAAAACTTATACAAGTCAGGTTTTCCTTTTAACTTCTTCAGTATGTCATGAAACT
TGATAGTGTTTGCTGTTCCTGCTGTTTTAGCAGAAACCAGAGTCTGCTTTTGTGAGTTAA
GTTTGCTCGTTTTGTTCGTGTGTGTTCTCTTATGTTCACATATATTAGATTTTTTTCCTC
CAGCCTCCACGGGAACCTTTGCATAAACCTCATAGTCAACCAGAGCGTAGTTATCCTGAC
GAGGAAACAGTATACACACATCCTCTGGACCTAGACCGAAATACTTTTTATTGTTTGCAG
CCCAAAGTGAACCAAATATCTCACCCAAGTCAGTATTAATCCCTTGGATGGCAGCTCTTT
TGCTGTCACCCTTACCCTTGAGCAGTGGATTTTTCTTTAGTTTCTGTATCAATGGTTGTG
GTATTGATTTGTTAGATACTGCATTGTCCAACAAAGCGAGTAGATACTCTGCTATCTCAC
CATGTAAACCAGAAACACTCTCAAGATCTTTGAAAGATTTCTTGAGAATATTAGGAAGTT
TCGTCGCTTCAATTTTCTTGTCCATCATCGTCGGGAGAACGTTTGATGGTTTGAAAAAGT
TCGGACTGAAATACTTCTCTTTAGTTAGTTCGTTGAGATTCATACTTTATATAGTATCAT
AACCTATATAAGTTAGGAGGATTTACTATGCCGAATTATGATTATTGTTGCGATTCTTGC
GAATATACATGGGACACCATCCTTCCGATGTCAAGAAGAGATGAACCTACGACAGAACCG
TGTCCTGAGTGTTCCGAGAATACAGTGAGAAGAGGATGGATCAATGCTCCAGTTGGAGGA
GTCGATGCTACCCTCACCCCAGACACAGCCACTAACGGTCAGTGGTCTGAACTTATGAAC
AAAATGAAGAAGTCACCCGTAATTAATAGAGCATCTAAAGTAAATCTGGATGCAGCATCC
AGCAGAACAGGAGCAAGGTATGGCGCACAGTGAAGAAAACAAGAGCAAGGGACTTGGAGA
CACCATCGAAAAGTTCACCAAGGCTACAGGCATCAAGAAGGTAGTCGAAGAAGTCAGTAA
GAAGACAGGAAAACCTTGTGGTTGCAAGAAAAGAAAAGAAGCGTTGAACAAAAAGTTCCC
GTATGGAGGAAGATGAAATCATTTAAAGAATACATTTCAGAAACAAACACCGCGAGCAGT
GGACACGTTGCTGGTCTTGATAAAGATCCACCCGTTTCTGTCAAAGGGCAGGAAGCTCAT
AAAAAGAGAACTCAGATGATGACTAAAGGCATCACCGCAGGAAGAAAAACACTCGCACCA
GTTGGAATGGAAGGGTATTGATGAATATCCCCGACGAGTATCTGAACTCTGATTTTGACT
TCGGATTCACTGCTGTTGACGCTGATGATCTCGGAGTTTCTTCCCCTGAAAGCTCAGAGT
CGTCTTCTGACGCGATTGATAGTGCTGTTTTAGAAAAGATAGAGGATAGACTCAACCTAA
TCTTAGCTTCCATGCCAGGAGACGAATTCTACAATGCTGGGGTTGATAGAATCGAATCAA
AGGTAGATAGTATCCTATCATTACAGAACGATGAGCTGTCTAAAACCATTGAATCGCAAG
GCGAAAACATTCGTGCCGTTATTGATGAAGTCGAGGAGAGAAAATCTCAACTGGACGATG
CCTATAAGACTAAAATGTCAGAAGTTGAGAAGCTGATCCTCCCTCTCTTATATAACCTCA
TGAAAAACCCAGACAAAGAATATATACTATGGCCTGATCGAATCAATTCGATTCAGAAAC
AGATCAATAAAATTGTTACGGTAACAAGAGAAGAAGTATGAGAAACATCATAGAACGAGC
CGTTAGACTAACTGCCGCACAAAGAAAGAAACGTGGTCAGATCGCACGAAGAACTGCGAA
GAGACGAGCGTTTCGTAGAAAGCAGAAGGAGAAGAGAATGAAGACGCATTCAGATCTCCT
CATGAAAGCAAACAAAGCGGCTAGAACTATATTCAAGAAGAAGTATTCTTCTGGTAAAAA
CTACAATGAACTGTCCTATGCGGAAAAAGGCATGATTGACAAGAGACTGGAAAAAATTCC
AGCCGCTAGACTACAAAAGATAGCAAAGCGTTTGCTGCCTAAATTGAAAAAACGTGAAGT
CGAAAGACTGAAGAAAGTGAGAGAACAAGGATGAGTATGAAAGATTTCTTTGGGTGGGTG
CAGGCTATGAGACAGCCAGGCAGTGATGGTGAACAAAACCAGCAGTGGCAGAACAGAAAC
CAAACACCAATACAAGAGCCTAAAAAACAAGAGCCAGAGCTAGAAGAAGTAGTTGACAAC
GAAGAGGATTGATGATATAATATGATTGTGAAAAAGCTATTTAACCATGTACAAAATGAT
CTACAAGACTTAAACACCGTTAATGTTGATGGTGAAAGGCTCTACGAAACTCCAACTGGC
AAGTATCCTTCGGTGACGAGCGTTACTGGATGGAAGAAGCAACACTTCTTCGCTAAGTGG
AGACGAGACAACCCCAAAGAAGCAAGTCGAGTCACGAGCAGAGGTAACAAGCTCCATTCG
TTGATCGAAGATTATGTCAACAATGAGTTTGATCCTGATCTACCAATTCAAAACGATAAG
GTGATGCCTGACACGCTTGAACTGTTCTTGCAACTCAAGCCAGAACTCGACAAGATCGAC
AACGTTCATGCACAAGAAGCAGCATTGTGGTCAGACACCATGAAGCTCGCAGGACGTGTT
GACTGTGTTGCAGAGTATGATGGTAAACTCTCGATTATTGACTTCAAGGGAGCGACTCGT
TCCAAGAGTAAGAGTCAGATCGAGAACTACTTTCTACAAGCGACTGCATATGCAATTATG
TGGCAGGAAAGAACTGGGATTGCAATAGACAACTTTGCCATCCTCATTTCTTGTGAAGAT
GGCAAAGTTCAGGTGTTCGAGGGAAACCCTCTCCAGTATGTGTCGTTGCTAAAGGATTAC
ATCGACGAGTATAACAAACATCATGCAAGTCTGTAAACCGTAGTTCCTGCATCCGCTCGT
ACTAGAGTATGAACTGAAATCGGGATAACGGCTCCCTGAACAGTTCCAGTGAATGTCTGA
AAGTGATCAGTTGCTGAGTGAAGTTCCATTCCGCTGAGTGTAGAACCATCACTATTATAG
TCTACTGGTTTATAAAACTTCAAGTCAGCAGTTCCACCCCCGACAATCATCACTCCTTTT
TTAGCAAAGATTGGTCCAACAACAACTGGATCTGCTTGCCTGTAAATTCTGTCTGCCATC
GTATTCTCCTTTAGTTTTTCCTACATAGGGTAGGAGTTTAACATGCATGGGTTCTGTACT
TATTTAGCAGAAAGCAAAAATCTACATCTAGAACACCTCGAAGATTCCCTTTTTAACGAA
GGTTCTAGGGGTGTAAAAGATGCCATTTTGTTCTGCGAATCCCTCCTAGACATGATTGAG
GGCAACAGTAAAAGTAGAGTAAATGTAACTGTCAAGTGGGACGGTGCGCCTGCAATATTT
GCAGGGACGAACCCCGAAAACGGTAAGTTCTTCGTTGGCACCAAGTCGGTGTTCAACTCA
GGCACTCCGAAGATCAACTACACAGCAGCAGACATTCGTAAAAACCACGAAGGTGGACTG
GCCGACAAACTACAAGCTGCACTGAAATACCTACCCAAACTGGGAATCAAAGGTGTCCTT
CAGGGTGACATGATGTTCACCGATGACGTTAAAAAAGAAACCATTGATGGTGAGTCGTAT
CTCACATTTACGCCAAATACAATTACATATGCCGTAAAGTCTGAAACTGAGTTTGCACAA
AAAATAAAAAAGGCCAAACTAGGAGTAGTTTGGCATACTACATATACAGGTAAAACGATG
ATTGGTATGAAAGCATCGTTTGGAGCGAATGTGAATGGTCTGAAGAAGGTAAATGATGTA
TGGTTTACCGACGCAGACTTTCGGGATACATCAGGGACCGCAACTTTCACAGCGGCTGAA
ACCGAATCTGCTAAGGATGAAATTAGCAAGATTAAAGTGACATTCGCTAAACATCGTAGA
TTCATTGATGAATTCACATCGAAGAAATCAATAATCGACGAGTTGAAAATCTATGGAAAC
GCACAAGTCCGTCAAGGTAGGATGCGTTACTCTGCGGAGGAGTTCACAAAATACGTGAAC
GACAAGATGCAGAGAGCCATAGTTTCTTTGAAGACAGAACGTGGTAAACTTCAAAGAAAG
AAAAAACTAGATGATATAATTTCATACCTCAACAAAAACAGAAAAAACATTAAAGATATT
TTCGATCTTCATTATGCTCTTATTGAACTAAAAATTCGATTTGTGAGAAAATTCGAAAAA
GTGAAGTCCCTTGGCATGTTCATACGAACCACCGATGGATATAAAGTAACCTCACCAGAG
GGCTTTGTTGCCATCGATAAATTCAAGAAAAACGCTTATAAACTAGTCGATAGACTAGAA
TTTTCAAGATCTAATTTTACAGTCAAGAAGGACTGGAAGGGTAAAAAATGATTAGCAAAA
GAGAGTTAGAATCCATTGTAAACAACTCCAGAAGAGACGCACTTATGAAAGAGTACGTTG
AACTTAACGGAGGATCTTTCGAACGGGTTGGTAAACGTTGGGTATACAACGAAGAAGCCA
CCATTGTTAACCGAATCGAAAAACAAGAGAGACGCGAGAAGAAGAGAGGCTCTGAAGTTA
AGTCAAAGGAAAAGGCAAAAGAAAAGAAGTCATTCTTAAAGCTAAGAAAGTAATATGATA
AGTGAAGTGAAAAAAAGAGGGAGAGGTATTGTTGTAACCTTTGGGCGTTTCCAACCCCCA
ACATCTGGTCATGAGAAAGTTGTCGATAAGGTAACTTCAGTGGCCAAGAGGATGGGGTTT
GAGAGTAGGATCTACACTAGCCCAAGTCAGAACAACGCAAAAAACCCCCTTCGCTATAAA
GATAAAGTTAGATTTCTACGCGCAATGTTTCCAAAGGCAACAGTACACGAGGACGCTAAG
ATCATCAATCCATTTTATATGATGAAACAACTCAGTGATCAAGGGTATAGGAATGTAGTT
CTTATCGTTGGTGGAGACAGAATCGCTGATATGAAGAGAGAGATTTCAAAGTACATCAAA
CACAAGGACAAAAAGAAGAGCTTTGAGTTTGACAACTTTGAGGTAATATCTTCGGGAAAA
AGAGATCCAGATGCCGAGGGGACAACTGGAATGTCTGGAACTAAGATGAGAGCAGCAGTC
GAGGATGATGATTTTGATCTATTTTCACAAGGCTTACCAAGAGCAACAACAAAACGATTA
GCCAGATCGCTGTTTAACGCGATACGAAAGGCTATATAAATATAAATACTATTCCGAGGA
GGAATCAAAAAATGTTTAACGATCCCAAATACAAGAACGCAGTAAATGATATTGCTAAAC
TCATGGAAAAGCATGATAAAGAGTATTATGCTAACATCCTACCAGAGGCAGTCAATGAAA
CCGTACAGGCTTGTGCGGATAGTATTACACAGATCCCATTAGGGGAAAGAACTGCTGAAA
AACTAGCTGAGATCATGAAGGAACACTTCTATGGTGCAGCCAGACAGCACAAACTAGCTG
TTGATCACACTATGTCAGCAGAGTTCTATCGTCGTGTTTATGATACAATGGCAAACAAAT
CTGGGAGTGAATAATGCAACGATTTAAAGATCTAAGAGAAAAGCTAATCGTTGAGTCTGA
GTACTCCATGTTTGGCTATTCGGGACAGTCCCTACACCAAGATGATGGTGTACACCAGAA
CCTCGCAGCTAAAGAGAAGCTAGGTAAAGTAAACGCTTTCATCGAGAACTTTCTATCTGG
TCAGTATGTAAACCCAAAGGCAAGACTAGAGCAGCTAAAGGTTCGACTAAACCAAGTCGG
ACTCAACTTCAACTGCAACGAAGGTGTTTCTGATGGGGACATCACTTCATATGAAGTCAA
GTACTATGGCGAAGTCTATGGTTACAAGTTAGATGATAAGTTTGGCCCAACTGGTGAAAT
TGGTGAACAGGATCTAGCAACCGAAAAGTTCGGTTCGCCTCTAGTCCTTTCTGTCCGATC
ATCGGGTGATGGAAACGTCAGTCTTGAAGGTAAACTCCACTTCGTCAACGAGACGACTGA
AGAAGATGAACTCGTGGGTGAAGCTCTTGAACTCAAGCTCAAAATCGACAACGATGATGA
ACTTTTCGAGTCAAAGATCAAGCCACTAATTGAAGACGTTGTTACCAGAGTCGATGGGGA
TCTAACCTATCCATCCAGAAAGATGACTGAAGCACAAGCATTTAAGGGCTTTGCTTACGT
TGTAAAATCTGCTGCCAAAAAGTATGAAATGCAACTAGATGAAAGTGACATAGATAATGT
AACAAGTTATCTACTTCAGGAAACTCTGGAGAGTATTACCGACGAATGATATTGGAATAA
AATGGAATTTTCTTCGTTAAATGAATCAAACTTTATAATGTACGCAATGAAGCACTATGA
AAATCCCACTTGCACGGGTATTGATGAGTTTCACGAAGATTTGAATAGAGTAAAATACGT
TAAGCGATTATTCAGGAAGTACGAAAAGAACGGAATATTAAGAGAACGATTAATATTAAA
TCATTTGATAATCCTTGGGAATGTGTTCGGACCAGCAGCTTCTTCTAGAATACTGTTTTA
CAAAACCGAACCTGAACTGCACTCTTACCTAAAGACCTTTTTAGTTTATCTAAACTATTT
ACCAAAAGAGATAGAAAATATAGATTTAGACTCGATTCATTTGAATCAAGAAATAATAAA
TCATCTTAGGAGTGTGTAATGGCAGGCGTAGTAGACTCATTTATAGCATACAAATTCATC
AAGCTAATGACAACGCCTTGGAATGAAACCGAAGCGTATGAGTTGGGTATAGTCGATGCG
AATGGTAAGATCTTAAAGAAGAGAAAAGATCTACAGACATCACAAGAAAAAGCCTCATAC
ACCATTCTTCATACACTGGTATGGAACCTCAAAAAGATACTCGCTAAAGTACCAGCAGGA
AAGACAAGAATAGGATCTTTCGCTGCCGCTCTTTATCTTCTGAAAGAGAGTCATTCGGAT
CAGTTGAGAGACCAGACTCTATTCGAAAGAGCATTGATCTGGTATCTTGAAGATAGTGGT
TACGAAGTTGAGGATAGATTTGACTTTCACGAAGAAAGAACAACTGCGGAGATTATCGAC
CGTGGTACTTACGTCATAGAAAATCAAAAGGTTCTCATCACACAACCAATCACTTCGTTC
ACAGAGTACCTTGGGGAATCTCTTTTTAGATTCGGAAGTTCTTGTGTGTTGAGGGATGAT
TTCATTCCTCTTTCAAGATACAACCTGATGGAGAAGAAGGAAAGAACAGGCATATACAAC
GAAGAAACATTTGCAGGGATGCCTGTTTACAAAGTAAGCTCAGATGAATATCTAAAAGCC
ATCAATGGTAGGAAAAAGTTCCAACGATGGTCAAAGCACTTTGACATGGAAAATGAAGAA
AATGGAAATATTAAGAAGTACGCACACAGAAATCCAGGTCAACCCGTTCTAGTACAGAAC
GACAAGACAGGAGAAATGGCATACTTGATACACAGGAGTTCGTGATGTTAGAAACCTTTT
TAAGTACAGAGTTCCTCTCGTTAGTAGGGGGAAGTGTTGCAGGATTTATTTTCAGGACTA
TTGCGGAGAAGCGACAGGATGAAAAAGAGAGATTTGAAAGAACACTCTCTCTTATAGACA
AGCGCACAGAAGCCGCCAACGCTGCCGTTGAAAGAGTTTCTGTAGACGCTGGAAAAGCAG
TCCGGCGTTTCATAGTTTTATGCATACTCTTTGGTACTATTTTAGCCCCATTTATTCTTC
CATTCTTCTCCATTCCAACAGTGGTGGAGTTGGAAGAATCTAGACACGCCCCTCTTGACT
TCTTCGGTTTCTTTGGTACAAATAAGTATGTTTCGTTTGAAACAATAAACGGGTATTTGT
TTACGACAGAAAACAGACAAATACTTGTGACGATTGTAGGATTCTATTTTGGTAATGCTT
CGGCAAAAGGGAGATAATTATGAGTAAAAGATGGATTGATCAGACACCATTCGGATCTTT
GGTGGACAGATGTGCAGAGACTTGTGTTAAGTTTTTGAATGAAAAACCAAGCGAACCGAA
GAAAAAGAAGAAGAAGAAAGCAAAAAGAAAATGAAGAGTTTACTTCTGTCTACACTATTG
TTGGTTGGATGTGCAGGTGGTCAAGTTCTAAAAGGACCAGACAAACAAGATCCCCCCGTT
GTTATAGAACAAGGTGATGCCACCAAAGACTACAATCACATTTATGCGTTTATTATTTGG
ATAACCATTTTGGGTGCTGGTATTTACTTGTTTGTCCGAAATGAAAGATCACCCAAAGAA
TGAGAACTTACTCAGATTCACTTTGGATCGATCCAAAGGGAGCAACATATCATTGCGACT
GTCACCATGAGTGGGTAGAAAAAAATTGGAACACTCACTTTGGAAAAAGAAGCCCCGCCT
TAGAGGAAGACATATATGCTAAACCATATCGAGATGGTTGGGCCCGAGTTAGAAACGTTG
ACGATGAATTGGCTATTGGTGTCAATCCGCAACGCATAACAAGATCTCAAAAGATAGTGA
TTAGAGCCATTCTAGACGAGGATCACGAAAGAACTTTGTATGTTGACGCATGGATACACG
ATGGTGATCGTAAACCTAAAGATAAAATATTAACAGATTACGATCAGATTGTTGATTATC
TCAGCCAATAGAATCATGTAAACACTTGCAGATATAATAAGCATCTACGATATCACCGAC
TGGATTGGTGATATCTTTTTTATCTGGTGTTACCATATCCTTTAGGTTGACACCAGTTTC
GGCAAAAAAGAAGTCATACATTTCTCTTTTAGGGGCATTACCTTTACCCGTAGCAAATTT
CTTTACGCGAGTGGGTTCGATTATCTCGATGGGTGTCCCTCTCTGGTACAGCTTGTATTT
TAGAATACCAGTATTTTCTGCGATGTGAAACACTCTTCCTTTGGCACCATATGCATACCC
TTCAAGGGCTACTTGCTGAGAACCTAGAACCTTATCACAAGCCCATTCCGAGATACTATC
ATATCTCTCACATTCCTGTGAATATGAACTGAGTCGTTCTCCAACTATGTTCTTTGCGAA
CGTCTTTGCTTGCTTCTGTACGTCTGTGAGGAAGAAAAATAGGCATTTATCAAAGGTAAA
TTTATCTCTCGTTTTTCCTGTAAAGATACATATAGCAGGACAAGTTAAACTATAGTCTAT
CCCGGCTATTGACATTTGGAGAACTTTCGTATGAGTGAAATTAAAGGCATTACTTCAGGA
ATTGGTTTTACTAGTGGACTATTTCCAAATGAAACTGCTATCGGTGAGGCTGGTGTAGCT
GGACATAATTATAAGCCAATCTCTCGTTGGACAGATCAACCATACCAATTATATAGGGAG
GGTGATAGAGAACAGACTTTAGATGAAAATCATATTTATTTTGGAATCATGGCATACCAC
GCAGAGGGAATCAAGGAAGTAGATTTTGTTCTAAACGGTGGTGCTACAGTCACTGTCACC
GATCAAGAAATAAACCCATACACCAATCTACCAGAGTACTGTGTCCGACTCAATAAAGCC
GATATTATAAATCCAAAGGACTCAGATGAAACAAGTAATAATGAATTCACAAACAATATG
GAATTGCGAGCAATCGTAAGACCGAACTCTGGTATCCCCAGAATACATCAACACGACAAA
GACGTTGTTCTTGGTGAAGATTCAAGTTTACTCATTGGACATTTCGCTGGATATTCTGGA
GGAAAGGGAGACTATTTCTTTGATAAGAAATCAGTGCCAGGGGAGTTTTCCATGTTGGGA
ACGGTCCTAAAAGAAAATTCACAATCAGCATTACAAACCATTACTGTATACATGGATCCG
AATGGTAATGATAATACTGGTGATGGTACGCGGGAAAAGCCATTAAAAACAACAGGAAAG
GCTCTAGAAAGAATTAGAGATATCGCTGCGGAAGATACGTCTCGACTTATCACAGAAGAT
GATACAGGCAGTCATTATGTGGATGTTACGAGAAGTGAAATTGTTTTACTAGAAGGCACA
TACACCGCAGAACACTTTGCAGTGAATGTTTCTCAACGAGTGGGATGGGATTCCAGTAAT
TCGGGTGGTGACCAGACGGATCCTAATAATAGAAGACCCGTTTGTAAGAGAGGTTGGTTC
ACCATAAGAGGTGACTCTGCTGTAACTAGAGACAAAGTGATATTGACACTTACCGATGAA
CAAGCTGAAATGAGCGACACATCACGAGCGTGGAATCCGCACCCTTCTGACTTTGCTCTT
CTTGATCAAAACAGAACCCTAAATTGTTTCAAAATGGAACATCTTACGATAATAAGAGCC
CAAACGCAAGTTGGCTACACATCGTGGGGAATACGAGTAAAGCAGCAAGCTGATGAGATG
GTTGCTGGTCATACCGCCGATTCCGATTTACTTTGGTTCCATGATATTCAATGTGAAGCT
ATGTCGATTGCTGGTATACACCCAAAGGGATCCTTCCTAAAAAATGAAAGAACACCAGAT
CAATGTGTTATCATCTCGGGAACAGGAACACAACCATCAAAAGTTTTAGGTGGAGATGAA
CTTACCACTGGATTTACAAATCTTATTAATGTTGATATTGTGAAAAATGACGGCGATAAT
ATGAAACAAACTGGATTGGCTCTAGCAGTAAGCTGTAAAGGTAATAACGGTGCGTTCGGA
GACTGGAGAAGAATATGGTTCGATCCGAACGACGAGACGCAAGCCCCGTATACAAAGTTC
AACGGATATTATGCTGCCATTCGATATATTGGAAAAACGAGGGGAGGGAACCAAGATTTA
GATGAGAACGGAAGTCGGCTGTTTCAACACGGAACATTGAACGAGTATCTTAGAATACAC
AATTTAAATTCAACGGGGATAACATTATCTTGGCCGAAAAATCCAAGAAATATTTCACAT
TCCTCCGGGGATGATTCTTCTTTGAGTGATGTAACAAGCACGGGAACGATCTGGCAAAAA
GTAAACCATGAAAACTTTTTAAATTCAAATATACCGTGGCTAGAAGATCCAATCAGTGAC
ACTAATTGGAACACAACTAATTATGCATACTGGGGACAAGAATACGGGGAGGGCGGAGAA
TACTTTGGAAATGTCCAAACTGACAAAAATCCACCAGTCTCGGGGACAATGGCCACACCC
AAAGCGTTTCGAAAACACATCATATCACCAGAAAAATCAAGCCCGTGGTACTTCACAGAT
CAGAGCGTAACTAATGCCTTGCCCCTAAACGAGCAAGTTGATTTAGCCAAAGATATCGTT
GGTGCAGAAATATTTGATCCAGACGGTCAATATAACACGGATAATAAATTCTATGAACCA
ATATACTGTACAATGATTAAATATCAAGACAGTAACTTAGGAATTACCGCATGGGGACAG
ATTCTGTTCGATGCAACAAAACCAATAGCTGCAAACCCTGATGTGGACGGATGGGGAACA
ACTCAAGACTTTCTTTTCCGTTTAGCAGGAACAACATTTCCATCAGCAGGTCTTATTCAA
GATATCCTTGATAGGGATGGAAATGAACTTAAGTTGTCCAAACAGTTTAGCACTGAGTGG
CCATATACAAAGGCCCAATTTCAAACAAATCCGAGAATAACTCAGGATCGAGGGCAGTAC
AACGTCGCATGGGCTTCGGGAATCACATCACAGGGAATGTCTTTAGAGCATATGGGAGGT
GGTGGATTTACTACTCCAATTCTCCCCGAAAACACTCACCCCATATCAGCTTGGTCCGTT
CTTGGTAGTAGAGATACCACCCACGTTGATTCAATACAGTGGTTTGCATCAGCACGTATG
GACAGCATATACAACATAGAAAATTCTCTATATGCCTACTGTAACTTTCTCATAGATGGT
CAGGGTGGAAATTTCGGTGGAAGCGGATATTTTGATTATCAAGATGTAGCATGGATTAAT
AATGTATGGGCAAACATTCCAATACCAAGCACGTCTGGATTGAACTATAAACCATCATCT
CAAAGGAACAGTCTTTGGTATCAGAACACCATACACAATCTTACCCACATTAATGGAATT
GGGTTATCGACAACCATGTCCGACGTGAATCCACAGAACCGTACAATAGATTTGAGTCAG
AACAACGAGCCGTATTTGTTTAGTCTGTATGGTAATAATGTTGAAATCCCCAGAGAACAT
GATGCGTTCGTTTACAGAAACAACTTTATTACTAAATTTTCTCACGAGTTTGATTGGATA
TACAGAGGTACAGGACAAGTATATACAGATATTGATGACACTCAAAAACAGGGTATTACA
TTTCCATACATCAATAATGGTCAAACAATCCCTGTGCGGGTAGAAAGAAACTTCCGATGG
CGAGGAGGTCCTGTGGATGGAAATCCGGCTTCTCAAACTGGTATCATGAACATCCTGTCT
ACGAACAACCCCCCCAAATTTAAGTCAATGTTTGAATATAATGGGGGTAATCCAAATGGT
TTCTCAGATGGAGTAATCGTCCCCATTTCTCCATATGATCTGACTCCATTCGGAGTTTCT
AAATTTAATGGTTTCCAACCAGAGGATGATTCACCACTTGTAGCTGGTGGAACCTTGGGG
ATGGAATTACATGTACCATTTGATATGAATAGAAAGAAAAGAATTGGTCACTCTACAGTT
GGAGCGTATGAAGTTGATTCTTCCTACTTAACATCAGATGATGAGTATGTGCCACAAACA
ACAAAGTTCAATGATATCGAAGTGGATCTAATTCCTTCGGTTACGGGAAGCACTCTGATG
AGTTTTGCTTTAGACTTCGACAAACATGAAAGACTCTATGCAAAACGAATTAAAGTAAGA
GCAACAAAGACACTAGATGATGGCACCGAATCTGTATTGTTCTCTGATAATATTTTAAGA
CTACAGGCCGACCGAAGTAATCAAGAAGGTATCGAGAGTGGAAATAGTAGCACTGCTGCA
ATGCGTAGCCTTTTCTTAGATACACCACAGGATCAGACATACTTGTTTACAACCAACAAT
TCTACGGCTAATGCAGCTACCTCCTATCATGCCCCTGATTCTATTGAATATGATGAAACC
ACACCATCAGATGATTTTGGTTCTGATCTAGAAATTGAGTACGATGCCAGTGAAAACGAA
ACATGGTTAGATACTTCTTACGATATTTCCTCCATGCTAATTTATGGTTCCAACTTCCAA
ACACCTGTAGGAAATAGAAATAAAATAAAACTGTTCTTCGATCACCTCGGAGAAACAGCA
GGAACGGTCAATGCAACGCATTTCCATACCACATACGCTGCTGCTGGAGGCACGTTAGCG
ATACCGTTCCCAAATGGAGTTACTTACTTTGTTGATAAAACCACTGGTGGTATGACTGCA
CATGGATCTTCCTTGGAATCATATTTCTACACAACTGCGCCAGGAACAACCGTCAGTCTA
ACGAGTCAACTCCCATTTGGAGAAGTGGTGATAGAAAAACCAACAGGACTGTAAAAAGAA
AAAGACCCCCGCCGAAACGGGGGTCTTTTCGTATAGTTGTAGTGTGATATCAGAAGGTGA
TCTGAATCATACTACGAATGAGATACTGTCCGCTATCAGCAGAAGTTTCCCATCCAGTGT
CGGTAAGGTTATAGCCAGAATCTACACCACTGAAAGCATAACCAACAGAGTTAGTCCAGC
GGACATTTGAATTAAAGATATAATTCACACCGACAGTTCCCAAGTTGAGATCCGAAGCTC
CACTTTCAAGAACACCATATTCATACTGTCCGAAGACCTGAATCTGATCATCAAGATCGT
AGCTTGCGGTTCCAACGATTGAGTAGTTATTCCAACTGCCATTCCAGTTGGCTGCTACAT
ACGCAGCAGAAAAATCAAATGCACCGCAGTCAACAGCAGCATCAACCGTAAAACTATCAT
AGTTCTCGGTAGAAGTGTGTTGATTTGCAAATGCACCACCGATGGTCAGGTTATCAAGTG
CATCGTATTCGACTCGCGCACTGATACCATAATCGTTATCACCGAAATTACTGTTGTCGG
TGTTGAAACCATCGTTGTAGGAAACGTAAGCGGTGAAGTCATCAAAACTTCGGCTCACTT
CGAATCCTTGCGAACGTCCTTGTCCATAAGTCAAAGCGGTGACACTGTAATCACCGAAGA
CAAGAGTAGTAGGATCAGCAACGTAACCACTATAGAAACTGGTGACGAACTGTCCTGCCT
TCACATCAAATCCACCGAAGTTTCGGCTCAGGAAAGCATCCTTGAGTTCGAATTCGGTGT
CACTCCACTGACCACTGACTGTGTAGTCAAAGTCATAGGCCTTACCCGAGAACTGAATTC
GGGCGCGCTCTACATCAAAACCACGAGTAGAGGTGTTGGATCCGCCATCGTTGAACATAT
AACGGAACTGGAGGAAACCAGTAACGTCAAGAGTGAAGGGGGAATCCTCAGACTTTAGAC
TCATGTGAGTCGCAGAGTCATCACGAACAGCCATGATTAAATCATGGGCGTTCACAGTAT
CCACACCGCCTGTCATAAGAGGCGCAGAAAGAAGAATTGTTCCAATATTAATCATGTCTA
ATCTCCTTAAAGATCAACCGCCCCAAGTGGTGGCTGCATCCCAAACAGTGGCGATTGCAT
CGCGGAACCAAAGAACACCATCCCATGCGAAAGGGACGAGAGCTAGGGTGACGAGGAACG
AACGGGTAATTCCGATCTTTCCAAGCCAGCTTCCAACAAAATCATTGCCACAACCTGCGG
CGGGACACGGATTTCCAGTGGTTTTGCTCATAATAATTTCTCCTTATGTTAGAGCTATCT
CACACTATGTGAGTCTGGATTAAGTAAAGTATTATATAGTCAATTGTTTGTTAAGTCAAC
AACGTCACACGCATTTCCTGAACAGGCAAATGTCTGTGTTCCCGCTGTGTTATCTTCTTT
TTCATATTCGGATAGATCAGCCCATTCCACAGAAGGGAGCTTTCCTAATAGTTCTTTATA
TTCTTCTTTCGTGCATTCCTGATATGGAGCTTGCTTATACGAGTGGTCCGTGTGGGGAAG
GAAAGAGATACCAGATACCTCATCGAAGTGATCGTATACCCAACCACCCACAATAGGCCA
TTCCTCTTCACGAACCGTGATAGTAACAGATGGCTTATGCTCACACCAATGACGTTGGTA
CATTAGCCAAAGTTCTAGTTGTTCAATTGCCGTCATTTCATCTCTAGTGGTGGAAGATTT
TGGTGAGTGTACAGGGAACGAGAAGACAGTAACATGATCTGGCTTCATGACATCTGGCTC
GCAAGGGAACCCCTTGTCTTTCATGAAGATGCACAGTGGATCCTTATTGTCCGCTCTCAC
GGTTCTGACGTAGTACTCACTGTGACGAGCGTGGATACCAGAAGCAGCGTCAACAAGCTG
AGAGACGGTTCCAGAGGGTTTCACGCAGGTGATAGCAGCAGACTGTGCAATACCAAGTGC
AGTTGCATGTTCCTTGTTTGTGATGATGGCTGCTGCTCTGAAGCGTTCTAGACGATCTGG
AAGGTTCTTTGTTTCCCTTGTCAACTTACAGTCCATGATTCCTGTCATCGACACACCAAG
AAGCCGTTCGTCTTCGCAGTTTTTCTTCCAATCTCCAGACAAGTATCTGAAGTTTGTTAA
CGTTGATTGCCATGTTCCAAGGATGGTGGCAAGACGAACCTTACGTTCTAGACTTTCATC
TGTATCTTTCTCTCGAACGACCACTTCGGTGAGATTACAGAACTCTCGATCTCGCAGGAT
GATTTCACTACATGGGTTTGTACCGAAGATGTGATCAGGCTCTCTGGTTCTAAAATCTGA
TTCTAGACGAGTCCTGAATTCATTGGCACTTTCTACTTGCTTCTGTGCGGCTTCACGGTT
GAAAATACCACGCTCACCCGATTTACTCTTATACAGAGCCAACCACTCTTCCATGAAAAT
ACCAGTCTCTGGCTTCTCTCTATACGAGACAGAGTTATTTGCCAATGCACGTTGTGGATC
CGCGTCCCACCACTGTCCAGTCTTTGCATCTCTCATGCGCTCATCTGTAAGAGAAGACAG
AGAAATCAACGCGGACCTGCGAACGCCTCCGACAACCACAATCTCTGCAATTTTGCAGAT
GAGATCGTGACATTCGATAGAAGTAAGTTTTCTACCCGCTGCTCGTCTAAAGGTTTCGAC
GGTGAATTTAAAGAGGTCCTCAAGCGGTTCAGGTCCACTTGCTCTTCCTCCAAAAGTTTT
AAGGCGCGCACCGGCAGGACGAATCTTGCTCGTGTCCCATTTTGGAACTTGACCTCCAAT
GAGCAGGCTAAACAACTCTCTATACGCTTTCGACCAACCCATTTTCGAATCTTGTACAAC
AATTGTCGTATCACTTTCTTCAAACTCCTCTGCTATCGTCGGCAGGGTTTTGATGAGTTC
GCGTTCAACACTAAATCCAACGCCAGTCCCGCACATAAGAATATACAGGATTTCATCAAA
CGACTTGACTTTACTTGCGCTAACGTAGGAACAATTGTACCCTGCGATATTGTCCCTCTT
AAGAGCTTCTCCAGCAGTCATCAATGCTCTCATCGAGGGCATGATTTCTAGATTCAAGAC
TGCCTCTTGAAGTTCTTTTCTCAACTCAGGATCTACATCATGATTACAGTTATCTTTCAG
GTGAACAGTAAAAAAGTCAAAGTACCTAGTCACGGTCTCTTCCCAGTTTTCACGTTTACC
TTCTTCGGGTAACCAACGTGAATAACGAGAAAGATGTATAAAAGATTGGTAAAGACTAGG
TAGGTTCCATGACATAAAACTTCACTCCTGTTTGAAAATTAGATAACTTATATAGTTTAA
AAAGTTCCACCATCTATGCGTGTATTATAGATGTCAAATCCATTCATGTCAAGGAACTGT
GACATGACGTTGTTACCACCGCTTATTTGCAATGAATTGCTGTGTGTATGAGAGATATCC
ACAATTGCATCGGGTCCGTCAACATTAATTTCAATACCATCACCCCTAAAATCAATAAAC
CGAACTGCATTACCACGGGGAACTTGAGAACCGTCCTTTTTAATACCAAGAAGATCACCA
CCACCACCGACAATTGCTCCGTTTTGGATTATAGAACCAAGAGAAGCTACCCACTCTTCA
CTTACAGACAGGACTTTAGAAGACGAGTCATAGCGTAAAGGGCCTGCTACATTAGCAATA
CCATCTTCTCCCTTTTCACCACGATCTCCCTTATCACCTTTTGGACCCTGCTTTCCTGCT
TTTCCTTCTTTACCGCGTAGCCCTATGAGTCCTTGTTCACCTCGTTCACCTTGGGGCCCT
TGCTTACCATCATCCCCACGCTCACCAGACTCGCCCTGAAGGCCTTGTTCACCTTGAGAG
CCTTGTTCGCCCTTTTCACCCTGAAGGCCATGTTCACCTTGGACTCCCTGTTCGCCTTGA
GGGCCTACCTCACCATGAACACCTTGCTCACCCTGTGTTCCACGTTCACCTTGTTGGCCC
TGAGGCCCTCGGTCGCCCTGTACTCCTTGTTCACCTTGCAGGCCCTGCTCACCATTCTCA
CCCCGTTCGCCTGGCTCGCCCTTTTCACCCTGATTGCCATCCGTCCCATCCTTTCCATCC
TTACCATCGCGGCCAGGAATGCCAGGAAACCCTTGCTCTCCCTGCTCACCGCGAGGTCCG
ACTGGGCCCATTGGGCCAACTGATTGTGTAAATACTGATTCCTCTACGATCTCTTCCACT
TCAAAATCATCTATCGTAGCAAGCATTTCACTAAACGACTCATTAATAAGACGAGAAGAA
CCCAGAAGAGTAACATGCACGTCTTCATTAATAAGGTTAACAGAAGAAGCACCATAACCA
ACTCGATACACCAGACTGCTTGTATCGTCCGTAATATTAAAAGTATCTCCCTGATCAAGA
TCAGGAAGTATTGAGCCATGATAAAAAACATTTTTACCCACGTTGGCTTCGGAGAATAGA
TTAATATCTTTGTGTATACTCATTACTTTATTTATTTGGTGAGACATCTCCACGAATGAG
GGAATAGTGGCTCTATAATATTACCAATAACCCTCGCATACTCCCGAATCTCCCACTGAG
CATGTTCATCAATTCTCTGACTATAGAATCTAGCGTATGCTGCGAGTGATCCCGTCCAGT
ACCATTCTGTATACATTGCTTGTGGTAGAACAAACCTTGCTTGTTCTGGTGCGACACCCT
CTTCGATAAGTTGATTGTATGTGTACAGTGCTAATTCTATAGAGTTTCCATACGATCTAA
TGTTGTCACCCTTTATTGCAATAAACTCATCACTACCTTGTTTTGCACTACCTTTGGGTT
TTCCTCGCCACTGTGGTAGGTAGAAATCTGGTTCGAATGAAACATAGCGACGACTGATCT
CATTCTCGACGAATCCCTGCTTGTGCTTGAAGAACTGGGTTCGGATTGAGATTGGCGCCT
TAATTCTTAATGTAATCTGTGGATGAGCAAACGGTGTCCAGTGCTTGTGTTCAGCAAGAT
AGTTGATAAGTTTCTTATCAGCTTCACAGAGAGTTTTAAATTCATCTCGCAACCTGTCTG
CTTGCCAATTGGATCCCTTAATCCTAGACATTGCTTCTTCATCATAATGCCACTCACTTT
CCTTGTCAAAGGAAACGCGAGCAGAGTCAACGACAGTCAAATCAGTTCCCATGTGATCAA
CGAGAGTAACATATCCCTTATTAAGTACCTCTATCTGTTTCATCATCAAATTCCTATTCG
TACTAAGTTATCTAAAAAATTATTCGCTGAACCCGTCCAAGAATATTTGGAACTAGAATC
ATATACCGTATCACGATCTATGTCAAGACACTTTATGACATTTGTTTTTAGATCGTTTCC
AATGAATCCGTTGTAACCATTGATTACAATGTCCTTCGGACCTGTTACATCGTATCCAGC
AACTGGTGTTCCACAGGCAAGAGACTCGATCATGACAACACCGAAAGTATCTTTCTTAGA
TGGGAAAACAAAGACATCTGCATTTTGGTAGTAACTAGCCAACTCCAACCCTTGTTTGAA
TCCAACGAAGGTAACATCGGGGTATCTTTTTTCATACTTCTTTCGTTCGGGTCCATCGCC
CACCATGATCTTATCACCCCGCACATCCAGTTCAAAGAAATCTTTAAGATTCTTCTCAGC
AGAAATTCGAGAAACACAAAGGAGTCTGGGTGGATCATTTTGCTGCGGGACTCTCTTTAC
TGGACCGAATATTTCTTCGTCATATCCACGACCCCAGAGTTTCACATTTTCATATCCCAC
TTCCCCGAGTTCATCAATCATGCTCTGTGTCGCAACCATAATGCCAGAGGAGTGTTTATT
TACACGCTTCATAAACATGTGTCCGAGAGAGACTGGAATCACCTTCGTAATTGACTTTAC
GAACTCTGGAAACTTAGTGTGGTATGCCGTTGTGTATTTGAGGGCATACTTCTTACATAA
CTTTCTCCAGCAACGACCCAACGGACCCTCTGGAGTTGAGATATGAATGTGGTTTGGATG
GAAGTCGTGGAGTAGGTTTTCCATGACTCTCTTCTTGGGCCACCCAAGACGAATCTCTGG
GTAAAACGGCACACGAAATCTAAAGGAGCAATCCTCTGGAGATACAACTCGAACATCATG
TCCCATTTCTCTCAGTTTTTCAGAGACATTTGTCAGAGTCGTTACGACACCG
>NODE_8_length_32576_cov_57.056194
GATACCATATAATGGCCATTGTTGTAGAAACAGGGACAGGGTCTCCTTCTCCGGCGCCAA
ACAGCTGGATCACACTGGAAGAAGCCCGGAAGTTGAGTGGAAATAGTGACATTACTGAAG
AGGATGTCATTAAGGCTACTCTTTACCTGAGTCAGAACTATAGATGGTACGGGAACGCAC
TGTACCCCTACCAAGTTCTTCCGTGGCCGAGAACGAAGAACATATCCAATAATGGCTTCA
TCATTTGCCCTGGAGAGATCCCTAAGCAGCTCCAGATGGCACAAGCCATCGTGGCCTCGT
ACATACAGCAGGAACTCATTGATGTTGACGGAGACGTCACGGATGATGGGGATCTGTCTG
GGATAGGCATAGCGGGCCTTTCCCTGTCTTTTCGAGATAAGAACAAAAAGATCAGCTCCA
CAGAGACCTACATACCTCAGGTAACTCACTTTGAAGAGATACCGTCGGTGACCCTCTTAC
TGAGGTCGATAGGAGAGCCGAGAACAGATGTCTCCATGGCCTCACATCAGAGTGAGGTCA
GTAAATGGTGAAGATAAACTTCAAGAAGATCAGGAAGAGGACCGAACAGCATGTGAGGAG
GTTCGGGCAGAAGGCTGTCTTGCGTAGGTCGGTAGCTATTGGGGTGAATACCTTTGAAAG
AGGACCGACGTCGTACGTTTATTACCCAATAACGTGTGCAGTCTCTTCCTTCGAGGATGA
GCAGGTGAACGGGACTACTATTCTGGCCTCTGACAAGCAGATAGTGGTCTCAACAGAGGG
TTTAACGGTAGAAATAAACCCGACCACGGATGCGATCCTACTTGGGGCCTCTGAGGTGCC
GGGCTCGAGTCCTACTGAATACGCAGGAGGGACTGAGGTTACGATCGTAGATCCGGTTAA
AAGAATCAACTCCAATGGCCTCGATCTTGCTTGGGTAGTCCAGGGTAGGTTCTAGTGGCT
AGAAGTAAGTTTGGGAAGCAAGTCGAAGAGTGGGTAAATAAGACCAAGATTGATCTTATG
GAACTCTTCTGTGAGTCTGTCTGGAGGCTCATAGTGAGGATGCAGACTCCTGTATCCGAC
GGCGGAAACATGCCTGTAGATACCGGCTTCTTGAGGGCTAGCTTGGAAGCTGCACTCAAC
AATAAGCCTGAATTGGTGACCTTTAAACCTGCTGACATACACGTCTTTGCGTACGATGAG
AGTCGAATCAGAGTGGTCGTCTTTAGCGCAAAGATGGGAGATACAGTCTATGCAATATAC
TCAGCTAATTACGCAGGTTATGCTGAGTACGGAACTTCTAGACATGAAGGCAGAATGTTC
GTGAGCTTGGCGGCACAGATGTGGAAGCCTATCGTGGAGGAAGTGGCGAGGGAGTTGGCC
CGTGGATGAGTCTGATATCCAGCTTTATCTCATGAGGCATCTCTATGAGATCAATACAAT
AACCCCTGTCCCGGACATCCTACCCGAGATGTCTACAGAGAAGCCTCCGGCGAAGCAGCC
GTATTTGGAAACTAGGTATAGGCCGAACGATACCACTACTGTGGGAATAGAGGACCTAGG
CTACTCAGAGAGGGTAGGCTTATTGCAAGTGACTGTGGTCTTTCCTCTGGATGATCGAGG
AGAGTTGCCTGCTAGGCAGATGGCTGCTAAAGTCGCTAAGTACTTCGAAAAGGGAACACT
GATCTATATTCCTGGTCAGACGAAGGTCAAAATCTATAGGACTCCTTCTATAGCTTCGAC
CATCAAAGACGGGGCTTGGCTTAGAGTTCCAGTGACTGTTCCTTACAGCTGTGTGAAATA
GGAGAAAACCATGGTTAATACCGTCGCTGGTAGCAAGTTCTCGATCGGGACCACGTTGCA
GGCTACCAATCGCACCCAGTTCGAAGCGGACACATACATCCCTCTCGGGGGCCTTTCGAA
CATCGGTGAGATGGGAACTCAGTCGAACGTTCTACAGTTCCCTCTGATCTCTGACGAGTT
CGTCGCGAAGTCCAAGGGTACGCGAAACGCGGGTGATCCTGCCATTGTGGTTGGCCGAAT
CACTGACGATCCGGGTCAGGTAGCCCTTCGTGCTGCAGAAGTCACGAACTACTTCTACAA
CTTCAAGCTGGAACTTCCTGACGCTCAGGATGAGTTCCATACGAACACCATCATCTACTT
CCGTGCGATCGTCGCCTCTGCTCTGAATCAGCTCGGAGGAAACGAAGACTTCATCACTGA
AACCTACACCCTGGGTATATACCCTCGACCGCTCTTTGTGGAGAGTGAGCTTATTCCGTC
ACCGTAACCCTAGGGATCAACATGGACCTCGAGATCTTTGAGCCGACGAAGGAATCAGTG
TTCCTTCAACTGAAGAATCCTCTGAATGATTCGCCTCTTTTCCTGAAGAAAACCATTCAG
GATGAAGCAGGTGAACGGGAAGTGGATGACGAAGATCAGCCGATAGGTGTCTACATTGTA
GGCGCTGATAGCGAGGTCTACAAGAAGAGGCGTAGGCAGATTGTTGATCGGCGTCTCGAG
GTGGCTCAGAAGAAGAAGCAGGTCAAGCTGAGTGCAGCTGAGATCGAAGACGAGACGAAA
CAGACTCTGGTCGCTTGTGTGACCGGAGTCAAGAACCTCAAGTATAAGGGAGAGACTCTG
GAGTTCTCCCACGCGAATGTCTTCAAGCTAATCACTGCACTTCCGTGGATTGAAGAGCAG
ATCGACGAGGCGATCGTCGATAGAGCCCATTTTATGAAGGCCTTGCCAGCGAACTTCTGA
CCTACGGCAAGGCCTTCTTCCGCTCTTTGGGCTTACCCAAATCTATAGAGCCAAATCTAC
CCGACTTCCCAGATGTGCTAGAACACGTCTGGGAAGTCTTTGCGTCTGTAATAAGACCAG
AGGGTAACGGATTTGGACCCTCCAGACTAGAATATAGAGAAATACAAGCCTACTGTGAAC
TCATGGGGACTAAACTCACTCCCTATGAAGTGACAATGGTGCGTAAGCTGTCGGAAGTTT
ACGTGCAGGTTTGGGATGAGAGGGAGAAGTCTAAAGGAAAAGGAGGTAAAGTTACTCGAC
AGGTTGAACTAGATGATACAGAGGGCTTGAAGAGACTATTCTCTGGACCTCCAAAGAAGC
CAGAATCTAAGAAACCTCCGAGGACATAGCTATGGATCTTGCAGAGATAGGTCTGAAGGC
AGATAGCACAGATCTGGGAACTAGTGTAAAGCTCCTGGATAACTTTGCTACTTCGGCTGA
CAAGGCTGGCGTCTCTGCTGAGAAATTCGTTGCTGGAATGGACAAAGCCTCGAAGGCATC
TGAAAAGATGCGTGTTGAGGCCGAGAAGATGGTGGGGGAGATAAGAGGAGTCTTCGATTG
GACCCCTATAGACGTGATCATCAGGGAGAACGGACTAAAGGAGACCGTGGAGTCCGTAAC
TGAGCTTGAATCGAGTCTGGAAGGTGTTAGTGGGGTCTCGAAGGACCTTGAAGATGCCAT
GGGAGGAATTGACTCCTCCGCTTCTGGAATGAGCTCGTCTGTAGATGAAGCTGCCAAGGC
GATGCAGGACTACTCCGATGGGCTGGAGACGGCAGCCTCTGGGTCAGAGGAAGTGGAGTA
TGCAGCTGAGGATCTAGCAGCTGCTATTGACGAAGCCCAAGAAGCTCTGGATGCAATGAG
GGGGCTACTCGTTGACACTGGGGACGAGGCGTCTTCCGCTGCGAAGGACATAGAGTCCTA
TGCAGATGCAGCTGACGAGGCTGCCAATCAGACAGATAAAATGAACAAGAGACTTGAAGA
GACTCACCCTCTCTTCGGGAAGGTTAAGACGGCTGCACTAGGGTTCCTAGCAGCGTTTGG
AATAAAAGAATTGGGGGCTATGGCTGACACTTGGACTGACCTCAGTGCGAGAGTCGGTCT
GGCTGTGGGAGACATAGATCAAGGTGGTGCGGCGATGGACAGGCTGGCCACCATCGCTCG
AAGAACCTACTCAGGTATAACCCAGACCGCTGAAGGGTTTGTGAGGAATGCTACTGCTCT
GAAGGAACTGAAGTACTCGACTGAACAGCAGTTAGACTTTACTGAAGCCTTGAATAATGC
CTTGGTCATTTCTGGTGCTAGGGGTGAAAGAGCAGCTTCGGTGCAGAACGCCCTTTCCAA
GGCTATGGCCATGGGCAAGTTGCAAGCTGAGAACCTTGAAAGTGTTCTTGCTAACGGCGG
CCGAGTGACTGAAGCCCTGGCAAAGGGCATGAATACGACAGTCAATAACCTCAGATCTTT
GGGTAGCCAAGGAAAGATTACGGGTGACGTGATCTTTAAGGCTCTGACTTCTCAGCTAGT
GCTTCTTCGAGAAGAAGCAGAATCTATGCCTGCCACAATAGGCGATGGTTTCACCATCCT
CTATGACGGCGCTTTGGCGCTCGTAGGTGCACTAGACTCAGTATCTGGTATATCAGGCAT
GGTATCCCAAGCGCTGATAGCCATCGGCGATGGCTTGACTTGGCTCTCTAAGAACATGGA
CGAGGTGGCAGAGTACCTACCGATTCTGGTGCCTCTGTTGACCGCAGTCTTTGGTCCTGT
GATGCTAGGGTACGTGACGACCCTATCTACTGCTGTGGGAACTGGTCTGACTTCTGCCTT
TATAGCTCTGGGAACGGCAGTGAAGGCCAATCCCATAATGGCTATTGTCTCCATCATCAT
AGCTATTATTGCGGCGATATGGAAATTCCGAGAAGAGTTGGGCATCTCTGAAGAGATGAT
TGCGCGTTTCGGGGAGGTGGCCCAGAAGGCCTGGCTCACATTCCAATACGCAGTCCAGAC
ATTCTGGAATGTCGCAGGTCCTGTCTTTTACAAGATCTGGGATATCCTTCTGAAGATAGC
TCCTTACGTACAAGGAGCTCTTACCGCTGCGTTCACCTTCTTCGGAGAAGTCGTGATTCC
TATCCTGGAGACTGTAGTCGATTGGATAACTAAGGCTCTAGATCTAGTCAATGCTCTGGT
GAACGGTCTTGGTGGTCTTGAGGGAGGTAAGGGAGCCGAACAGGTTGCTGGTGCCATCCA
AAGAGCAATGGAAGAGGGAGGTAGGGTAGCTGGAGAGAATGTGAAGGCCGGAACTGCTGC
TGGAGGGGCTGCTGCAGGTAACTCTATGAAGGCTGGAGCAGCGGCTGGTGGGAAGGCTGG
AGCAAACTCTATGGAAGATGGGGTCAAGAAGGGCGGGTCTAAGGCGGCAGATGATATCTA
CAAGGCTTTCCAGAATGGAGCTAATGCAGCCGTAGACAATTACGAGGCTATGAATGGTAA
GCTAGCCGAAGTCATAGTGAAGAGCCACAAGACTGGGGCCGAGTACGTCTATAATGCCTA
CACTGGTGCAGTGAAGGAGATGGCTCCCAAGGCTAGTGATACGATGAAAGGGGGAATCGA
AGAAGGGGGTAATAAGGCTGCTCAGGCTATGGGTTCTGCTATCGCTAGCGCTGGTAGCGA
GACGGCTCAATTGATTAATATGGCTGCCCTCAACATCGCACAGCAGACTGATATGGCTAG
AAGGATGTTTGATCAGCAGATAGCCATCATGAGGTCTGAAGCAGCTAAGAATCAGGCTGA
AGCTTTTAAGCTTAGCCAAGAGGCTCAGAAATTGAGCAAAGAGACCTATGGGTCTGGATC
TAAGGGAGGCTCAGGCGGATCGAAGGGATACGATGGCGGAGGTGGTGGGAGCGTGGGCGG
ATCCTACGAGGCTAGGGTCGTTAGAATTGATCCTTTTGAGAGACTGCAAGATAAGAAAGA
TATGAACTATAAGGATAACTACGGAGACGCGGGGAAGGGGTCTTCTTCAACACCCGTCGT
GAACGTAGCCACTCCTAAGGTAGTGAACGTTATCGATCCTCAGATGGCTGTGGACGCCCT
GGACTCAGCTTCTGGGCATAGTGCGATCGTGAACGTGATAAAATACAATCGTGAAGAACT
GAAGGCGATTCTCGGGAGTACTTGATATGGCTTTTCTTCTCGCAGAGGGATTCGAGAATT
ATGGTTCTGGGGTTGGAATGCAAGGTGTGGTTACGGCTGGCGCTTGGTCGTCTGCGTCAG
CCCCTTTCAATATACCCAATAACCCTGCTAATGCAAGGACTGGAAATAGGTACTTGAGCC
TGTCTCAGTCTCAAGCAAATACAATCAGGTACCCTACTACTCATAATGAGGTAGGGGCTG
CTGTAGGTCTTTATATACCTAGTATGCCGGGAAATCCTAATCAGTGTGTAGGGTTTGGTA
TCTCAAATGAGATAAATACCATGATAGCTGATTTTCAAGTCCAGCCGAACGGATCCTTGG
AAGTATTCACTTCTGCGAGAGCAGCAACTCCGACTCCTTCCCCTGTAGGAGTGACGGACT
CAGGTCTTATTAGTGGACAGGCCTGGAATCATATAGAGGTAAGGGTTCTACAGGATAATG
TAGTAGGGGAAATAGAAGTTCGTATAAACGGGGTCCTTGAACTCCTGGTTCAGAACTTGG
ATTTGGGGACTCAATTACCGAGGTTCTTTAGAACTTCTGGGGGCGGGACCTCTTCTGTAG
AGAGGTGGTATGACGATATAGTCCTGTGGGATACTACGGGAGATGTCAATAGTACGTTCC
TAGGACCTGCCAGAGTGTCGCTGATACCTTTGCTTGGAGATGAGCCGGGTAACCAGTGGT
CTGTAGTGGGGGCTCCGACTGGAGCCGAGGCAGTCTCCGAAGTAAATCCCAATGGGGACA
CTTCCTATGTCTCTGCTGCTGTGACTGGAGCGAGGTCAGACTTTTCTATCTCGCCACTGC
CTAATGACGCTGAGGTTATAGCGGGAGTCTACATTCCTGCTATGGGTAAGCTGGCTACTG
CTGGAGTGGGTGAAGCCAGAGTCTCAATGGTGTCAGGGGCTGCCGTAGTTAATGGACCAA
GCAAGGTGATGACCTCGGCTTATACCTGGAGGGGAGACGCATTCGAGAGAGACCCGAATA
CAGGTTTCATGTGGTCGAAGAATGCTCTTGAGGCAGCCTTGGTCAGGTTAGAGAAGATGG
CATAGAATGGTCTATACCTACCAGTACTTCTTCGCTGATTCCACTTGGACCTCACCGACC
GATGTCGTTGAGGTTGATGCTATTGTAGTAGCTGGTGGAGGCGCTGGTGGAGGCCATCCA
GCGGGTAACTACGTCGCAGATGGAGGCGGCGGTGCTGGTGGCGTTATTCAACTCACTGCC
CATCCGACAACTCCTTCTACAGGGTATCCTATAGTCATAGGACTTGGAGGGGTAGGGACT
ACTGATGGTACTAACCATACCAGCGGTGGAAATACATCTTTCGATGGGCAAATAGCTATA
GGTGGAGGTAGAGGAGGCAGCGGCTCTTCTACCGATATACCTTATTCAGGTGGCTCGGGA
GGTGGAGGAACTAGCGATAGTCCTCGTGGACTCGGAACCCCTGGGCAAGGTTACGACGGT
GGGTTGGGTAATAGTAACTCATCTGGGAGGAGGCAAGGCGGCGGTGGGGGTGCAGCTGGA
CCTGGCGTGAATGGGGCTGTAGGCACGGGAGCTGGGGGAGAGGGTGGCCCTGGTTTAGAT
CTGAGTGTTTCCATATGGAAACCTTTGGTTGACGTTGGACTGGTATCCCAGTTTATAGCA
GGTGGTGGAGGCGGCGCCGCTTGGAGGAGTTCCGGAAACTACGCTGGCGCCCCTGGCGGG
AGTGGAGTCGGCGGTACCGGTGGTGCAGCTGGCACTAACGCTGCTGCTCTGTCTGGTGGA
GACGCTGTTGCTCGGACCGGATCGGGCGGTGGCGGAGCAGCAGGAAATAACTCTACGTCT
GGGAATGCTGCTTCTGGTGGAGATGGATCTGACGGTTTAGTGCTGCTTAGGTTTCAGACC
TCGGAAGCTCCTGTCTACTCGTCAATAACTCCAGCTTATGGAGAGACAGGAGATCCTATT
GCGGTAACTGGGGAAAACCTATCGACTATTACCTCCGTAAAGATAAATGGAGTGGAGGTT
GATAATCTAGTCGTTGTAGATAGTCAGAATTTAACCTTCGAGATACCTACGGGAGTCTCA
GGTACTTGTGATATCTCTGTAGAAGATAGTCTGGGACTGACTGTCTGGGTACAGGCGATA
TCAGTACCCATCGAAACCAGAATAACTCAGTCCCTACTCTATGTAGTGGACCTACCTACT
CCTCCTGTACATTTTACACAGGTCCCGCTTTACATAGTGACCCTACCGGCTCAGCCTGTG
AGGTTCACACAGGTTCCTGTACAAGTTGCGCATAAGCCCAAGCCTGTGCCGTTCCCAGAA
CCGTTCGTTCCGCTGGCTCCTGTGCAGGAAACTCTGGATTTCCTGACAGTTGTTTCAAGG
GCAAAGGCGTCTAAGGAGCAGAGATCAAAGCTTAGAAAGAATCCTAGACTACGGATAGGG
TACAGGACCTGGGCTAGATGGGAAGATCAGGCTAGGTGGATGAAGTCCATCTTGTACAAA
TATCAGGGAAAGGAGTTCATCTACCCTCTTTACTACGCCTGGGCAAGGATTATAGGGGAC
CCGTCTCCTTCTGGGGATAAGATATACTTCAACCCTAGCGAGACTGATGTAAGGCCTGGA
GAGTTTCTGGCCATATTCGACGTGCCTTCTATGGAGACTACTTACCATGAGGTCGCTAGT
GTAGACGTAGATGGGGCTGTTCTAACTGCCCCATTGAATAGACCGATTGACGAAAATAGC
GTAGTTTGCCCAGCTGTCCCGTGCAGACTCCTGCTCCCTGCGGAGATCGTGTACGAGAAT
AAGAGTTGGATGTCAACTCTTAACGTCGAGAGCTCTAGGAACAGAGACCTACTTAGGATA
CAGGGCTACCCTCTGATTACGCTGGAAGGAGTGCCCGTGCTGGAGAAAGACCCTTACGGG
TCTTTGAACCAAAGTTACCACTGGAATTATGAGTGGATGGATAGTGGGACTTCGATTCCA
GACGCTCAGACCTACTGGAGGAATGGCCTGACAAGTGGTCTGAGGCAATACGTCTTGAAT
CGTCAGACTGAAATGGATTACTGGAGAGCTATTCTGGACCATATGGGAGGGAGGCAGAAG
ACTGTCTGGGCTCCCACGTTCTCTAATGATCTGCCCTTGGCAGTTACCCCTGCTCTAGGG
AGTACGAGGATTATAACTTCTGAGATACAGGCGTTCGAGTATGTGACTGCTAGGTCAAAC
AAGGCCCTGGCAATAAAGAGAGCTGATGGAACGACCATATACCGGGCCATTAGAGATGCC
AGGATGCACTACCTGGCTAACGGGGACCCGTACCAGTTCGAGATAACTCTGAATTCGTCT
ATAGGTTCTAGTGCGGGGAATAACGACATAGAGATGGTCAGTTTTATGTACTTGTCTAGG
ATGGTGACTGATCAAGTAACCTTTGAGCACCACTTGAATCATAGTACAGTTGACCTTGAA
CTAGAGGCTGTGAACGAATGAGTTATGCTCAGAAAGATAGGTCTGTACAGGATGGCGAGC
CTGTAGAATTCTATAAGTTCACCAGCCCTTTAGGGGAGTTTAGGGTTATATCAGGTAATG
AACCTGGGGAGTGTGACGGGGAATTATATGAAGTCCTCCCTGGAGGAATAGTGAGGAATT
CTATCGAGACGGGATCCATCGTCGACACTCCTATGACTATGGACTTTACCGTTCCAGCCA
CTAGTGACATAGCAGCTCTGTTTTGCTATCAGATCTCCCCCGAGTCTTTTACAGTAGAGG
TACGGAGAGCTCACCGAGGAGATGACTGGGCAACAGAGTGGGAGATGGAATGGGTAGGGA
CAGGTCTGGACACTAGTGTTTCGGGCAGATGGGCTACCATCAAGACAGGCTCAGTCCTAC
AGGCTAAGCTGAACGGGAATATAGCTTCCGTCTATTATCAGAGGATGTGTAACCACGTCC
TCTTTGACGCTAGATGTAAGATGGTAAAGCAGGACTGGACCCTGACTGCGACCGTAACCA
AGGTGCAACGTCAGCTTATTACGGTGGACAACGATTTAGTGAATGACGGTGACCTGAAGG
GTGGGGAGTTTATAGTAGTCAGGACTGGGGAGAGTAGGACCATCTACAATAACCAGTCGA
ACATTATCACAGTAGGGTTCCCGCTAGGCGACCTACAAGTAGGTGAAGAAGTTCAACTAG
TCTATGGGTGCGATCATAAGCGTTTAGGGCATTGTAAGAATAGATTTAACAATGCAGTGA
ACTATGGAGGATTCCCCTTCATTCCGCTGGAGAACCCCTTTGGAGACTTGAAGTTTGACT
CGAAGATTGTAACCAAGATCAAGAAAGACATGTACGTCGAGATTAAGCCTCCGATTGTGG
AAGTTTCTAGTAGGTGAATTAAGATGGCAAGAGGCGTCGTACCTTATTACGGTGGGTTCG
GTCCTAGGAGACTGAGCAAGGGATCTTCTTCAACGACGAAATCGGAGGTAGGCCCTCCTT
CGTCTATAAGCAGCAGTGCTCCTGTAGCTCAGGTGGGTATTCCTATACCCTACATTACGG
GGCGTAGGCGTATAGCGGCTCCAAACGTCATTAACTACGGGAATATGGAGCCTCTGTATG
AGACGGTGGTCACTACAGAGACTAGAACCTACACTGCTCCTGGGAAGTATATTGGGGGTA
TTTGGATACCTGGAGATATCATAGAAGAGACTATTATAACTGAGACTACGACCCCTGTAG
GCTTTACAGTCGATATAACCATTGGTATCTGCTTGGGGCCTGGTGTGGTTCTAAAGGAGA
TATACGCGGGGACTGAGAAGATATGGAGTGGGACGGCAGGACCTAGCAGGACTACCTTTA
CGATCGGTGAGAATGCTACAGCATTCTCAGATTGTGAAGTTGCTTTTAATGGTGGAGCTT
TTGATCAGCCTGTAGACCCCTGGGCAAGTACCACTATTCTGGAACCTTCCCTGCCTGGCG
AGGTAACTGCTGGAACAGCTATGGGTGGAGGAGACTTCAAGCCTGCTTACTTCGGTTATC
TAGCTCCAGATATCTTCGGAGATACGCTACCCGGTTCTCCGGTGCCGAACACCTTTGGGG
CCATCTCTGATGAGGTAAATAGGTGGGAGGTTTTAGGGATATATGACGCTTACCAGACTG
CAGGCCCAGGAACTCTACAGATAGCCTCTCAGCTTCTGCTGAAGGGAGTTCACCAGAATC
CGACTATTGACGTCACAATAGGGAGCAGACCTAAGGTGACGGCTACGCGGGTAGCTTACG
CCCCTTCGAAGAACTACACCAATTATATCCTTCCGTTTGGAACATACTATGGGTTCTCGA
CCTTGGTTGGGAATACAGTTGACATAACAATAGAGCCTGACGGGCCTGGCACAAGTCCTG
ACATGCCAGCCTACGTAGGTGTCGCTTACGTCATCATAAAGAAGATGAGAGGAGACATCC
AACTAGAAGATATCTCCTTTGAAGTTGAAAGATTCCCTAACCCTCTGGGATTGACTAACT
CTCAGAATCGGAAGGACGATGACATCAACTGTGCTACAGCTATGTACGATGTCATCACTA
ACGAGTGGGGTGGAGCAGGAGTCGGAGGTACAGATATTGAAGCCTCAACCTTTAGGGCCG
CTGCTGCTGTTCTGGCTGCTGAAGCAAATTACTGTGCAGTGTTGGTAGAGGAAGAAACCC
AGGCTATAGCAGTTCTAGGGACTCTGCAAGCTCAAGCTTTCGCTGTCGTATACCAGAACC
CGAAAACTGGTAAGATAGAGGCACGGACGATCAGAGACGTCCCTGTGACGGGAGGGATAA
AGAATTTCTCTCGTGGAAATACGATCGAGATAAGATCGTTTGTCAAGGGTGCATGGGCGG
ATACAATAGAGGTTCTGAGGGCTAATTACGTAGAGAGAAACAACAGCTATGAACCTACTC
CTGTTATGGTTCAGAACATAGGGAGTCTCTCAACGACCGGACGGACTAAGAGAACCTCAG
AGACTGGATACCCTTACTGCACTAAAGCTGACCTGACTCTATTCCTAGCTTCGAGGGATC
TGGCCATGAGCTCTGTCCCTAGGTTCAGTGCGTCTGTTCTGGTGAACAGAGACGGTGCTG
ACTGTCTCCCTGGGGATGTTGTTGGCTTGACTGAGAAGGATTACAACTTCTGGGGAGTAC
CGATGATAGTGGATAAGGTGAGGAAGGGGCCTCTGATTGAGAATACTGTCCTTCTTACTG
TCCATGAATATCACCTGCCAAATACTTCTCCGATATTCGATACTCCGGAGGATCCGTACG
ATCCTGACGTTTCCTTTAAGCCTGTAACGCCCCTGAATGCTAAGGGGTATACTGCTCCTT
TCTGGATAGCGAGAAAGGCAGGACTGACGACTTATGTGTCGTCGACAAACTCTGTCTTTT
CTCTATTGTTTGCTGTCCCAGCAAACAATTACCAGATGGCATTCGACGTCTACATAAATA
ACGTACCTTCGACCGGAAAGGCGAAGGTTAAGCTAAGGTCAAAGTACCCGACTTACGGGA
AGTTGACCAATGCTGTCTCAAAGTGGACAGGAATTGAGAATGGCCTTCTCTCCTCTCTTC
TTATAGATGGGGTAATTAACCCAGTTTACCTCAAGACCTACTCGGCTAATGACCAGAGGA
CTGGTATGCCTCTGGTCTTTGTAGGCGATGAGATTATGACTTTCGAGACGGCGGTTCAGA
TAGGCCCGCAGCAGTGGGAACTGGTTAATCTGAAGAGAGCTCTGATAGACACTGTTCCGA
TCAGTCATCCCGTAGGGGCTGAAGTCTTTGTGGCTAGTACTGCTGATAAGAATACAGTGG
ACGTAGCATTCCCGTACCCATTGACCTACACTCCTCAGTGGCGACTGGTAAGTAGTACTA
TTAATGAGGACGATGTCTACGCTAATGCGTTCCAATACTCGGGATGGAACTCAGCTAACT
TGCCGAGGACTTTAAGGCCAGTGCGTCCTCATGATACACGGATTGACGGTTATAGAGGCC
AGAATCCGAGGACGATTGTCGCCGGGCAGAGTGTTACTGTGACCTGGAAGACGAGGAGTA
GGTCAACGACCACTCTCGTTTACCAGGAAGATCCGGCTGAGGCGTCTGAAGAGACGGTCG
ATCAGAAAGTCATTTTCCATAGGATTTATGTAAGGGACGGATCCAATGCTCTAGTGCAGG
TGGGACAGACTAGTGACTTGGACAATGCCAATTCTCTTACTCTAACTCTACCTAACCTAT
CTCCTGGGACAGGGACTCTCTTTGTCCGATCTGTGAATCAACATGGAGAAAGTCTCTATG
ACGATGTCATTCCGGTAGAGATTTGGGGTGAGGCAGTCTTGCGGATTAGATACAGGATGG
ATGTGGCATGAAGCCGTCGGATTTCGTTTGGAGGCTTTCGGGAGGAAGTTCCAATAACAA
CCCTGCGTCTTCGTTGGGCGGAGTAATGTCATCCGCCGCTATTACGACGGACGTTGAAGG
GAATCTGTTCGGTAACGTGAACGCAGCTGAGAGAGCCTCGGGAAGTACGAAATACAGGTG
CTTGTACGTTCTCTCGAACGACCCTAATGAGGCCCTCGCAGAAGCTAAGGTCTACTTGAA
GTCGAACACACCTAGCCCTGGGACCAGAATAGACATTGGGGTGGACCCAGCAGGGCCTGG
TAATGGATCTTCTACGGGGGTAGCAACTACTATACCCGACGAGACGACAGCACCTACGGG
GGTGGCATTTGATAATAGCCCTGATCCAGTGAGCTACGTAACTGGGTTGGAGATAGGCTC
GCCTTCGGTGTTGAGCCCCAATCAATGCGTTGCTGTCTGGTTTAGACGAGTGATAAATCC
TGGAACAGGATCTCTGACTAACGATAACTGCCAAGTAGCTATATTTGGTAATCCTTCCTA
GGAGGAAGATATGAATCTGGGAACTGCAAAGGTGAAGGCCATACAGACCCTGCTGAAGGC
AGCAGGGTACTATACTGGGGATATAGACGGGAAGATAGGGCCCAAGACAAGATCTGGGGC
TCAGATCCTGTTGGCTAGGAGAGCCAATGAATGTACATCCGACCCTCTGAAATGGTCTGA
CAACAGAAAGTGTGTAGGAGCTGCTCAGCTTATACTGAAGCATGCAGGGAGGAAGCCTGG
TTCGGTAGATGGTTACTGGGGTAACCAAACCGAGGGCGCTTACCTGGAGTGGGAGCACAA
GTTCCGGACGGGTAAGGAACTGACTCTTGTTCAAGAACCTGCGAAGCCTACACCTACAGT
TCCTGGAAAGAAGTTCACATTCCCAAAGCAGAGTCAAGCCAAGACTTTCTTCGGGACTCC
GAACACTAGTGCTGTGACTTCGAATATCGTCAAGGTCGAAGTGCCTGTCGCTATGAGAAT
AGATTATAATCTGGGACAAAAGAGAGCTCATTTCAACCTGCATTCTAAGTGCTCTGAATC
TGCCCGATTGGCGATGGTGGAAGTACTGAAGCATTACGGCGAAGCTGAGTGGAGATCACT
CGGATTGGATAGGTTCGCTGGAGATTATGTTGTGAGGAACACTCGAGGCGGATCTTCGTG
GTCGCAGCATGCCTACGGCGCGGCGATAGACTTCTACGCGGGCAGAAATGGCCTGAACAC
AAAGTGCCCGGATGCTCTGTTCTGCCGGACAGAGTACAAAGCTTTCTTTGATATCTGGGA
ATCTTATGGTTGGACAAGTCTAGGTCGAGCAATCGGCCGTGATTGGATGCACGTCCAAGC
CCTGGGCGTGTGAAAAGGAGAGAAGACATGAGTTGGGATGGCATTCAACAGCTTATCCGG
ATAGTCCTGTACGCCGTCATTGGCTATTTCTTTGGTGACGCTGTCGCCCAGGGAGAAACG
GCTCAGGCTGCAATAGCCGGAGCTATCGGTTTGGCCAACTTCCTCTGGACCTACGTCTGG
AACAAAGCTCGGCCGAGCTAGGACATGAATGTACTGGTCCTTTTGAGACTGGTAGTTAGT
CTAGCCCTCAGCCTGCTAGAGTACGCTAAGCGGACTCGGGCAATCGCTGAGGGCGAGGCT
TTAGCAGTCAACAAGATGTTGAGAGGATCAATCGATGTGCTGGAGAAAGCCAGGAAGGCA
CGTGATGATGCTCTTAGGGATTTCGACGAGTCTGGCGGGGTGCCAGACGACTCAGATCCC
AACCTCAGAGACTGATGAATTCATCAGTAAGCAAGTGATCTGCGAGCTCCTACCTCAAAG
GTCCTACTCCAGAACTGATACACTGGAGACACGGAGACATATCATCGGCGACAATGCAGT
GAAGAAGTCTATCTGTAGTTAAGGAGATTAGAGATGGATATCTTTGCTGTAGACTGGCCT
TTCTGGATAGCTGTTTTTGGCGCCACTGTGGTCAAGGTCTTTTCTTCCCCCTTTCTGTCA
CTGTCCCGAGCTGCTCTGACTGTCTTCGCAGCGATATTCTCGGCTTGGATATTTACGGAC
TCTGTAATAAACAGGTTAGGTCTAGACCCTGTTATTTACAGGAATGCTGTTGCGGCTTTG
GTCGCACTCACGGGCGAGGGCTTTATGCGGTTGATCATGATGGTTGTTCATGATCCGGCT
ATAGCTTTACGTTGGTGGAACAGCTGGAGGACAGGAAAATGAAGCTAGCTAAGAAAGATC
AGATTGAAAGATCTGAGTGGAACTGGCTCGTCTTCGTACTCATTTGTTGGATAGCGATGA
TCCTGGCGGGGAAGGCGTCTCCGTCAGACTATGGAGAGTCGCCAGAAGAACCAACAATTT
CTTCTGTTGCAAGGTAGCCCTGAGAGGGCTAGAGTATTCAGTGTCATGGACGCTGAATAT
ATCAAGACAAAGCCAGACATCGCCCTGAAACAGAACGGTATCTTTGGGGATACTTCCATC
CCCTATAAGTACCAGAGGAGGGGTGGACTCCTCATGCTCCTAAGACCTAGAATGGTCTTA
GGAGACGACGTCGGGGTTGGTAAGACCCTGCAAACCATCCTTACAATGAGCTACCTGAAG
AAGCAGAGACCTGAGACAAGGTTTCTTATTCTTACAGAGAAGACAGCTCTTCGTCAATGG
ATGAAGGAAATAGCCTGGCTGGCACCTTCCCTGAAGGTAAGGATTATCACAGCCGAATCC
CATCCCAATATAAAGCAGAGAGTTGTGGCCATGAGAACTCATGGCCAGGATGTAATCCTC
ACAACCTACTCAATGCTCCCAAACTACTGGAAGTACCTACGAGAAGGTATGGGGAAGCGA
TGGGTCTTCATTGCTGATGAACCTGATGGGTTCAAGAACACCGATACTGTTCTTCATAAT
GTTGCATTCGAGATGGTGAACTCAGAAGGAGGCCCTTCTAGAGTTTACGGGTTGACTGCT
ACTATCGTGGGAGATAGACTGGATGAAGCCTTTGGAATCCTGAGGGTTATATCTCCTGGG
ACTCTTAGTTCGAGGAAGGACTTCGAAGATAACTACTGTAGGATGAAGAAGATCAAGGGT
CGGAAGAAGGTTGTAGGGTACAAGAACCTCCATCTTTTCCGGCAGGTCATCGAGCCAGTC
TTCTATGGGAGGCTACAGACTGACCCAGAGGTCGAGCAGGACCTACCCGAAGTTATAACA
AAAGACGTAGAGATAGAGCTTAGCAAGGAGCAATCCTGGAAAGTGGTTGAGACCATGGAC
AGGATTATTGAGATGCCTGACGGGGAAGTTAAGCAGCTCAGTATCTTACCAGCGTTGAGC
CTGTCTCAGATAATGGCTGACGACCCACGGGTTAAGGGCTTCGACATTGTCGGAGGAAAG
ACTGAAGCTCTAAAGGAGACTATTAATGGATCTCTTCGGGGTCAGAGAATAGTCGTGTTT
AGTAAGTTTAGGTCAGTGGTGGATCTTCTGGAGACGGAGATTCGAAAGATTACAAACTAC
CCAGTTCTCAGGATAACAGGTAAGGAATCCTGGGACGAGAAGGAAAGAGCCAAAGACTTC
TTTATGAGTGATGAAGAAGGGGCAAGCGAGAGCATACTCCTTCTTACTAACGCAGGGAGA
AGGGCCATAAACCTACAGAAGGGTGGACATCTTTTCTTCTTTGACCTCCCTTGGTCCTAC
GGAGATTACAGGCAGATTATCGGACGATTGAAGAGGACAGGAAGCACTCACAAGAGAGTG
GGTGTCTATAGATTCCTCTCGCTCCTGCATAGCGAAGTTGCGAAGCAGGTGGGAAGTGAT
CAGACCATAGATCACTATACCCTGGGTATAGTGATGAAGAAGTTCGCATTGTGGCAGGCG
TTGACAGGAGATGACAAAGAGATAGATAGCTCTGAGTCGGATCTAGTGGAAGTCTATAAC
GCCATAAAGGGCTCATTCCGGAGATGATGACGAGAGATAAATGCCCAAACAAGGAGCGCT
GCGGTAAGACAGGGCATTACCTAACTAAGGCGGGTTGGGTGAGATGTGATTGTCTGGTGC
TGGAGATGAACAAGAACAAACTGAAGGAGATGTTCAGTAAAGCTCCTAGGTACGACACTC
CTCTGCTAGGGAAGTTAGGGGAGGATGTGAGGATAGAGGGGCCCCTAGCATCAATAAAGC
CTCACGTAGCAGGGGCTCTGCTAGGACTCGCTAAGAAAGGCGGGTCCTTTTTCATTATGG
ATGCTTACAGGCTGATAGAGATCTTTCTAGAGAAGGACGATGAGCTAGAGAACTCTAGGC
CTGCCCTGGACGCAGACCTACTAGTCATTCTACTGGGCTTTGGCGATCCCAGGAATAGGA
TGCTACCAGAGCTAGTGGTGCAGGTGCTGAGGCGCCGAGAGTTGATGGAGAGGAAGACTT
GGGTAGTGATGGGAGTTGATATCAATCAAGTATCTCACAAGTACAGCCCAGAGCTTTCAT
CTATCCTGATGGGTTACGGTAAGGTAGGAACGAAATGAAGAAGATTCTCAGATCTATTAC
CTACCTGAGTCAGTCTGAGAAGGACGAAGCGAAGAACAACCTGAATTACGCTAAGGTCGA
GAGGCTTTACAATCTGTCGACCTCGGAGAAGGCTGTACTAGACTTCATCATCGACTTCTA
TATTAATACCAGTGAGTCACCGGCTCTACAGTTAGTGCTGGACCACTTCGAACTGGTCAA
TAAGGGTGAGGAAGTAACCCTTATTGAGGAGTTCACCGCGGAGACATTTTATACAGGGGC
CAGCTTCAAAGCTGAGTATGACAAGGAAGTAGAAGAGCAGGCCTCTGAGCAGGTAGTACA
AGTCTGTAAGGAGGCTATCAAGATAGCCACCACAGGCTTGAGTGTAAAGAATCAGGTGAT
CAAAGGGACTCAGGACGCAGTTTCTCACCTTTTCTCAGCAGCTAAACCAGCCCCTCCCCA
TGAAGGAGGGAGACTGAAGGCTTCTATGAGGGCCAATGACAAGGCTCTCGAGGAGATGTA
CGACGAGAGGAAGAACAACCCTCAGAATACCTACGGTGTCTTGACGGGTTACGGAATCTT
CGATCAAGCTACTGCCGGAATCAGGAAGAAGCAGTTCTACATCCATGCTGGCTTTGGGGG
TCACCTGAAGTCCACAACCATGTTCAATATGATTGTGAATGCTGCCGTGGATGGTGGCTG
GAACCCACTCCTGTTTACTTCTGAGATGCCAGCTGAAGATGTACAGCAGCTGCTGATAGC
AATTCATAGCGCGAATCCTAAGTTCAATGGAGTTGGAAGACCCTTGAACTCATTCCGTCT
GGGCTTAGGGAGTCTGAGTGACGAGGAAGAAGCTTTCTACAAGGAGGTTAAAGATGATCT
CCTGAATAACTCGAATCATGGAAACATTAGAGTCATCGACAGTGGGGAGTTTTCCACGTT
CGGTTCTGTGATGCAGAGAACCTTGAGAGAGCACGCGGAGGAAGAAGTAGATATTTTATG
GGTGGATTACCTTACCCGTTTGCCTCTAGACACTAAGTACAGAGGCATGGATGTCACCAC
CGCGAGGAACGAGACTATCGCTGACGCAAAGAGATTTGCTATGTCGTTTGACGGTGGTGA
GGGTCTCCCGGTTTGTACTCCTTTCCAGATCAACCGTGAGGGTTTCAAGAAGGCCAAGAA
CGAGGAAGGTCGTCTAGGGAAGACTGCACTAGCTCAGTACAATGCTGCTGAGAAGGAAGC
AGACATCATAACCTATGTCTTTTACGATACTGATGAACAGGCCACTTCTGAGCCAAAGCT
AGGTATAATGAAGTCACGGTGGGGAAAGGTTCCACCAGATCCCATTAGTGTCTTTATCGA
ACCTGATAGTAGAAGGATCTTTGACCTTTCGGCGGGCATGGGTCCTACAACTGGCTATGC
ACCAACAGGCGGAGCGAATGCAGAAGAAGAAGTGGAACTCTGAAGTGTTTAGGATGGGAC
TTACTCTTATATTTCTTTCCCTGAAGTACAGGAGCATACCTGGATATACCTTCTTGAGGC
GGGAGAAGGATGGGACTCTTTACGGGACCATCTGGATGGAGAAGAGGGGAAGGTAGTGTC
AGAAGAGATTCCAGGAGAGAAGATACTCGGTCTCTTAGGAGTAGAGTACTTTCCTAGGAT
GAGTCGGCTAGCCTTTAGGTGTCCGATACACGACGATAACGATCCGTCTGCTGGTTACTA
CCTGGACACTCACTTATTTCACTGTTATTCCTGTCAGTACACTCTTCCAGGCCCCAGATT
CTACGCTAGGGTCAGGGGTGTGACTGACAATGAAGCCAGAAGGGATCTGGAGAAGAGATT
CGGAACCTATAAAGAGTACGTACCTAGGCACGATCCGATGACTCTGGAGAGGGAGAGAGC
TAGAGGAGAATCAGCTCTTACGGAATTAAGACACTTGGATATGGAGACCCACGCCTATCT
AGGTGAGATGCTAGACCGTATCTTACTAGCTTACGAGAGGGGGCAGATTGTCAAATTGAC
ACTTGACAATAAGCTTGAAATATGGTATAATAAGGTAGTGGAGGCGAAGAATGGAACTCT
CGAAAGAAGATCTGCAGAAGCTGGTTCTGATGGTTGGATCGAAGAAGGAACTGGGGACTT
ACCTGGGTCTGACTCCGAAGGAAACCGATCAGATCTGGAGGACGATGGATTTGATGGCTC
CATTGACCTGGATTAGGTCATTGCCTGAAATCGAGAGACTTAGAATGCTGGCTGAGTCAG
GTTCCCTGAAGGTTCTGGCTAAGAAACTAAGCTGCTCTGAGTCTGCTCTTCGACTCGTTT
ACAAGCCTGAACCAGTCAGAGAACTGAATTGGGAGGAAGGCTTCGTAATCTCTCAATTCG
AGAAATACAAGTCTGTCCGATTTGTAGCCTACATCCACGGAGTGACTGAAGCTCTGGTGA
GGAAGGAAGTCGAGAGGCATGGCCTTGAGATAACTGATCTCATTGACTACTCCATCGGTG
CCAATAGTGTGAATAAAGGCAGGAGAGCCGAACTGGAGTATGCCTCCTTGAGAGGCGTGA
AGTGCTTGGCGGATAGAAATGCAATAGATGGTTCCCATGCTCGTTATGACTTCGACGATG
AGGAGTTTGGGAAGGTCAACGTGAAGTCCTCTAGGAGGTACTCATATACCTCCAGAAGCA
GGATGAGCAGCCCCCACTTCTGGAAGGTGAGTTGCTCGGGTTGGGACACTACCGACAAGA
TTGTATGTATGTGCTATGATGAGAAGATGACTACTTTGGTAGGTGTGAAGGTAATCAACG
CCGAAGAAGTTAAAGGGATGACTTCTATAGTCATATCAGCCACAGAGGTTCTGGAGCCCC
ATGCAATACTCGTTGGTAACAAGCTTGAAGGATCTGGAAACATACCTGGCTGAAGATAAC
GACCAGAAATGGATCGGGGTGGATACTGAAGCCACCAGTCTTAACACCCGCAAAGCCAAG
CTCTGCGGGATTTCTTTATCTCTGAAGCCGGAGACGGCAGTCTACATCCCGATCGGGCAC
AGGATTGGAACTAACCTTCCTATAGACCCGGTCTGGGATCGTATAGCTGAAAAGCTGGAA
ACCTACGAACCTCAGTTCTACAATGCCAAGTATGACTTGAATGTCCTGCAGAGGCATACC
AAGAGGTCTATAGAGAGATTTATGGACTGTCTTGAGCTAGTCTATCTGGCTGATCCTGAC
CGGAAGATGAAGGGTCTGAAGCTCGTAGCTAAAGATGACCTGAAATTCGAGATGGAGAAG
TTCGAGGACCTCTTCTCTGAGGAGGAGAGGAAGGCGGGCATCTATGACATCTCGACTAAG
ACCCCTGCTAGGTGTACGAACTACGCCTGTGCTGACGCCGATGCCACTCTGAGAGTGAGG
CATCACTTTGATTGGGTGGCCAAGGAACAGGAAGTGGCCGTAAAGATCGACAATAAGTTG
ATCGATATAGTCAGGAAGATTGAGCATAATGGGGGAATGGAACTAAACACGGAATACCTG
CAGGAGCAGTTGGAGGCTCTAGAGAGTAGGGCCTCTGCTTTGAGGGAGCAGATAATCCGG
ATAGTGGGGTATGACTTTGAAGTCAATAGCCCAAAGCAGTTGGGCATAGCTCTCTTTGAG
AAGCTCGGAATCCCGTCCCCGGGGATGACCAAGACTAAGAACCCCATTCACATCACCAAG
GAAGAATCACTGGAGAAGCTGAAGTCGGCTTACCCAGTGGTCGAGATGGTTATATCTTAC
CGAAAGGTGGTTAAAGCCAAGTCATCCTACTTCGAGAAGTTGCAGAGGTTGAGCCGTAGA
GGGATTAAGCCTCGGTTCAACTTCAACATGTTCGCTGCCCCAACCTTTAGATTCGCTGCG
CCAGGCGGAGATCCTGACAAGGATGGAGCGACTGGTGTTAACATTCAGGCTGTCTCCAAT
GGCGAATCGCGAGACATCCTGGGCGTGGATCTCACAAAGGAAGCTGAGGAAGATGACATC
CTGGGAGATGTCGATGAGAGTGAGATCCTGGTGGATCTAGAGCCTGAGGGGATCGAGCAG
CAAGCTTTCGAGGTGGGTGAGGTTGTGGACGACCCTAGGTCCCTACCCTACGTGGTGCAG
GGACTGGAAGGGAATTCTGTATGTTTTAGGGAGACGTGTAAGAACTGTCCTGCCTTCTGC
GGGACAAAGGGGATTGATACCACAAGGAGACTCCAGAAGGGAGTCTTGATGGTCCCTTCT
GTTAGGCAATCGTTCAGAGCTCCTGAGGGATTCAAACTCCTTTCGTTTGACTATGACAGG
CAGGAGCTTGTCATCGGTGCTAATATGTCCAAAGAGCCAAAGTGGGTGAAGGCTCTTTCT
AACCAGGAGGACATGCACTCTATAACTGCAGCGTCGGCTTATTCTATGCCTCTGGACAGG
TTTATGGAGTTGAAGAAGACGAATCCTGCTGAGTTCGCTCGGAGGCGAGGAGTTGGGAAA
GTCCTGAACTTTGCCATTCTTTATGGCGCCACGGCTTACACCTTGGGTATCAAGGCGGAC
TTGAGTAAAGCCATGGCAGAACAGCTATATGATGGATTTGTCAAAGGTCATCCTACGCTG
ATGTCATGGATTAGCAAAGTTCATATCTTTGCTAGGAAGAACGGATATACTACAACCTAC
TTCGGGAGGAAGAGGTTCCTGAAGCAGTATTACGACTCTCCTTTGAAGGGAATGCAGGGA
TTTGCCGATAGATCTGCAGTAAATACTGCTATCCAAGGAACTGGCGCTGAAGTAACTCGT
ATGGCGATGGTACGAGTTGATAAAAGACTGAAAGACGCTGGCTATACTTGGAAGGAAGTT
AGACCTGTCATGCAGATCCATGACGAGTTGAGCTACCTTGTGAGGGACGAATTGGCTCAG
GAATTGGGTATTCTGATTAAGGATGCTATGGAACTGAAAGTGAAATCCTGGCTGGTCCAG
CTGGTGGTTGGCGGGAAGATTGGTGACGTCTGGGGTTCCCAGAAAGAGATCAAAGACTTT
GCGACTTGGGAGATTGCTTGATGATTAGGTTGGGTGGGCACCTGAAGGCCTCAGAGGGAC
TTTCTCTGGTCGTGAGTACAGCCAGAGGGATGGAGTACAATGAAGTACAGATAATGTTAG
GGGACGGGAGAGACTATAGCCCCTGGCATATCCGGGAGAAGGATGCAGACGAATTCCGTA
AGATGATGTATGGCATCAACCTGACTGTTCATATGCCTTACATCATCAACCCCTGTGAAG
AGAAGGGCAGGAGGGCTACCTATTATAAGAAGAGCTTCCAAGCCTACACTGAGATGGCAA
TGAGAGTAGGCGCTACGAAGCTAGTCTTGCATCCTGGCTTCAAGAAGGAACTCACTCTCA
CTAAAGCATATCAGAATTTACTTAGGTTCCTGACGGAGTCCTGGAAGGACGACTATCGGA
TACAGCTTTTGATAGAGACTGACGCGGGTTCGAAGAACGGATCGGCAGTAGGGACTCCTG
AGTTTATAGAGTCAGTGTTGAACGACACTGATGTGCCGGGAGTGGGAATGTGCGTTGATA
CAACCCACCTCTATGCTAGAGGAATAAACCTTTGGGACGATGGGGTAAGGGCAGAATTCC
TGAGTACCTACCGTACCCGGATAGGTTTAGTGCACCTGAATGTCCCTGACAAGGAAGTGA
CCCTTGGCTCATTTCTTGATAGGCATAATACTCCTTTTGAAGAGAGGCTGGATCTGACGC
ACCCTCCCTTCCTAAGGGATATGGCAGCTTTCCCGATGGTTATGGAAAGACGTAGTGTCT
CTGTTCAGAGGAAGGACAATGTTTATGTCCGAGAGGTCCTGGGTGAACCTCTAGAGAAAC
ATCACGCTTAGGAATAGTTGACATACTCTCCAGAATATGGTATACTGGTGATATACCCTG
GAGAGTGATATGTCTGAATTGATTTCAATTGCGGAGTTCCGTGAGAAGATCGCGGACTCC
CGTCCCACCTGCGAGATTTGCGGTCATAAGGCCCATTCTCTGGCAGCCCATCTGGGCTCT
GCCCATCAGATGACGGTAGGCAAGTACAAGAAGACCTACCCGACGGCTGTCGTAGTCTCC
CCTATCGTATCTGAGATGCTGCGGAAGATGAAGCGTTCTTCGAAAGAAGTGGACGCTTTC
GAAGCATTTCAGGATGTCTTTGTCGGGGGTGGGGACGTCGAGAAGGTAATCGCTTCTATG
AAGTCCAAAGTTTGGTCTGTCGACCCGGCTTTGAAGATCCTCGTTCCCGAAGAAGAGCCG
GACTTTTACTTCGATGAGTTGATGACGAAGCTCATCGGCTATGGAGTGGTTTCCAAGAGC
AATGTCTATGTGGAAGGTCCGACCGGCTCTGGTAAGACGGAGATTGTGTTCCAGCTACAC
AACAGACTGGGTCTCCCGCTTAAGTGGGTAAACATGAACGGTGATGTGACTGTAGCCAAC
TTCATCGGCCAGAGGAAAGCCGACCCAGTGAAGGGGACGTACTTCGAGTACGGCAACCTA
CCGAACGCTATGCGTGGTGGGTATACCCTCCTTGTGGACGAGATTGACTATATGCCTCCG
GCGATCGCCGCGGTGTTGAACTCGGTCCTGGAGAAGAAGCGAATGCTCTACATCCCGGAC
ACAGACGAAACCATCTACGCTGAACCCGGGTTCAATGTCATTGCGACTGCGAATACCGGC
GGTAAGGGTGATGACGCGGGAGTCTATACCGGGACTGAAATCTTGAACACTGCTCTTCTT
GACCGCTTTACGGTGAAGGTGATGGCGAATTACCTTCCCGAGAAGGAGGAAATCTCGATG
TTGATGGGAAGGTTCCCATTTGCTGACGAGGAGCAGGTGAAGAAGCTTGTCCTGGTGGCA
GGGGAGGTCAGGAGATCCTTCTTGAACGGTAGTCTCCCGTTCACCATTTCCACTCGAAAG
CTCATCGACATTCTGACGATGGAAGCGTCTCTGGGTCTTAAGGAAGCCCTTGCAGCGTCT
ATCCTGAATTGGATGAGCGACGATAACAGGAAGGTGGTCACCTCCATTATGGAAAGGCTC
AAGCTGGAGTGGGAGAAATGAGGGTTCAAGCCTTCACCAAGTTTGCCGAAAACTATGCTC
GGGCTATGGGTCAGAACCGGGTGAGGGTTACCTTTGGTGGGGAGACAGCCTACACGGACG
GAAAGACGTTCATCAACCTACCTGCGTTCCCGGCTGGTACGGTGCTGACTGACTGGCAGG
TGAAAGTTTATAACGGGTATCTGGATCACGAGATAGGCCATGTCAGGTACACTGACATGG
ATGCAGTGGACTTCAAAGACCCGAAGATGATTAGGCTTCACTCGTTGTGGAACCTTATTG
AAGACATCCGGATCGAGAGGAAGCTGATCGAGAACTTCCCTGGAACTAAGAAGTTCCTGG
ATGCTTGTGGGCAGCAGATAGAGTACGATAAGGCTGCCAAGGAAGTGAAGGGCCCTCAGA
CCCTTGGCTATCAGATAGCCGAGGCCCTCTACAAGGAGGTCTATCAGACCTACAGGGAAG
CCGATGTTCTGTTCAATTGCCAGACTTCCCTCAAGGACATCCCTGAGATGGGGAAGGTGA
TTGACGCTCTTCGAGAAATACCGAAGCTGAAATCGGAAATTCAGGCTCTGAATCTGGCAG
[truncated: 6,176,640 more chars]
